# Supplementary material for: Neglog: Homology-Based Negative Data Sampling Method for Genome-Scale Reconstruction of Human Protein–Protein Interaction Networks
Source: Int J Mol Sci. 2019 Oct 12;20(20):5075. doi: 10.3390/ijms20205075 (PMC6829266; doi:10.3390/ijms20205075)
Supplement: Supplementary file 1 [file ijms-20-05075-s001.zip]

Archive with 10 entries (9 files):
- supplement file/
- supplement file/S1.txt
- supplement file/S2.txt
- supplement file/S3.txt
- supplement file/S4.txt
- supplement file/S5.txt
- supplement file/S6.txt
- supplement file/S7.txt
- supplement file/S8.txt
- supplement file/supplement file titles.txt
