# Supplementary material for: Neglog: Homology-Based Negative Data Sampling Method for Genome-Scale Reconstruction of Human Protein–Protein Interaction Networks
Source: Int J Mol Sci. 2019 Oct 12;20(20):5075. doi: 10.3390/ijms20205075 (PMC6829266; doi:10.3390/ijms20205075)
Supplement: Supplementary file 1 [file ijms-20-05075-s001.zip › supplement file/S1.txt]

STK11|Q15831	SNRK|Q9NRH2
KHDRBS3|O75525	SIAH1|Q8IUQ4
ADCY5|O95622	RGS2|P41220
LILRB2|Q8N423	FCGR1A|P12314
DYNLL1|P63167	RAB4A|P20338
TAF6|P49848	GTF2E1|P29083
SAT1|P21673	EPHB6|O15197
NMB|P08949	TPP1|O14773
MAGEB18|Q96M61	GABPB1|Q06547
SHC1|P29353	ESR1|P03372
IL4R|P24394	STAT6|P42226
VIM|P08670	IVNS1ABP|Q9Y6Y0
CRTC2|Q53ET0	YWHAG|P61981
XPO7|Q9UIA9	NUP153|P49790
RFX1|P22670	MAGED1|Q9Y5V3
PC|P11498	MDH2|P40926
VAV3|Q9UKW4	ROS1|P08922
CITED2|Q99967	TFAP2C|Q92754
ZBTB16|Q05516	THNSL2|Q86YJ6
DCX|O43602	TRIM39|Q9HCM9
ABTB2|Q8N961	DNTT|P04053
CRMP1|Q14194	ARL15|Q9NXU5
BNIPL|Q7Z465	MIF|P14174
CD47|Q08722	GNAI1|P63096
CAMK2A|Q9UQM7	GFAP|P14136
SHB|Q15464	SRC|P12931
MMP9|P14780	AREG|P15514
HIPK2|Q9H2X6	HMGA1|P17096
DLG4|P78352	MAP3K10|Q02779
YWHAG|P61981	AFDN|P55196
TBCD|Q9BTW9	SMAD9|O15198
CAPN1|P07384	NFE2L1|Q14494
MAPK1|P28482	SNCA|P37840
NUDT18|Q6ZVK8	KCTD13|Q8WZ19
PIN4|Q9Y237	ASCC2|Q9H1I8
FEZ1|Q99689	TXNDC9|O14530
KLHL3|Q9UH77	GNAO1|P09471
SLA|Q13239	SYK|P43405
GNG13|Q9P2W3	GNB4|Q9HAV0
HSPB1|P04792	IGSF21|Q96ID5
UBQLN1|Q9UMX0	PSEN2|P49810
DDB1|Q16531	BRAP|Q7Z569
MAP3K14|Q99558	MAP3K7|O43318
CASK|O14936	EPB41|P11171
HDAC3|O15379	GATA2|P23769
SOSTDC1|Q6X4U4	CDC20|Q12834
SUMO4|Q6EEV6	VCP|P55072
PRSS3|P35030	TFPI|P10646
JUN|P05412	HOXC8|P31273
GABPB1|Q06547	YAF2|Q8IY57
NCAM1|P13591	GDNF|P39905
TBC1D10C|Q8IV04	PPP3R2|Q96LZ3
ELANE|P08246	CXCL12|P48061
JAK1|P23458	CXCR4|P61073
YWHAZ|P63104	RAF1|P04049
GRB2|P62993	NPM1|P06748
EIF2AK2|P19525	HSP90AA1|P07900
PAK4|O96013	ITGB5|P18084
TOPBP1|Q92547	TOP2B|Q02880
TSHR|P16473	GNAQ|P50148
EPHB2|P29323	ABL1|P00519
IRS2|Q9Y4H2	JAK3|P52333
CASP4|P49662	SERPINB9|P50453
LEP|P41159	CRP|P02741
SRRM1|Q8IYB3	SRRM2|Q9UQ35
GAS2|O43903	ACTA1|P68133
KATNA1|O75449	KATNB1|Q9BVA0
ANKZF1|Q9H8Y5	NRSN2|Q9GZP1
PHC2|Q8IXK0	AFG3L2|Q9Y4W6
DGKZ|Q13574	LEPR|P48357
MTNR1A|P48039	IRS4|O14654
GEMIN5|Q8TEQ6	SNRPD1|P62314
IRF5|Q13568	XPO1|O14980
CUBN|O60494	TF|P02787
AGTPBP1|Q9UPW5	NYNRIN|Q9P2P1
SH3GL3|Q99963	DPYSL4|O14531
NECAP1|Q8NC96	SNAP91|O60641
STMN1|P16949	UBQLN4|Q9NRR5
ECSIT|Q9BQ95	SMAD4|Q13485
PSMA6|P60900	PSMA3|P25788
COL4A5|P29400	DCN|P07585
NUP50|Q9UKX7	XPO1|O14980
MAPK9|P45984	RPS6KB1|P23443
WASHC3|Q9Y3C0	PBXIP1|Q96AQ6
MED31|Q9Y3C7	HTT|P42858
COL4A6|Q14031	APP|P05067
CTSB|P07858	A2M|P01023
MEOX2|P50222	RND2|P52198
IL13RA1|P78552	TYK2|P29597
AKAP5|P24588	DLG1|Q12959
WASF1|Q92558	NCK1|P16333
EWSR1|Q01844	USP7|Q93009
SRC|P12931	GTF2I|P78347
CASP3|P42574	PSME3|P61289
EEF1A1|P68104	NEU1|Q99519
ADRA1D|P25100	FLNC|Q14315
TP53|P04637	HSPB1|P04792
EMG1|Q92979	SLC25A38|Q96DW6
DMC1|Q14565	RPA1|P27694
ING5|Q8WYH8	TP53|P04637
LCP2|Q13094	SHC1|P29353
CHMP2B|Q9UQN3	DPY30|Q9C005
CSNK2A2|P19784	HNRNPC|P07910
TRIM37|O94972	NUDT18|Q6ZVK8
EIF2B5|Q13144	EIF2S2|P20042
SH3D19|Q5HYK7	SOS2|Q07890
GSK3B|P49841	RCAN1|P53805
HDAC5|Q9UQL6	CBX5|P45973
SLC1A6|P48664	ARIH2|O95376
ATF3|P18847	IGSF21|Q96ID5
TTR|P02766	CHD3|Q12873
TNFSF15|O95150	TNFRSF6B|O95407
ANXA6|P08133	CDC73|Q6P1J9
PRKCZ|Q05513	IRS1|P35568
EFNA1|P20827	PPBP|P02775
DLST|P36957	PFN2|P35080
VTA1|Q9NP79	KCTD13|Q8WZ19
HBP1|O60381	RBL2|Q08999
SRC|P12931	GRB10|Q13322
TNIP2|Q8NFZ5	TEK|Q02763
MFNG|O00587	NOTCH1|P46531
JUNB|P17275	NFE2L1|Q14494
HIPK3|Q9H422	ZNF107|Q9UII5
JUN|P05412	BRCA1|P38398
NR3C1|P04150	NR2F2|P24468
FOXH1|O75593	DRAP1|Q14919
SMCP|P49901	KRTAP4-12|Q9BQ66
SEMA4D|Q92854	PTPRC|P08575
TCEA2|Q15560	CENPT|Q96BT3
TRIO|O75962	PTPRF|P10586
YWHAG|P61981	USP37|Q86T82
RACK1|P63244	SLC27A6|Q9Y2P4
CAV3|P56539	DAG1|Q14118
MAPK3|P27361	MAP2K1|Q02750
PPCDC|Q96CD2	CENPT|Q96BT3
POLA2|Q14181	ASCC2|Q9H1I8
KDR|P35968	NCK1|P16333
CDC6|Q99741	PCNA|P12004
DYNLL1|P63167	NRF1|Q16656
ABL1|P00519	CASP9|P55211
CSNK2A2|P19784	PPP1R1B|Q9UD71
NCOA6|Q14686	VDR|P11473
PRKCE|Q02156	GJA1|P17302
GTF2B|Q00403	BCL3|P20749
DUSP16|Q9BY84	MAPK8|P45983
AGTR1|P30556	ARRB1|P49407
CDKN1A|P38936	TTLL5|Q6EMB2
IARS|P41252	EPRS|P07814
ARL4D|P49703	PGAM1|P18669
FUBP1|Q96AE4	GTF2H1|P32780
STXBP3|O00186	GEMIN5|Q8TEQ6
GALNT2|Q10471	MUC1|P15941
IGFBP7|Q16270	CCL21|O00585
TLE1|Q04724	HLA-DQA1|P01909
EIF2AK2|P19525	TP53|P04637
RAP1GDS1|P52306	MBIP|Q9NS73
IL2RG|P31785	IL4R|P24394
LAMC2|Q13753	FBLN2|P98095
CRABP1|P29762	MPP3|Q13368
HAP1|P54257	NIPSNAP3A|Q9UFN0
SKAP1|Q86WV1	FYB1|O15117
XRCC6|P12956	YWHAZ|P63104
RAB1A|P62820	CHML|P26374
LRP1|Q07954	CTSG|P08311
TRAF2|Q12933	CHMP2B|Q9UQN3
PTPN11|Q06124	SOCS3|O14543
CBFB|Q13951	CHGB|P05060
PITX2|Q99697	HDAC1|Q13547
GNAI2|P04899	ADRA2B|P18089
HNRNPU|Q00839	EP300|Q09472
NR4A1|P22736	FXYD3|Q14802
NEDD9|Q14511	BCAR1|P56945
MAPK3|P27361	JUN|P05412
TNNT3|P45378	HAP1|P54257
CIC|Q96RK0	CENPJ|Q9HC77
SVIL|O95425	HSP90AA1|P07900
HTD2|P86397	RPP30|P78346
SORBS1|Q9BX66	PTK2|Q05397
FLNA|P21333	F3|P13726
DNTTIP2|Q5QJE6	PCNA|P12004
RNF11|Q9Y3C5	GGA1|Q9UJY5
GTPBP3|Q969Y2	PARP11|Q9NR21
NCK2|O43639	NCKIPSD|Q9NZQ3
EPOR|P19235	PLCG2|P16885
UBE2I|P63279	MYB|P10242
AP3B1|O00203	CSNK1A1|P48729
ZNF653|Q96CK0	NR5A1|Q13285
DAOA|P59103	DAO|P14920
FOXP4|Q8IVH2	FOXP2|O15409
SPEN|Q96T58	UBE2L6|O14933
AR|P10275	RUNX2|Q13950
CSNK1A1|P48729	CTNNB1|P35222
HIP1|O00291	CLTC|Q00610
AKAP8L|Q9ULX6	CDC6|Q99741
UBE2E2|Q96LR5	RNF19A|Q9NV58
SMAD3|P84022	KAT2B|Q92831
PSMD2|Q13200	PSMC2|P35998
LHX2|P50458	RLIM|Q9NVW2
TLR1|Q15399	TLR9|Q9NR96
FANCA|O15360	CDK1|P06493
GDF9|O60383	RAB27A|P51159
ATP5C1|P36542	PJA1|Q8NG27
CD28|P10747	LCK|P06239
PDK2|Q15119	ISOC2|Q96AB3
SORBS2|O94875	VCL|P18206
USP7|Q93009	TP53|P04637
THAP7|Q9BT49	CCDC85B|Q15834
RPL6|Q02878	FGF2|P09038
ARIH1|Q9Y4X5	UBE2L3|P68036
UBB|P0CG47	PCNA|P12004
ESR1|P03372	SP1|P08047
PAX8|Q06710	EP300|Q09472
EIF3I|Q13347	EIF4G1|Q04637
NEDD8|Q15843	SENP8|Q96LD8
SMAD2|Q15796	CYP11A1|P05108
LEPR|P48357	PTPN11|Q06124
AR|P10275	FLNA|P21333
MAP4K1|Q92918	LAT|O43561
VPS37C|A5D8V6	HGS|O14964
MAGEA11|P43364	TCF25|Q9BQ70
CD14|P08571	CD55|P08174
KCTD17|Q8N5Z5	TUBGCP4|Q9UGJ1
BTG1|P62324	CNOT8|Q9UFF9
SIN3A|Q96ST3	RBBP4|Q09028
PDGFRB|P09619	SRC|P12931
SLA2|Q9H6Q3	CBL|P22681
PARP1|P09874	CDKN1A|P38936
FHL5|Q5TD97	DNAL4|O96015
DHRS7B|Q6IAN0	MED19|A0JLT2
CBLB|Q13191	SH3KBP1|Q96B97
AURKB|Q96GD4	HIST1H3A|P68431
LAMA1|P25391	FBLN2|P98095
TAF1C|Q15572	TAF1B|Q53T94
PTN|P21246	P4HB|P07237
KLF11|O14901	MAPK1|P28482
HNRNPUL1|Q9BUJ2	TP53|P04637
GABRB2|P47870	PPP3CA|Q08209
TBC1D10A|Q9BXI6	SLC9A3R2|Q15599
RANBP10|Q6VN20	CNTNAP4|Q9C0A0
SUMO1|P63165	RAD51|Q06609
ZNF24|P17028	SCAND1|P57086
HDAC3|O15379	NR2C1|P13056
YWHAZ|P63104	GP5|P40197
DLG4|P78352	IL13RA1|P78552
DVL2|O14641	RBPMS|Q93062
AP4B1|Q9Y6B7	AP4E1|Q9UPM8
PSMA2|P25787	PSMA7|O14818
LTA4H|P09960	TMEM62|Q0P6H9
STXBP6|Q8NFX7	STX4|Q12846
MAPK11|Q15759	MAPKAPK5|Q8IW41
UCP2|P55851	YWHAG|P61981
APTX|Q7Z2E3	XRCC4|Q13426
ANXA7|P20073	SRI|P30626
STAT1|P42224	HSF1|Q00613
TLE1|Q04724	PSMD11|O00231
FRMD4B|Q9Y2L6	CYTH3|O43739
H2AFX|P16104	MRE11|P49959
RIT1|Q92963	KLHL12|Q53G59
IL11|P20809	MAGEA11|P43364
DBF4B|Q8NFT6	CDC7|O00311
STAP2|Q9UGK3	STAT3|P40763
MYOG|P15173	ID3|Q02535
MPRIP|Q6WCQ1	YWHAG|P61981
VIM|P08670	SIRT6|Q8N6T7
SMAD2|Q15796	TNNT1|P13805
MXD1|Q05195	CD2|P06729
DLG4|P78352	DLG3|Q92796
CREBBP|Q92793	RPS6KA3|P51812
MAPK7|Q13164	ETS1|P14921
PRKCD|Q05655	LMNB2|Q03252
RAF1|P04049	KRAS|P01116
BMPR2|Q13873	CES1|P23141
NR3C1|P04150	FYN|P06241
RBL2|Q08999	CDK2|P24941
RASL12|Q9NYN1	SMAD1|Q15797
BRCA2|P51587	FANCD2|Q9BXW9
FSHB|P01225	CGA|P01215
PTPRE|P23469	MAPK3|P27361
TGM2|P21980	ITGB3|P05106
FGFR1|P11362	FGF17|O60258
RELA|Q04206	FAF1|Q9UNN5
SPARC|P09486	SDC2|P34741
KHDRBS2|Q5VWX1	YTHDC1|Q96MU7
HGS|O14964	EHMT2|Q96KQ7
RGS19|P49795	GNAI2|P04899
HSP90B1|P14625	ASGR1|P07306
TAL1|P17542	LMO2|P25791
PTPN6|P29350	CD5|P06127
ETS2|P15036	NR3C1|P04150
SMYD2|Q9NRG4	TP53|P04637
FHL2|Q14192	ITGB2|P05107
PRKCB|P05771	GJA1|P17302
CSNK2A1|P68400	LGALS3|P17931
RPS6KB1|P23443	MAPT|P10636
AHR|P35869	GTF2F2|P13984
DARS|P14868	EEF1A1|P68104
PDC|P20941	GRK2|P25098
ARHGAP8|P85298	BNIP2|Q12982
FAM107A|O95990	WDR47|O94967
SYNJ2BP|P57105	ACTB|P60709
TERF2|Q15554	XRCC6|P12956
RIN2|Q8WYP3	BIN1|O00499
JAK2|O60674	STAP2|Q9UGK3
QPRT|Q15274	KRTAP4-12|Q9BQ66
JUP|P14923	CTNNBIP1|Q9NSA3
WNT3A|P56704	RYK|P34925
HIP1|O00291	CLTA|P09496
CANX|P27824	APOB|P04114
GSK3A|P49840	YWHAG|P61981
CAMK2D|Q13557	RPS18|P62269
MLXIPL|Q9NP71	NIF3L1|Q9GZT8
NFKBIA|P25963	CHUK|O15111
OGT|O15294	NUP62CL|Q9H1M0
METAP2|P50579	EIF2AK2|P19525
HDAC2|Q92769	SALL1|Q9NSC2
PDHX|O00330	PDHB|P11177
SUMO1|P63165	HIPK3|Q9H422
WASF1|Q92558	ACTB|P60709
BCL2|P10415	MAPK3|P27361
AK5|Q9Y6K8	C7orf26|Q96N11
TSG101|Q99816	IQGAP1|P46940
SYNRG|Q9UMZ2	AP1G1|O43747
PEX13|Q92968	PEX19|P40855
SAT1|P21673	B4GALT3|O60512
DLGAP4|Q9Y2H0	DLG3|Q92796
FLNA|P21333	TLR10|Q9BXR5
CNTN1|Q12860	NOTCH1|P46531
DKC1|O60832	EIF3F|O00303
GOLGA5|Q8TBA6	OCRL|Q01968
ETS1|P14921	NCOR1|O75376
PAEP|P09466	PTPRC|P08575
SAP30|O75446	ING1|Q9UK53
P2RX7|Q99572	ACTB|P60709
ATL2|Q8NHH9	ARL6|Q9H0F7
WISP2|O76076	IGF2|P01344
PGR|P06401	CUEDC2|Q9H467
UNC13B|O14795	TOE1|Q96GM8
NAB2|Q15742	EGR1|P18146
GADD45A|P24522	FTL|P02792
KIT|P10721	PIK3CG|P48736
TXNDC17|Q9BRA2	INS|P01308
NOTCH3|Q9UM47	RBPJ|Q06330
BMPR1B|O00238	BMP4|P12644
ABL1|P00519	DDB2|Q92466
WEE1|P30291	FBXW11|Q9UKB1
SMAD9|O15198	HEY1|Q9Y5J3
ANXA3|P12429	EMG1|Q92979
ANAPC11|Q9NYG5	CDC16|Q13042
IRAK3|Q9Y616	IRAK2|O43187
PRTN3|P24158	F2RL1|P55085
CHRNB1|P11230	COPS6|Q7L5N1
MTNR1A|P48039	GNAI3|P08754
TOPBP1|Q92547	TCFL5|Q9UL49
PDCD6IP|Q8WUM4	PTK2B|Q14289
AIFM1|O95831	EIF3G|O75821
ZNF408|Q9H9D4	CHAF1A|Q13111
SIN3B|O75182	IKZF4|Q9H2S9
PRKCA|P17252	NFATC1|O95644
HSPA4|P34932	GATA1|P15976
ARR3|P36575	GNMT|Q14749
EPHB2|P29323	AQP1|P29972
CAT|P04040	TLR10|Q9BXR5
TRIP10|Q15642	RXRA|P19793
ASF1A|Q9Y294	TLK1|Q9UKI8
PAX3|P23760	CIB1|Q99828
PRKCD|Q05655	GRK2|P25098
PRKRA|O75569	DICER1|Q9UPY3
CPE|P16870	GTF3C1|Q12789
MSH2|P43246	CREBBP|Q92793
FEZ1|Q99689	RIF1|Q5UIP0
PIP4K2B|P78356	UBQLN4|Q9NRR5
LYN|P07948	CSNK2B|P67870
OVGP1|Q12889	MYH9|P35579
SIGLEC14|Q08ET2	TYROBP|O43914
ITGAV|P06756	TGFB1|P01137
PTPRJ|Q12913	PLCG1|P19174
TUBA8|Q9NY65	PXN|P49023
SYVN1|Q86TM6	TP53|P04637
IL7R|P16871	JAK3|P52333
SPOCK2|Q92563	PLXNB3|Q9ULL4
DBF4|Q9UBU7	CHEK2|O96017
S100B|P04271	PGM1|P36871
GEMIN4|P57678	SNRPD2|P62316
RPP21|Q9H633	RPP30|P78346
SRC|P12931	ADRB2|P07550
UTP14A|Q9BVJ6	HTT|P42858
MDFI|Q99750	MYOG|P15173
ZAP70|P43403	RASA1|P20936
CDK4|P11802	SMAD2|Q15796
SLC9A3R1|O14745	RDX|P35241
ATN1|P54259	SYVN1|Q86TM6
NCOA3|Q9Y6Q9	NR1H2|P55055
LCP2|Q13094	PLCG2|P16885
MAPK8IP3|Q9UPT6	PTK2|Q05397
POLD4|Q9HCU8	SEC23IP|Q9Y6Y8
SNTA1|Q13424	GRB2|P62993
HDAC7|Q8WUI4	YWHAQ|P27348
SMARCA4|P51532	STK11|Q15831
STK39|Q9UEW8	MBP|P02686
FASLG|P48023	FNBP1|Q96RU3
CRADD|P78560	ERG28|Q9UKR5
LILRB4|Q8NHJ6	PTPN6|P29350
BRD7|Q9NPI1	HIST3H3|Q16695
RELB|Q01201	KPNA6|O60684
SMARCC2|Q8TAQ2	RELB|Q01201
SS18L1|O75177	RFX6|Q8HWS3
DLL1|O00548	POFUT1|Q9H488
PRMT1|Q99873	TP53|P04637
PREB|Q9HCU5	TGFBR1|P36897
CXCR2|P25025	MYO5B|Q9ULV0
XRN1|Q8IZH2	LDHA|P00338
HOXD4|P09016	EP300|Q09472
PIAS2|O75928	SNIP1|Q8TAD8
ASCL1|P50553	EP300|Q09472
FBXO7|Q9Y3I1	BIRC2|Q13490
PTAFR|P25105	TYK2|P29597
FOS|P01100	MITF|O75030
MYOC|Q99972	ALDOA|P04075
TLN1|Q9Y490	ITGB3|P05106
SNW1|Q13573	RB1|P06400
ABCA1|O95477	PDLIM4|P50479
UBE2D3|P61077	MEX3B|Q6ZN04
SDC1|P18827	PTN|P21246
EID1|Q9Y6B2	ARID4A|P29374
KRT6A|P02538	WASHC3|Q9Y3C0
GCC1|Q96CN9	CCDC85B|Q15834
NUCB1|Q02818	PTGS2|P35354
PAWR|Q96IZ0	PRKCZ|Q05513
GYG1|P46976	GYG2|O15488
MYPOP|Q86VE0	PFN2|P35080
CEBPB|P17676	SPI1|P17947
CSNK2A2|P19784	PPP1R8|Q12972
BAIAP2|Q9UQB8	RAC1|P63000
MDFI|Q99750	MYF5|P13349
KHDRBS1|Q07666	PLCG1|P19174
TNPO3|Q9Y5L0	SMURF2|Q9HAU4
SET|Q01105	THAP7|Q9BT49
NAA16|Q6N069	RPL26|P61254
CHN1|P15882	RPS3A|P61247
EIF3J|O75822	TADA3|O75528
RNF11|Q9Y3C5	UBE2N|P61088
LBR|Q14739	PRM1|P04553
NPHS1|O60500	CASK|O14936
YWHAG|P61981	TAF15|Q92804
CALML3|P27482	IQCN|Q9H0B3
MMP14|P50281	LUM|P51884
PTK2B|Q14289	CBL|P22681
MEOX2|P50222	TULP2|O00295
TRIM63|Q969Q1	PDK4|Q16654
LCP2|Q13094	WAS|P42768
PAG1|Q9NWQ8	ZAP70|P43403
LUC7L|Q9NQ29	FAM173A|Q9BQD7
PRKAA1|Q13131	RAF1|P04049
BLK|P51451	CD79A|P11912
VTN|P04004	FGF2|P09038
GPN1|Q9HCN4	XPA|P23025
NFYB|P25208	C1QBP|Q07021
SALL2|Q9Y467	ZMIZ2|Q8NF64
TP53|P04637	CCL18|P55774
TSNAX|Q99598	PBXIP1|Q96AQ6
EPHB2|P29323	SRC|P12931
LRSAM1|Q6UWE0	TSG101|Q99816
FANCG|O15287	SAMD3|Q8N6K7
TRAF2|Q12933	TRPT1|Q86TN4
CHUK|O15111	RELA|Q04206
USP6|P35125	ANKRD44|Q8N8A2
DDIT3|P35638	HSD17B14|Q9BPX1
TRIP13|Q15645	GALT|P07902
OSTM1|Q86WC4	RGS19|P49795
MT2A|P02795	SHBG|P04278
GIT2|Q14161	PAK3|O75914
CUL5|Q93034	RBX1|P62877
CITED2|Q99967	HIF1A|Q16665
TJP3|O95049	PATJ|Q8NI35
IRS1|P35568	ATP2A3|Q93084
TLK1|Q9UKI8	MBP|P02686
FGFR1|P11362	FGF1|P05230
SMAD2|Q15796	ZNF8|P17098
F2|P00734	PROS1|P07225
RAB6A|P20340	PMM1|Q92871
PCNA|P12004	APEX1|P27695
AGL|P35573	NHLRC1|Q6VVB1
MAPK13|O15264	MBP|P02686
PDPK1|O15530	YWHAH|Q04917
RERE|Q9P2R6	TRIP6|Q15654
SALL1|Q9NSC2	HDAC1|Q13547
AKAP5|P24588	PRKAR2A|P13861
MBD1|Q9UIS9	SMAD9|O15198
UBR5|O95071	PAIP1|Q9H074
TAF1|P21675	RB1|P06400
GTF2IRD1|Q9UHL9	SMAD3|P84022
DCTN1|Q14203	VIM|P08670
CTSG|P08311	VCAM1|P19320
SYNCRIP|O60506	PCSK7|Q16549
IL1F10|Q8WWZ1	IL1R1|P14778
IGFBP7|Q16270	CCL5|P13501
RAPGEF5|Q92565	RAP2A|P10114
SIGIRR|Q6IA17	TRAF6|Q9Y4K3
SART3|Q15020	RNPS1|Q15287
NCR3|O14931	CD59|P13987
RIPK1|Q13546	FADD|Q13158
CD79A|P11912	LCK|P06239
TRIP10|Q15642	ARHGAP17|Q68EM7
LYN|P07948	ACTB|P60709
TIMP4|Q99727	MMP14|P50281
EZH2|Q15910	SUZ12|Q15022
GNAI2|P04899	DRD2|P14416
NDN|Q99608	IL1A|P01583
ATXN1|P54253	LDB1|Q86U70
LUM|P51884	TRA2B|P62995
PKP4|Q99569	PSEN1|P49768
GCC1|Q96CN9	USHBP1|Q8N6Y0
NEDD8|Q15843	CUL4B|Q13620
ERBIN|Q96RT1	DST|Q03001
MPP6|Q9NZW5	EXOSC7|Q15024
KPNA2|P52292	LEF1|Q9UJU2
ACTN4|O43707	GSN|P06396
FYN|P06241	NEDD9|Q14511
NCF1|P14598	TRIM9|Q9C026
CTNNB1|P35222	CDK6|Q00534
KCNIP1|Q9NZI2	KCND1|Q9NSA2
CDK7|P50613	ERCC2|P18074
PRKCA|P17252	ATP2B2|Q01814
TRIP11|Q15643	ARNT|P27540
SGCG|Q13326	SSPN|Q14714
CSNK1A1|P48729	TGFBR1|P36897
MAP2K5|Q13163	PRKCZ|Q05513
PRKCA|P17252	SDC2|P34741
PEX5|P50542	DDO|Q99489
MARK4|Q96L34	YWHAZ|P63104
ELP1|O95163	CHUK|O15111
ZBTB16|Q05516	GATA1|P15976
PRNP|P04156	GRB2|P62993
AP1M1|Q9BXS5	LAMP1|P11279
EPB41|P11171	YWHAB|P31946
SNW1|Q13573	RBPJ|Q06330
CASP10|Q92851	TRAF1|Q13077
HIST2H2BE|Q16778	HIRA|P54198
NCKIPSD|Q9NZQ3	DIAPH2|O60879
PRELP|P51888	HSPG2|P98160
PTK2|Q05397	TSC2|P49815
CASP7|P55210	MEF2A|Q02078
YWHAG|P61981	LIMA1|Q9UHB6
STX1A|Q16623	SYT1|P21579
ARHGDIA|P52565	RAC2|P15153
NR2C2|P49116	IKBKB|O14920
PRKACA|P17612	LCP1|P13796
TAL1|P17542	SKP2|Q13309
CITED4|Q96RK1	TFAP2B|Q92481
ARPC3|O15145	OTUD5|Q96G74
ITCH|Q96J02	RIPK1|Q13546
SORBS2|O94875	PTK2B|Q14289
SMAD4|Q13485	EEF1A1|P68104
SF3B4|Q15427	SF3B2|Q13435
NID2|Q14112	ELN|P15502
NCK1|P16333	NTRK2|Q16620
WEE1|P30291	CASP3|P42574
SOS1|Q07889	GRB2|P62993
SMAD4|Q13485	TFE3|P19532
GMNN|O75496	HOXA11|P31270
ACTG1|P63261	ATF7IP|Q6VMQ6
HIF1A|Q16665	EGLN3|Q9H6Z9
CUL4B|Q13620	ESR1|P03372
TAC1|P20366	TACR3|P29371
TNC|P24821	PTPRB|P23467
ULK1|O75385	SDCBP|O00560
SRC|P12931	YWHAH|Q04917
SAE1|Q9UBE0	UBE2E3|Q969T4
RAC2|P15153	CDC42|P60953
THBS1|P07996	CALR|P27797
SORBS1|Q9BX66	EFNB1|P98172
PTN|P21246	TP53BP2|Q13625
NCF2|P19878	S100A8|P05109
PRIMA1|Q86XR5	ACHE|P22303
CASP8AP2|Q9UKL3	SP100|P23497
KLC1|Q07866	APP|P05067
NDUFA5|Q16718	DAZAP2|Q15038
ARFGAP1|Q8N6T3	COPA|P53621
FGFBP1|Q14512	HSPG2|P98160
MAN2A2|P49641	CHD3|Q12873
SERPINE1|P05121	LRP1|Q07954
PIK3R4|Q99570	PIK3C3|Q8NEB9
CKAP5|Q14008	PTPRN2|Q92932
SATB1|Q01826	GATA3|P23771
FLNA|P21333	GRIK1|P39086
WWP1|Q9H0M0	CPSF6|Q16630
NCK2|O43639	FXR2|P51116
NAP1L4|Q99733	CSNK2A1|P68400
MAP2K4|P45985	MAP3K8|P41279
SLC22A4|Q9H015	PDZK1|Q5T2W1
ALDH5A1|P51649	ABAT|P80404
NEU3|Q9UQ49	CAV1|Q03135
PFN1|P07737	DLG5|Q8TDM6
LUC7L2|Q9Y383	MAP1LC3B|Q9GZQ8
TOB1|P50616	SMAD3|P84022
NEUROD2|Q15784	PKN1|Q16512
PTPRC|P08575	INSR|P06213
RND3|P61587	ROCK1|Q13464
IRS1|P35568	RAD51|Q06609
APBA2|Q99767	APP|P05067
BMPR1B|O00238	BMPR2|Q13873
GOLGA1|Q92805	RAB6A|P20340
EPS15|P42566	DNM2|P50570
RBBP8|Q99708	BRCA1|P38398
NDFIP2|Q9NV92	WWP2|O00308
P2RY12|Q9H244	GNAI2|P04899
NCOR1|O75376	SKI|P12755
PRPF40A|O75400	TCEAL9|Q9UHQ7
CCNT1|O60563	GRIPAP1|Q4V328
USP33|Q8TEY7	DDX56|Q9NY93
PTPN2|P17706	JAK1|P23458
ESRRA|P11474	ESRRG|P62508
SMAD4|Q13485	TGFBR1|P36897
CSRP1|P21291	ACTN1|P12814
CLTB|P09497	PQBP1|O60828
FSIP1|Q8NA03	AKAP4|Q5JQC9
ARPC4|P59998	ARPC5|O15511
LDOC1|O95751	FAM193B|Q96PV7
FSHR|P23945	UBC|P0CG48
RIN1|Q13671	RAB5B|P61020
NCOR2|Q9Y618	RXRG|P48443
PIK3CB|P42338	YWHAQ|P27348
ADAM15|Q13444	HCK|P08631
TNK2|Q07912	CLTC|Q00610
MYO5B|Q9ULV0	RAB11A|P62491
EWSR1|Q01844	ELAVL4|P26378
BMPR1B|O00238	BMP6|P22004
TUB|P50607	PIK3R1|P27986
SEPT5|Q99719	SEPT2|Q15019
GALNT11|Q8NCW6	MUC4|Q99102
UNC119|Q13432	CD3E|P07766
PARD6A|Q9NPB6	PLCB3|Q01970
SPRY2|O43597	KRTAP4-12|Q9BQ66
CRK|P46108	KIT|P10721
FHIT|P49789	FDXR|P22570
GRK2|P25098	EGF|P01133
TRAF2|Q12933	RAD23A|P54725
DIS3|Q9Y2L1	EXOSC4|Q9NPD3
NCR1|O76036	FCER1G|P30273
PURA|Q00577	SP1|P08047
PDGFRB|P09619	PIK3C2B|O00750
CACNB1|Q02641	DYNLL1|P63167
ATG3|Q9NT62	MAP1LC3B|Q9GZQ8
CD36|P16671	COL1A2|P08123
GAB2|Q9UQC2	CD247|P20963
PTN|P21246	DNAJB11|Q9UBS4
XAB2|Q9HCS7	ERCC8|Q13216
ACVR1|Q04771	RASL12|Q9NYN1
COMT|P21964	ACE|P12821
RPGR|Q92834	SLC25A10|Q9UBX3
SMAD1|Q15797	ERBIN|Q96RT1
CDK2|P24941	HIRA|P54198
UBB|P0CG47	RABGEF1|Q9UJ41
SUMO4|Q6EEV6	STAT3|P40763
MSH3|P20585	MSH2|P43246
SRGN|P10124	PF4|P02776
EPOR|P19235	STAT5B|P51692
MED6|O75586	RARA|P10276
NFATC2|Q13469	VIM|P08670
PPIG|Q13427	YWHAG|P61981
SHOC2|Q9UQ13	NRAS|P01111
KRT2|P35908	SMAD3|P84022
ATF4|P18848	PTCD3|Q96EY7
SF3B3|Q15393	NOL12|Q9UGY1
FBLN2|P98095	VCAN|P13611
GNAI3|P08754	HTR1A|P08908
GOT2|P00505	THOC7|Q6I9Y2
PIK3R1|P27986	ERBB2|P04626
YWHAE|P62258	RAF1|P04049
PCDH17|O14917	UBQLN4|Q9NRR5
PDE6D|O43924	RAB8A|P61006
FCGR2B|P31994	INPPL1|O15357
NUPR1|O60356	PAXIP1|Q6ZW49
DVL2|O14641	SORBS3|O60504
RGL1|Q9NZL6	HRAS|P01112
BICD1|Q96G01	DCTN1|Q14203
YWHAZ|P63104	CDC25B|P30305
TSSK2|Q96PF2	TFG|Q92734
NRP2|O60462	VEGFA|P15692
MEP1A|Q16819	POMC|P01189
HDAC2|Q92769	DMAP1|Q9NPF5
CRACR2A|Q9BSW2	TRIM29|Q14134
LMO3|Q8TAP4	GABPB1|Q06547
OPTN|Q96CV9	RAB8A|P61006
MKNK2|Q9HBH9	EIF4E|P06730
GTF2E2|P29084	ERCC6|Q03468
MCM7|P33993	RBM8A|Q9Y5S9
MCL1|Q07820	BOK|Q9UMX3
PSMB9|P28065	NCOA3|Q9Y6Q9
ATP6AP1|Q15904	HBA1|P69905
MSN|P26038	EZR|P15311
PTK2|Q05397	LYN|P07948
PCSK6|P29122	FLG|P20930
STK39|Q9UEW8	SLC12A2|P55011
ERF|P50548	HMGB1|P09429
ZRANB2|O95218	U2AF1|Q01081
FASTK|Q14296	RBPMS|Q93062
TK1|P04183	CRMP1|Q14194
FGFRL1|Q8N441	FGF2|P09038
PLA2G4A|P47712	VIM|P08670
QKI|Q96PU8	RBM14|Q96PK6
PDZK1|Q5T2W1	ABCC2|Q92887
STAT1|P42224	EIF1AD|Q8N9N8
CCNH|P51946	MCM7|P33993
RHPN2|Q8IUC4	RHOB|P62745
SRRT|Q9BXP5	GEMIN4|P57678
NPHS2|Q9NP85	NPHS1|O60500
PIAS1|O75925	ELK3|P41970
KLK2|P20151	SEMG2|Q02383
ARF5|P84085	RAB11FIP3|O75154
NR4A3|Q92570	COPS5|Q92905
L1CAM|P32004	RANBP9|Q96S59
ZHX2|Q9Y6X8	NFYA|P23511
CGN|Q9P2M7	TJP1|Q07157
CXCL16|Q9H2A7	CXCR6|O00574
BCR|P11274	RASA1|P20936
TP53|P04637	GTF2H1|P32780
STX3|Q13277	SNAP23|O00161
BRMS1|Q9HCU9	RBBP4|Q09028
RPS6KB1|P23443	NCBP1|Q09161
CAMKK2|Q96RR4	CAMK4|Q16566
PTK2|Q05397	ITGB2|P05107
NDRG1|Q92597	ACTG1|P63261
NRXN1|P58400	CASK|O14936
RANBP9|Q96S59	MET|P08581
TRAF7|Q6Q0C0	MAP3K3|Q99759
STX6|O43752	VPS11|Q9H270
MAPK1|P28482	ERF|P50548
ITGAV|P06756	MMP2|P08253
CSNK2A1|P68400	BID|P55957
TTC1|Q99614	HRAS|P01112
BNIP3|Q12983	CD47|Q08722
PRKAB2|O43741	PRKAA1|Q13131
ADGRB1|O14514	MAGI1|Q96QZ7
CHD3|Q12873	C4orf17|Q53FE4
MBD4|O95243	FADD|Q13158
GAS1|P54826	SHH|Q15465
SFN|P31947	FAM189A2|Q15884
SMURF1|Q9HCE7	RHOA|P61586
MAPK9|P45984	H3F3A|P84243
GAK|O14976	CLTC|Q00610
WRN|Q14191	XRCC6|P12956
CALCOCO1|Q9P1Z2	IPP|Q9Y573
DLG4|P78352	HTR2C|P28335
SEM1|P60896	BRCA2|P51587
AURKA|O14965	NDC80|O14777
ZMYM2|Q9UBW7	SMAD4|Q13485
IVNS1ABP|Q9Y6Y0	SYNCRIP|O60506
SLC34A1|Q06495	YIF1A|O95070
CDC42|P60953	PDE6D|O43924
SLC9A7|Q96T83	SCAMP1|O15126
CTSD|P07339	SHBG|P04278
DYNC1I2|Q13409	PNN|Q9H307
LIN7B|Q9HAP6	DLG4|P78352
GNB5|O14775	GNGT1|P63211
LDOC1|O95751	FAM107A|O95990
C1orf94|Q6P1W5	RBPMS|Q93062
RNF126|Q9BV68	PSMF1|Q92530
PKN1|Q16512	VIM|P08670
PDPK1|O15530	AKT2|P31751
MYOC|Q99972	ACTB|P60709
DTX1|Q86Y01	GRB2|P62993
GPS1|Q13098	SKP1|P63208
KIF17|Q9P2E2	FHL5|Q5TD97
DAPK1|P53355	STX1A|Q16623
MAP3K7|O43318	STRADB|Q9C0K7
PRLR|P16471	PPIA|P62937
SWAP70|Q9UH65	PARP1|P09874
TCF12|Q99081	TCF3|P15923
PRKCE|Q02156	KRT18|P05783
STAT2|P52630	HDAC1|Q13547
WDYHV1|Q96HA8	HSD17B14|Q9BPX1
PDCD4|Q53EL6	RPS13|P62277
ANAPC7|Q9UJX3	ANAPC2|Q9UJX6
ARF1|P84077	EEF1G|P26641
DPYSL5|Q9BPU6	DPYSL3|Q14195
EP300|Q09472	MAF|O75444
ECH1|Q13011	PAFAH1B3|Q15102
PXN|P49023	MATK|P42679
SIX6|O95475	TLE1|Q04724
CPE|P16870	GAST|P01350
HDAC1|Q13547	TOP2A|P11388
DTNA|Q9Y4J8	SNTA1|Q13424
CABLES2|Q9BTV7	CDK3|Q00526
ATR|Q13535	MSH2|P43246
SGO1|Q5FBB7	PPP2R5D|Q14738
RNF11|Q9Y3C5	HUWE1|Q7Z6Z7
TBP|P20226	HMGB1|P09429
ANK3|Q12955	SCN1B|Q07699
CDKN2A|Q8N726	NCL|P19338
NXF1|Q9UBU9	MAP1B|P46821
CLIC3|O95833	DNM1|Q05193
YWHAG|P61981	GBF1|Q92538
HAUS1|Q96CS2	MCM10|Q7L590
AGTR1|P30556	EGFR|P00533
EHMT2|Q96KQ7	HIST3H3|Q16695
CAVIN1|Q6NZI2	ZNF148|Q9UQR1
IL1A|P01583	IL1R1|P14778
GNB2|P62879	TGFBR1|P36897
MED31|Q9Y3C7	ASCC2|Q9H1I8
MEOX1|P50221	PAX1|P15863
XPA|P23025	GTF2H1|P32780
PLSCR1|O15162	GLRX3|O76003
RHOXF2|Q9BQY4	PSMF1|Q92530
BICD2|Q8TD16	DCTN1|Q14203
S100A13|Q99584	SYT1|P21579
SUMO4|Q6EEV6	PDIA6|Q15084
ETF1|P62495	GSPT2|Q8IYD1
CUL3|Q13618	CAND1|Q86VP6
ENOX1|Q8TC92	ZBTB16|Q05516
STAT5A|P42229	NR3C1|P04150
CAPN1|P07384	SPTBN1|Q01082
TP53|P04637	PPP2R2B|Q00005
CCDC185|Q8N715	CCDC85B|Q15834
PTTG1|O95997	XRCC6|P12956
MAPK3|P27361	EPOR|P19235
MAPK9|P45984	EEF2K|O00418
TNNI3K|Q59H18	TNNI3|P19429
LAMC1|P11047	SNAPIN|O95295
ANK1|P16157	RHAG|Q02094
SPEN|Q96T58	RBBP4|Q09028
CBX1|P83916	TRIM24|O15164
S100A1|P23297	PGM1|P36871
IL7R|P16871	STAT5B|P51692
CSNK2A2|P19784	NCF1|P14598
SERPINF2|P08697	DEFA1|P59665
HRAS|P01112	CDC25C|P30307
HSPG2|P98160	ATF7IP|Q6VMQ6
PTPN11|Q06124	IL4R|P24394
FANCC|Q00597	HSP90B1|P14625
DHX30|Q7L2E3	CDK9|P50750
DDR1|Q08345	SNAPIN|O95295
TRAF2|Q12933	BAHD1|Q8TBE0
POLR2A|P24928	SND1|Q7KZF4
UBQLN1|Q9UMX0	CHRNA3|P32297
ITGA2B|P08514	AUP1|Q9Y679
SHANK2|Q9UPX8	CTTN|Q14247
CXCL13|O43927	CCL21|O00585
CAMK2G|Q13555	RYR1|P21817
CA9|Q16790	CDH1|P12830
GIT1|Q9Y2X7	PAK3|O75914
CEBPA|P49715	RFC1|P35251
RCAN1|P53805	MAP3K3|Q99759
SMAD1|Q15797	SMAD4|Q13485
LAMA5|O15230	COL7A1|Q02388
PSEN1|P49768	CDH1|P12830
PEX6|Q13608	ATF7IP|Q6VMQ6
ANXA2|P07355	S100A10|P60903
QARS|P47897	DUSP11|O75319
EPHA4|P54764	EFNA4|P52798
TBP|P20226	PSMC2|P35998
KLC2|Q9H0B6	MAPK8IP3|Q9UPT6
PTPN6|P29350	EGFR|P00533
RHOQ|P17081	PARD6B|Q9BYG5
RND1|Q92730	PLXNB2|O15031
MAPKAPK5|Q8IW41	HSPB1|P04792
ABL1|P00519	RAD52|P43351
SUMO1|P63165	SREBF2|Q12772
EIF6|P56537	USP33|Q8TEY7
COPS2|P61201	TP53|P04637
SCAPER|Q9BY12	CELSR3|Q9NYQ7
CASP9|P55211	NAIP|Q13075
LALBA|P00709	B4GALT1|P15291
ATR|Q13535	RAD17|O75943
APLP1|P51693	PHF10|Q8WUB8
SRC|P12931	STAP2|Q9UGK3
GUCY1A2|P33402	DLG3|Q92796
KIF1B|O60333	DLG4|P78352
FHL3|Q13643	LNX1|Q8TBB1
CFL1|P23528	TPI1|P60174
F2|P00734	SERPINB6|P35237
CAV1|Q03135	GRK5|P34947
CSNK2A2|P19784	PTEN|P60484
LSM8|O95777	IGHMBP2|P38935
CCDC88C|Q9P219	DVL1|O14640
TCEA2|Q15560	GTF2B|Q00403
MMP14|P50281	C1QBP|Q07021
SQSTM1|Q13501	IRAK1|P51617
NR2E3|Q9Y5X4	RBBP4|Q09028
RAF1|P04049	SPRY2|O43597
REV1|Q9UBZ9	REV3L|O60673
CABP1|Q9NZU7	CACNA1C|Q13936
KAT2B|Q92831	CUX1|P39880
ABL1|P00519	CRK|P46108
NRIP1|P48552	NR1H2|P55055
GRK2|P25098	BDKRB2|P30411
IL19|Q9UHD0	IL20RA|Q9UHF4
CDH5|P33151	SHC1|P29353
DAZAP2|Q15038	AATF|Q9NY61
KPNB1|Q14974	KPNA2|P52292
APP|P05067	ACHE|P22303
MAPK1|P28482	NDE1|Q9NXR1
RSRC1|Q96IZ7	ACTR3B|Q9P1U1
GMNN|O75496	HOXD10|P28358
HUWE1|Q7Z6Z7	CDKN2A|Q8N726
GDF9|O60383	DLEU1|O43261
HDAC7|Q8WUI4	YWHAG|P61981
PDLIM7|Q9NR12	RET|P07949
ACVR1|Q04771	RAB17|Q9H0T7
BRD4|O60885	PRPF40A|O75400
PTPN9|P43378	STX6|O43752
RNF8|O76064	EXOSC2|Q13868
ARHGAP10|A1A4S6	PKN1|Q16512
AP3B1|O00203	AP3S2|P59780
DSN1|Q9H410	NSL1|Q96IY1
PTK2B|Q14289	ITGB3|P05106
JUND|P17535	NFE2L1|Q14494
SHC1|P29353	CSK|P41240
MCM5|P33992	MDFI|Q99750
JUNB|P17275	FOSL1|P15407
DLGAP1|O14490	SHANK2|Q9UPX8
ICAM1|P05362	FGG|P02679
RGS12|O14924	ARAF|P10398
NCOA3|Q9Y6Q9	RARG|P13631
PTPRK|Q15262	PTPRM|P28827
ZNF165|P49910	PDLIM7|Q9NR12
PRKCA|P17252	DNM1|Q05193
DNMT3L|Q9UJW3	RSL24D1|Q9UHA3
SFRP1|Q8N474	WNT1|P04628
YES1|P07947	PDGFRB|P09619
CTDSP1|Q9GZU7	GTF2F1|P35269
SMURF2|Q9HAU4	TMEM139|Q8IV31
SUMO4|Q6EEV6	DNAJA1|P31689
MCM3|P25205	POLR2A|P24928
CDC25C|P30307	CCNA2|P20248
COIL|P38432	SNRPB|P14678
MAPK12|P53778	SH3BP5|O60239
FLNA|P21333	SELE|P16581
PLSCR1|O15162	VSIR|Q9H7M9
MET|P08581	CASP3|P42574
SNRPG|P62308	CEP126|Q9P2H0
SH3BP4|Q9P0V3	YWHAG|P61981
ABI3|Q9P2A4	DTNBP1|Q96EV8
UPF3A|Q9H1J1	RBM8A|Q9Y5S9
CREBBP|Q92793	SERTAD3|Q9UJW9
MLST8|Q9BVC4	RPTOR|Q8N122
PRKCE|Q02156	OPRD1|P41143
EGR1|P18146	SP1|P08047
ZPBP|Q9BS86	ZP2|Q05996
IKBKG|Q9Y6K9	CREBBP|Q92793
SYTL5|Q8TDW5	RAB3A|P20336
KNL1|Q8NG31	PPP1CA|P62136
ARHGDIG|Q99819	RHOA|P61586
YWHAZ|P63104	TRIM21|P19474
GAPDH|P04406	ACTB|P60709
MED13|Q9UHV7	MED12|Q93074
PRKCD|Q05655	GAP43|P17677
ACD|Q96AP0	POT1|Q9NUX5
AKT1|P31749	ATXN1|P54253
CBL|P22681	LYN|P07948
SYNM|O15061	DTNA|Q9Y4J8
PRKCA|P17252	TP53|P04637
CCL4|P13236	CCR3|P51677
GFAP|P14136	TUBGCP4|Q9UGJ1
RPS6KB1|P23443	PPP2CA|P67775
RAN|P62826	SPAG8|Q99932
WBP1|Q96G27	WWP2|O00308
WRN|Q14191	PARP1|P09874
PDE6G|P18545	DNM2|P50570
DOK3|Q7L591	LCK|P06239
MAPK8|P45983	BAD|Q92934
FBLN5|Q9UBX5	LPA|P08519
NR2F2|P24468	HIPK3|Q9H422
MERTK|Q12866	VAV1|P15498
SERPING1|P05155	PLG|P00747
GFAP|P14136	KIAA0408|Q6ZU52
HDAC4|P56524	CBX5|P45973
TANK|Q92844	ZC3H12A|Q5D1E8
PRKCB|P05771	ITGB2|P05107
HCLS1|P14317	CD79A|P11912
RNF41|Q9H4P4	ERBB4|Q15303
OAZ1|P54368	ODC1|P11926
MAPK14|Q16539	NCF1|P14598
LCK|P06239	PLCG2|P16885
CCNE1|P24864	CABLES1|Q8TDN4
PIAS3|Q9Y6X2	OPN1LW|P04000
XRN2|Q9H0D6	TOLLIP|Q9H0E2
RHOG|P84095	VAV2|P52735
AP2B1|P63010	TERF2IP|Q9NYB0
FGG|P02679	F13B|P05160
STRBP|Q96SI9	EIF2AK2|P19525
CTNNB1|P35222	PLK1|P53350
SIAH2|O43255	VAV1|P15498
CEP72|Q9P209	LNX1|Q8TBB1
INHBC|P55103	INHBB|P09529
IRS4|O14654	CRKL|P46109
HTR2A|P28223	GNA11|P29992
KCNA2|P16389	CTTN|Q14247
SCAMP3|O14828	NEDD4L|Q96PU5
SKIL|P12757	MACF1|Q9UPN3
G3BP2|Q9UN86	NFKB1|P19838
DOCK10|Q96BY6	RHOJ|Q9H4E5
FRS2|Q8WU20	CBL|P22681
RPS6KB1|P23443	EEF2K|O00418
KCTD17|Q8N5Z5	NIF3L1|Q9GZT8
YWHAG|P61981	NDE1|Q9NXR1
EZH2|Q15910	PIN4|Q9Y237
THAP12|O43422	EIF2S1|P05198
EPHA2|P29317	PTPN11|Q06124
KCNRG|Q8N5I3	DGCR6L|Q9BY27
CNR2|P34972	GNA15|P30679
ZNF398|Q8TD17	ESR1|P03372
TYK2|P29597	IRS1|P35568
DEF6|Q9H4E7	RAC1|P63000
SPART|Q8N0X7	TUBA1A|Q71U36
EP300|Q09472	ING2|Q9H160
SPTAN1|Q13813	ERCC4|Q92889
NEDD9|Q14511	LCK|P06239
CSF2RB|P32927	LCK|P06239
ATXN1|P54253	BTG3|Q14201
CYB5R3|P00387	HBG2|P69892
KAT5|Q92993	IK|Q13123
SMAD3|P84022	FLNA|P21333
SCN2A|Q99250	ANK3|Q12955
CTSB|P07858	ADAMTSL4|Q6UY14
MBIP|Q9NS73	KAT14|Q9H8E8
SMAD2|Q15796	HDAC1|Q13547
EEF1A1|P68104	KIF1B|O60333
CASP8|Q14790	TRAF1|Q13077
ATG3|Q9NT62	GABARAP|O95166
COIL|P38432	SNX6|Q9UNH7
NCOA2|Q15596	THRB|P10828
E2F6|O75461	EZH2|Q15910
E2F1|Q01094	CCNA2|P20248
PLCG1|P19174	KDR|P35968
PDIA3|P30101	IFNG|P01579
HERC3|Q15034	UBA52|P62987
PPP1R15A|O75807	PPP1R1A|Q13522
ZNF24|P17028	ZNF446|Q9NWS9
ZNF384|Q8TF68	PCBP1|Q15365
RPP25|Q9BUL9	RPP38|P78345
MAPKAPK2|P49137	LSP1|P33241
MAPKAPK2|P49137	SHC1|P29353
GCM1|Q9NP62	HDAC1|Q13547
TSNAX|Q99598	GOLGA3|Q08378
RPL28|P46779	STAU1|O95793
MAP1LC3A|Q9H492	MAP1A|P78559
TRIM27|P14373	KCTD15|Q96SI1
COIL|P38432	MAD1L1|Q9Y6D9
HIVEP3|Q5T1R4	TRAF1|Q13077
CCR5|P51681	CCL11|P51671
SSTR2|P30874	SHANK1|Q9Y566
CENPA|P49450	DIAPH2|O60879
TIFA|Q96CG3	TRAF2|Q12933
IL21|Q9HBE4	IL21R|Q9HBE5
PTK2|Q05397	ITGB1|P05556
SCNN1A|P37088	STX1A|Q16623
SMAD3|P84022	KPNB1|Q14974
GRIA2|P42262	PICK1|Q9NRD5
MAPK3|P27361	RAF1|P04049
CBL|P22681	PDGFRA|P16234
AXL|P30530	ADAM10|O14672
ADRA1D|P25100	SNTG1|Q9NSN8
VAPA|Q9P0L0	OSBP|P22059
TFF1|P04155	UBQLN1|Q9UMX0
SAT1|P21673	MED31|Q9Y3C7
FAM46A|Q96IP4	ZFYVE9|O95405
RPIA|P49247	FXR2|P51116
SP1|P08047	NCOR1|O75376
THRB|P10828	MED1|Q15648
STAT5B|P51692	NMI|Q13287
PPARGC1A|Q9UBK2	UBC|P0CG48
FBLN2|P98095	COL4A3|Q01955
ARF6|P62330	MPP5|Q8N3R9
PLK3|Q9H4B4	CHEK2|O96017
NEDD9|Q14511	ZYX|Q15942
DHFR|P00374	TP53|P04637
YWHAB|P31946	MAP3K3|Q99759
ACKR1|Q16570	CCL17|Q92583
HDAC3|O15379	RBBP4|Q09028
CCNG2|Q16589	PTPA|Q15257
CCDC42|Q96M95	TSC22D4|Q9Y3Q8
CTSA|P10619	GLB1|P16278
RASIP1|Q5U651	RRAS2|P62070
GNAI3|P08754	CD59|P13987
GUCA1A|P43080	GUCY2D|Q02846
ZBED1|O96006	SPEF1|Q9Y4P9
PRDM2|Q13029	HIST3H3|Q16695
PDE6G|P18545	FNBP1|Q96RU3
MTNR1B|P49286	PPM1G|O15355
LEP|P41159	HK3|P52790
CASP10|Q92851	RB1|P06400
SYK|P43405	JAK1|P23458
HIF1AN|Q9NWT6	HDAC3|O15379
CCNT1|O60563	PURA|Q00577
PTK2|Q05397	FYN|P06241
HAAO|P46952	GAD1|Q99259
GNG4|P50150	GNB2|P62879
NUMB|P49757	PRKCE|Q02156
TNFRSF19|Q9NS68	TRAF2|Q12933
BRMS1L|Q5PSV4	HDAC1|Q13547
CCR2|P41597	CCL11|P51671
P2RX2|Q9UBL9	P2RX3|P56373
PSMB4|P28070	PLK1|P53350
TGFBRAP1|Q8WUH2	BMPR1A|P36894
CALY|Q9NYX4	DRD1|P21728
NCOA2|Q15596	SMARCE1|Q969G3
PPP1R3A|Q16821	PLN|P26678
ROCK1|Q13464	VIM|P08670
SMAD1|Q15797	ZNF8|P17098
TICAM2|Q86XR7	IRF7|Q92985
NPFFR2|Q9Y5X5	NPY|P01303
CFL1|P23528	CLCN5|P51795
GFI1B|Q5VTD9	BEND5|Q7L4P6
ARR3|P36575	CSNK2A1|P68400
INHBA|P08476	FST|P19883
MAPK3|P27361	PTPN5|P54829
ATF7IP|Q6VMQ6	COL4A2|P08572
ZWILCH|Q9H900	KNTC1|P50748
SH3GL2|Q99962	TCEA2|Q15560
F2|P00734	AANAT|Q16613
AMBP|P02760	FN1|P02751
PPP1R2|P41236	PPP1R9B|Q96SB3
UPF2|Q9HAU5	XRN2|Q9H0D6
EHMT2|Q96KQ7	LNX1|Q8TBB1
HOXB6|P17509	CREBBP|Q92793
HAP1|P54257	MRPS9|P82933
CREB3|O43889	MALL|Q13021
YWHAG|P61981	FOXO3|O43524
MDC1|Q14676	RNF8|O76064
AFF1|P51825	SMAD9|O15198
USP8|P40818	STAM|Q92783
AKT1|P31749	GSK3A|P49840
ID3|Q02535	SREBF1|P36956
HABP2|Q14520	COL4A5|P29400
PRKCG|P05129	YWHAE|P62258
CREBBP|Q92793	E2F5|Q15329
DICER1|Q9UPY3	TARBP2|Q15633
PRKCQ|Q04759	IRS1|P35568
PCNA|P12004	CCND3|P30281
RORA|P35398	PSMC5|P62195
LMAN1|P49257	F8|P00451
TRIM37|O94972	PNKP|Q96T60
KLK3|P07288	A2M|P01023
CAV1|Q03135	PTGS2|P35354
PEX5|P50542	SNUPN|O95149
KAT5|Q92993	STAT3|P40763
PCNA|P12004	CDK5|Q00535
VIM|P08670	KIAA0408|Q6ZU52
CCNK|O75909	POLR2A|P24928
SDCBP|O00560	GRIK2|Q13002
BHLHB9|Q6PI77	IPO5|O00410
CDKN1A|P38936	CSNK2B|P67870
CSNK2A1|P68400	EEF1B2|P24534
CDK4|P11802	RB1|P06400
YWHAQ|P27348	KRT1|P04264
LMNA|P02545	PCGF2|P35227
CCDC85B|Q15834	FAM50B|Q9Y247
COPS5|Q92905	S100A7|P31151
MMP12|P39900	F12|P00748
JAK1|P23458	IL3RA|P26951
HNRNPK|P61978	SORBS3|O60504
FLNC|Q14315	KY|Q8NBH2
SORBS3|O60504	ADAMTSL4|Q6UY14
CRKL|P46109	INSR|P06213
DRAP1|Q14919	TBP|P20226
RASAL2|Q9UJF2	NFKBIB|Q15653
DR1|Q01658	POLE3|Q9NRF9
TEX11|Q8IYF3	STMN2|Q93045
CDC34|P49427	UBB|P0CG47
FKBP4|Q02790	IRF4|Q15306
TNK2|Q07912	ITFG2|Q969R8
ATN1|P54259	GCC1|Q96CN9
NFIB|O00712	RFX1|P22670
NID2|Q14112	HSPG2|P98160
DUT|P33316	PPARA|Q07869
TUBA8|Q9NY65	GRM7|Q14831
AGR2|O95994	POM121|Q96HA1
CASP1|P29466	MAPT|P10636
HMMR|O75330	CD44|P16070
CTRB1|P17538	SERPINA3|P01011
CCR9|P51686	CCL25|O15444
TEC|P42680	BMX|P51813
IGF1R|P08069	EHD1|Q9H4M9
ASAP1|Q9ULH1	SRC|P12931
GPRASP2|Q96D09	CHRM1|P11229
CXCR1|P25024	CXCL2|P19875
PRKCB|P05771	DAB2|P98082
APLP1|P51693	CDKN2C|P42773
NEUROG2|Q9H2A3	ASCL1|P50553
SDC3|O75056	CUX1|P39880
NCOA6|Q14686	NUMA1|Q14980
TRAF2|Q12933	NUDT18|Q6ZVK8
DYNLL1|P63167	ERG28|Q9UKR5
E2F2|Q14209	KMT5A|Q9NQR1
SOX10|P56693	PRRX1|P54821
PFDN1|O60925	ACTB|P60709
PEG3|Q9GZU2	TRAF2|Q12933
RAF1|P04049	HSPA4|P34932
EGFR|P00533	CLTCL1|P53675
MSC|O60682	TCF12|Q99081
ITK|Q08881	TGFBR1|P36897
TLR7|Q9NYK1	MYD88|Q99836
LCK|P06239	SH3BP2|P78314
KAT2B|Q92831	ACTN1|P12814
RAB27A|P51159	EXPH5|Q8NEV8
CLDN2|P57739	KRTAP4-12|Q9BQ66
LIN9|Q5TKA1	MYBL2|P10244
CSNK1A1|P48729	RCC1|P18754
YWHAB|P31946	BRAF|P15056
SMAD1|Q15797	TRIP6|Q15654
YWHAB|P31946	WDR77|Q9BQA1
SAT1|P21673	FUNDC2|Q9BWH2
STX12|Q86Y82	EPB42|P16452
MBD1|Q9UIS9	HIPK3|Q9H422
KIF23|Q02241	ARF3|P61204
SOX10|P56693	SP1|P08047
PFN2|P35080	CCDC113|Q9H0I3
MAST2|Q6P0Q8	STK36|Q9NRP7
ASF1B|Q9NVP2	H3F3A|P84243
HSPB3|Q12988	MED31|Q9Y3C7
TJP2|Q9UDY2	TJP1|Q07157
FGF9|P31371	FGFR2|P21802
FANCL|Q9NW38	TGFBR1|P36897
ELK1|P19419	ID3|Q02535
SPOP|O43791	H2AFY|O75367
AP1M2|Q9Y6Q5	AP1G1|O43747
KAT5|Q92993	GSTO1|P78417
TAF1D|Q9H5J8	UBTF|P17480
GSK3B|P49841	CABYR|O75952
PRF1|P14222	DDX24|Q9GZR7
NFKB1|P19838	NFKB2|Q00653
VAV2|P52735	RHOA|P61586
SNTG1|Q9NSN8	KCNA4|P22459
RIPK2|O43353	SMAD4|Q13485
PDGFRB|P09619	SYNGAP1|Q96PV0
PSMD10|O75832	PSMC4|P43686
CAMK2G|Q13555	SYN1|P17600
LSM7|Q9UK45	NPY1R|P25929
MAP3K8|P41279	NFKB1|P19838
THRB|P10828	BRD8|Q9H0E9
MAP2K2|P36507	CASP9|P55211
PPARGC1A|Q9UBK2	HCFC1|P51610
COPS5|Q92905	HIF1A|Q16665
SKIL|P12757	PAPPA|Q13219
S100B|P04271	GFAP|P14136
FGFR1|P11362	NCAM1|P13591
NRIP1|P48552	ESR1|P03372
PPFIA3|O75145	PTPRD|P23468
PAFAH1B2|P68402	PAFAH1B1|P43034
CDK9|P50750	CCNK|O75909
ARL1|P40616	GOLGA4|Q13439
EFNA3|P52797	EPHA5|P54756
HNF4A|P41235	MED14|O60244
LIMS2|Q7Z4I7	ILK|Q13418
USP7|Q93009	ZMYND8|Q9ULU4
UPF3A|Q9H1J1	SMG1|Q96Q15
MAP6|Q96JE9	TUBB|P07437
PLCB1|Q9NQ66	SLC9A3R1|O14745
CFI|P05156	CFH|P08603
SLAMF6|Q96DU3	ZAP70|P43403
HNRNPK|P61978	VAV1|P15498
APOA1|P02647	TTR|P02766
NR2F2|P24468	FAM46A|Q96IP4
PCBP1|Q15365	QKI|Q96PU8
BID|P55957	MCL1|Q07820
ITGB1|P05556	ITGB1BP2|Q9UKP3
MBD2|Q9UBB5	RBBP4|Q09028
EVL|Q9UI08	ABI1|Q8IZP0
EXOSC8|Q96B26	LSM7|Q9UK45
HAX1|O00165	ABCB1|P08183
ACTL6B|O94805	COQ9|O75208
RASGRF1|Q13972	NTRK2|Q16620
RCBTB2|O95199	COPS4|Q9BT78
DVL2|O14641	ZNF263|O14978
CD70|P32970	CD27|P26842
OPRD1|P41143	GNAZ|P19086
CNTN1|Q12860	NOTCH2|Q04721
ZNF467|Q7Z7K2	STAT1|P42224
TICAM2|Q86XR7	IRF3|Q14653
RHOXF2|Q9BQY4	NEU4|Q8WWR8
MSH3|P20585	PCNA|P12004
CBX2|Q14781	RYBP|Q8N488
SKIL|P12757	PPL|O60437
FYN|P06241	FASLG|P48023
PRNP|P04156	DPP6|P42658
CRK|P46108	PTK2|Q05397
MAGEA1|P43355	HDAC1|Q13547
GRIN1|Q05586	CLTC|Q00610
PTPN11|Q06124	SOS1|Q07889
SLC9A3R1|O14745	P2RY1|P47900
CASP3|P42574	DFFA|O00273
MAD2L2|Q9UI95	ADAM17|P78536
TAF8|Q7Z7C8	TAF1|P21675
SNX9|Q9Y5X1	CLTC|Q00610
GRB10|Q13322	RAF1|P04049
SNX6|Q9UNH7	EGFR|P00533
MAPKAPK2|P49137	YWHAZ|P63104
RIC8B|Q9NVN3	GNAQ|P50148
XCL1|P47992	VCAN|P13611
CD4|P01730	CD38|P28907
CNPY2|Q9Y2B0	MLXIP|Q9HAP2
C1D|Q13901	NCOR2|Q9Y618
ZNF263|O14978	NME7|Q9Y5B8
RHEBL1|Q8TAI7	TXNL4A|P83876
PECAM1|P16284	ITGA5|P08648
SREBF1|P36956	ESR2|Q92731
FGF3|P11487	RPS2|P15880
ABL1|P00519	JAK1|P23458
MED4|Q9NPJ6	MED9|Q9NWA0
RHEBL1|Q8TAI7	AKT1|P31749
PLK3|Q9H4B4	TRIP13|Q15645
EXOSC5|Q9NQT4	PA2G4|Q9UQ80
PLSCR1|O15162	DLK2|Q6UY11
AP2B1|P63010	ARRB1|P49407
CARD16|Q5EG05	CARD8|Q9Y2G2
ERBB3|P21860	ERBB2|P04626
TRIM37|O94972	RIBC2|Q9H4K1
RAB33B|Q9H082	GOLGA2|Q08379
COL4A1|P02462	APP|P05067
EGFR|P00533	CTNNB1|P35222
ERBB3|P21860	MUC1|P15941
PTK2B|Q14289	LYN|P07948
HNRNPK|P61978	HMGB1|P09429
TNPO2|O14787	NXF1|Q9UBU9
APBB1|O00213	ENAH|Q8N8S7
CASP8|Q14790	CASP3|P42574
CCR5|P51681	TXK|P42681
RNF2|Q99496	SMURF2|Q9HAU4
CD247|P20963	CD48|P09326
AP2B1|P63010	KIAA0408|Q6ZU52
SKIL|P12757	NID1|P14543
GATA4|P43694	MEF2C|Q06413
ZBTB43|O43298	MCM10|Q7L590
ESR1|P03372	JUNB|P17275
RPA2|P15927	MEN1|O00255
SIK2|Q9H0K1	CRTC2|Q53ET0
SOX11|P35716	POU3F2|P20265
PDPK1|O15530	RPS6KB2|Q9UBS0
ETV6|P41212	UBE2I|P63279
UPF2|Q9HAU5	UPF1|Q92900
ERBB3|P21860	FLYWCH1|Q4VC44
HOOK1|Q9UJC3	AKTIP|Q9H8T0
PIAS4|Q8N2W9	TADA3|O75528
GOLGA2|Q08379	ZNF594|Q96JF6
IFT80|Q9P2H3	PLXNA2|O75051
GDF9|O60383	MPHOSPH6|Q99547
TYRO3|Q06418	FYN|P06241
BLK|P51451	FCGR2B|P31994
CSE1L|P55060	HNRNPL|P14866
CASP3|P42574	SRF|P11831
ADIPOR2|Q86V24	ADIPOQ|Q15848
PKMYT1|Q99640	PIN1|Q13526
MAPK1|P28482	PPARA|Q07869
CASP3|P42574	TRAF3|Q13114
FRMPD4|Q14CM0	STK36|Q9NRP7
GPC4|O75487	COL18A1|P39060
MAPK8IP2|Q13387	MAP3K12|Q12852
PPARD|Q03181	NRIP1|P48552
ACVR1|Q04771	RAB3B|P20337
CHAF1A|Q13111	MBD1|Q9UIS9
AXIN1|O15169	LRP5|O75197
PRPF40A|O75400	CUL1|Q13616
JUP|P14923	WDYHV1|Q96HA8
TRAK1|Q9UPV9	POLR2A|P24928
ANGPT1|Q15389	ITGA5|P08648
RTN1|Q16799	FAM160A2|Q8N612
GRB2|P62993	SH2B2|O14492
SPN|P16150	LGALS1|P09382
MTA1|Q13330	MNAT1|P51948
ZNF440|Q8IYI8	KRTAP4-12|Q9BQ66
MAPK8IP3|Q9UPT6	MAPK8|P45983
HECW2|Q9P2P5	TP73|O15350
PFN1|P07737	UNC119|Q13432
NCOA2|Q15596	ESRRB|O95718
PARP1|P09874	CENPA|P49450
SF3A1|Q15459	SP1|P08047
SLC4A1AP|Q9BWU0	SLC4A1|P02730
TRPM7|Q96QT4	MBP|P02686
POLR1E|Q9GZS1	POLR1C|O15160
PSMC3IP|Q9P2W1	RXRA|P19793
NCK1|P16333	FLT3|P36888
SHH|Q15465	ADCYAP1|P18509
HAND1|O96004	MYOD1|P15172
UNC5A|Q6ZN44	MAGED1|Q9Y5V3
CD1E|P15812	B2M|P61769
MTNR1B|P49286	CTNND1|O60716
FABP4|P15090	LIPE|Q05469
IRS2|Q9Y4H2	UBTF|P17480
VIM|P08670	NME2|P22392
RTN4IP1|Q8WWV3	WBP11|Q9Y2W2
SOX17|Q9H6I2	CTNNB1|P35222
GRK2|P25098	RPLP2|P05387
RAF1|P04049	JAK1|P23458
IFNAR1|P17181	IFNA1|P01562
YWHAG|P61981	TSC2|P49815
GPR143|P51810	GNAI1|P63096
RASD2|Q96D21	TGFBR1|P36897
TGFBR1|P36897	TTC1|Q99614
FAM46A|Q96IP4	RNF14|Q9UBS8
TCF12|Q99081	CREBBP|Q92793
PPP5C|P53041	MAP3K5|Q99683
ARF4|P18085	EGFR|P00533
PTGES3|Q15185	DNAJB1|P25685
NLRP1|Q9C000	CASP1|P29466
ZNF384|Q8TF68	ZYX|Q15942
HNRNPK|P61978	GRAP2|O75791
ANAPC2|Q9UJX6	CDC20|Q12834
ZMYND11|Q15326	BMPR1A|P36894
PBX3|P40426	MEIS1|O00470
FCGRT|P55899	CA6|P23280
ANXA11|P50995	SRI|P30626
LYN|P07948	TRPV4|Q9HBA0
NCBP1|Q09161	RNF40|O75150
LSM8|O95777	SEPT5|Q99719
BCL6|P41182	PPARD|Q03181
UBQLN4|Q9NRR5	NOMO3|P69849
RAB38|P57729	SMAD3|P84022
PPP1R9B|Q96SB3	TGOLN2|O43493
TUBA3C|Q13748	TUBG1|P23258
CHGB|P05060	PTEN|P60484
RECQL5|O94762	TOP3B|O95985
MAPK8IP1|Q9UQF2	MAP3K10|Q02779
RFX1|P22670	TADA3|O75528
NCOA3|Q9Y6Q9	NR1I2|O75469
CSF2RA|P15509	CSF2|P04141
AP1G1|O43747	AP1AR|Q63HQ0
NF2|P35240	SDCBP|O00560
CDK16|Q00536	YWHAH|Q04917
GNA15|P30679	ADRB2|P07550
ITGA3|P26006	TSPAN4|O14817
CDX2|Q99626	HNF1A|P20823
COQ9|O75208	ANO8|Q9HCE9
SMAD4|Q13485	UBA52|P62987
DNMT3A|Q9Y6K1	DNMT1|P26358
WRNIP1|Q96S55	POLD2|P49005
RANGAP1|P46060	RANBP2|P49792
SLC9A3R1|O14745	AKAP10|O43572
MYCBP|Q99417	CPNE1|Q99829
PARVB|Q9HBI1	ARHGEF6|Q15052
ROCK1|Q13464	EZR|P15311
CNOT1|A5YKK6	CNOT2|Q9NZN8
STAT5A|P42229	GHR|P10912
TXNDC11|Q6PKC3	DUOX2|Q9NRD8
MS4A2|Q01362	AKT1|P31749
PPP1R13L|Q8WUF5	TP53|P04637
ZNF592|Q92610	SMAD9|O15198
ELK1|P19419	GRB2|P62993
CASP7|P55210	PSEN1|P49768
KCNQ5|Q9NR82	KCNQ3|O43525
PRKCA|P17252	PAM|P19021
GIPC1|O14908	TYRP1|P17643
ITGA4|P13612	ITGB7|P26010
PIAS1|O75925	STAT1|P42224
MFN1|Q8IWA4	BAK1|Q16611
AKAP1|Q92667	PRKAR2B|P31323
HNRNPK|P61978	KHDRBS2|Q5VWX1
FBXO5|Q9UKT4	FZR1|Q9UM11
CRIPT|Q9P021	DLG2|Q15700
E2F4|Q16254	BRCA1|P38398
BHLHA15|Q7RTS1	TCF3|P15923
HIST2H2BE|Q16778	TGM2|P21980
OPTN|Q96CV9	GTF3A|Q92664
BFAR|Q9NZS9	BCL2|P10415
ZNF689|Q96CS4	NCL|P19338
LSM7|Q9UK45	SNRPD3|P62318
GRM8|O00222	FLNA|P21333
RRAS|P10301	AFDN|P55196
MAGEA1|P43355	SNW1|Q13573
HNRNPD|Q14103	UBE2I|P63279
VSNL1|P62760	FAM131C|Q96AQ9
NRG1|Q02297	IKZF4|Q9H2S9
AP2A1|O95782	GHR|P10912
PLSCR1|O15162	DHRS1|Q96LJ7
NIF3L1|Q9GZT8	DMRTB1|Q96MA1
SDCBP2|Q9H190	NFASC|O94856
SNX4|O95219	BIN1|O00499
HDAC1|Q13547	RELA|Q04206
NPPC|P23582	NPR3|P17342
RGS16|O15492	GNAO1|P09471
PSMD11|O00231	IGSF21|Q96ID5
MMP16|P51512	KISS1|Q15726
JUP|P14923	NFKBIE|O00221
SP1|P08047	POU2F1|P14859
FXR2|P51116	TRIM29|Q14134
AFF1|P51825	MLLT3|P42568
SMAD3|P84022	PSMD11|O00231
WASF1|Q92558	IL12A|P29459
ATXN7|O15265	TAF10|Q12962
CASP3|P42574	STK24|Q9Y6E0
SEC61B|P60468	TRAM1|Q15629
LSM8|O95777	MTHFR|P42898
ARHGDIA|P52565	VAV1|P15498
CCNA1|P78396	MYBL2|P10244
DUSP16|Q9BY84	MAPK11|Q15759
MAPK1|P28482	PTPN7|P35236
UBB|P0CG47	MAPT|P10636
PDCL|Q13371	GRK2|P25098
AKT2|P31751	ESR1|P03372
RAB7A|P51149	RABGGTB|P53611
S100A8|P05109	ERG28|Q9UKR5
SET|Q01105	GZMA|P12544
SMAD2|Q15796	PPP2R1A|P30153
SGK1|O00141	KPNA2|P52292
PDIA3|P30101	ERO1A|Q96HE7
MAP3K7|O43318	MAVS|Q7Z434
AMFR|Q9UKV5	UBE2D2|P62837
CCND1|P24385	CDK4|P11802
ITGA2B|P08514	COL2A1|P02458
ODF2L|Q9ULJ1	CEP126|Q9P2H0
CD82|P27701	EGFR|P00533
UBE2L3|P68036	BRCA1|P38398
ANKS1B|Q7Z6G8	LRP2|P98164
MYOC|Q99972	HAGH|Q16775
SMAD3|P84022	NUP153|P49790
MAD2L2|Q9UI95	ADAM9|Q13443
PELI3|Q8N2H9	IRAK1|P51617
TADA2A|O75478	EXOC8|Q8IYI6
CDKN2A|Q8N726	ANKRD12|Q6UB98
SMARCE1|Q969G3	NCOA1|Q15788
TRIM23|P36406	LNX1|Q8TBB1
MEIS1|O00470	HOXA11|P31270
RPS6KA5|O75582	STAT3|P40763
PPP3R1|P63098	PPP3CA|Q08209
ADGRL1|O94910	SHANK1|Q9Y566
SEC22B|O75396	STX5|Q13190
HOPX|Q9BPY8	HDAC2|Q92769
NCL|P19338	NR3C1|P04150
HES1|Q14469	JAK2|O60674
APBB2|Q92870	APP|P05067
TBL1XR1|Q9BZK7	GPS2|Q13227
TGFBRAP1|Q8WUH2	SMAD4|Q13485
MED1|Q15648	GATA3|P23771
FHL2|Q14192	TTN|Q8WZ42
NDRG1|Q92597	RPS8|P62241
PCBP1|Q15365	PCBP4|P57723
BAK1|Q16611	BAX|Q07812
CDK11B|P21127	CCND3|P30281
CD93|Q9NPY3	COL1A1|P02452
GCH1|P30793	RAB26|Q9ULW5
MECR|Q9BV79	RXRA|P19793
HAP1|P54257	TAF1D|Q9H5J8
ACVR1|Q04771	SMAD1|Q15797
NAA16|Q6N069	SMURF1|Q9HCE7
TUBGCP3|Q96CW5	PCNT|O95613
PKN2|Q16513	PTPN13|Q12923
WWP1|Q9H0M0	CLCN5|P51795
RIT2|Q99578	POU4F1|Q01851
MAPK10|P53779	ARRB2|P32121
GADD45GIP1|Q8TAE8	NR4A1|P22736
FGFR3|P22607	FGF18|O76093
STUB1|Q9UNE7	ERBB2|P04626
SGSM2|O43147	ILF2|Q12905
CLTA|P09496	CLTC|Q00610
CDHR2|Q9BYE9	MAST2|Q6P0Q8
EDF1|O60869	NR5A1|Q13285
EVL|Q9UI08	ABL1|P00519
KCNJ2|P63252	PATJ|Q8NI35
ARHGDIA|P52565	NEDD4L|Q96PU5
DRD4|P21917	GRB2|P62993
KHDRBS3|O75525	KHDRBS1|Q07666
IFNGR1|P15260	RAC1|P63000
PPP2CA|P67775	AXIN1|O15169
DAB1|O75553	LRP8|Q14114
NFKBIA|P25963	HSPB1|P04792
CAV1|Q03135	AR|P10275
NUP133|Q8WUM0	CENPF|P49454
CCND3|P30281	MAPK4|P31152
DKK2|Q9UBU2	LRP6|O75581
FGFR2|P21802	PAK4|O96013
IL16|Q14005	SSSCA1|O60232
CASP8|Q14790	CDKN1B|P46527
GNAQ|P50148	VIPR1|P32241
PDCD6IP|Q8WUM4	ATN1|P54259
UBQLN4|Q9NRR5	SERPINH1|P50454
EFEMP1|Q12805	SGTA|O43765
MAPK15|Q8TD08	MBP|P02686
RPS3|P23396	NFKB1|P19838
PDIA3|P30101	SLC12A3|P55017
DUSP10|Q9Y6W6	MAPK10|P53779
IL2|P60568	IFNA1|P01562
SMAD7|O15105	TTF2|Q9UNY4
FNBP1|Q96RU3	RND2|P52198
GPRASP1|Q5JY77	TACR1|P25103
VAMP8|Q9BV40	SNAP23|O00161
FANCG|O15287	BRCA2|P51587
RUVBL1|Q9Y265	ACTL6A|O96019
AKAP13|Q12802	PRKAR2A|P13861
UCP3|P55916	YWHAB|P31946
LRP6|O75581	AXIN1|O15169
SERPING1|P05155	C1R|P00736
DOK1|Q99704	RET|P07949
TAF4|O00268	SP1|P08047
PIK3CB|P42338	PRKCD|Q05655
GRK3|P35626	BDKRB2|P30411
MORF4L2|Q15014	RB1|P06400
CASP3|P42574	HSPD1|P10809
CYTH2|Q99418	CCDC120|Q96HB5
GAPDH|P04406	SERPINB9|P50453
ICMT|O60725	RHOA|P61586
ATN1|P54259	RBM10|P98175
ENAH|Q8N8S7	FYB1|O15117
SF3B3|Q15393	SF3B1|O75533
ERG|P11308	ETS2|P15036
KLF6|Q99612	GTF3C1|Q12789
TBC1D4|O60343	NAV1|Q8NEY1
SP1|P08047	MSX1|P28360
ARRB2|P32121	SLC9A5|Q14940
ABL1|P00519	GPX1|P07203
DNAJC7|Q99615	RAD9A|Q99638
GGA3|Q9NZ52	ARF1|P84077
PRSS23|O95084	RACGAP1|Q9H0H5
MARK4|Q96L34	PRKCI|P41743
SEMA4C|Q9C0C4	DLG3|Q92796
FFAR2|O15552	GNAO1|P09471
PDPK1|O15530	PKN1|Q16512
PTK2|Q05397	PLCG1|P19174
TBC1D3F|A6NER0	RAC1|P63000
CAPN1|P07384	CBL|P22681
CPNE2|Q96FN4	PPP5C|P53041
STT3A|P46977	CSDE1|O75534
PRKDC|P78527	HOXC4|P09017
NCKIPSD|Q9NZQ3	MAPK3|P27361
FHL3|Q13643	PHC2|Q8IXK0
AR|P10275	NONO|Q15233
CARD17|Q5XLA6	CASP1|P29466
PTN|P21246	UTP3|Q9NQZ2
KIR2DL2|P43627	CD93|Q9NPY3
CSNK2A1|P68400	STX1A|Q16623
PRKG1|Q13976	RYR1|P21817
PRKD1|Q15139	PRKCE|Q02156
DNTTIP1|Q9H147	DNTT|P04053
CLSTN1|O94985	KIF2A|O00139
PPP4C|P60510	PPP2R1A|P30153
ANXA7|P20073	PDCD6|O75340
USP7|Q93009	TRAF6|Q9Y4K3
REV1|Q9UBZ9	POLL|Q9UGP5
CLDN16|Q9Y5I7	TJP1|Q07157
EPB41L1|Q9H4G0	DRD3|P35462
ATM|Q13315	RAD51|Q06609
KHDRBS1|Q07666	TUBB3|Q13509
PLAUR|Q03405	LRP1|Q07954
ERN1|O75460	PSEN1|P49768
SLC9A2|Q9UBY0	SPTAN1|Q13813
PIK3R1|P27986	IFNAR1|P17181
NSF|P46459	ERG28|Q9UKR5
AP1M2|Q9Y6Q5	TGOLN2|O43493
NFKB1|P19838	NFKBIB|Q15653
CLEC4M|Q9H2X3	ITGAM|P11215
MAPK3|P27361	PLCB1|Q9NQ66
STAT5A|P42229	CD247|P20963
GSK3B|P49841	NFKB1|P19838
F12|P00748	KRT1|P04264
ADCY5|O95622	PRKACA|P17612
GNE|Q9Y223	RIF1|Q5UIP0
GRM8|O00222	PIAS2|O75928
CNTN2|Q02246	TUBG1|P23258
CARD16|Q5EG05	CASP1|P29466
SPEN|Q96T58	HDAC2|Q92769
BTK|Q06187	BMX|P51813
TTC1|Q99614	GNA15|P30679
CASK|O14936	GRIK2|Q13002
MMP13|P45452	F12|P00748
ABCA1|O95477	LIN7C|Q9NUP9
COL2A1|P02458	MATN1|P21941
TAF8|Q7Z7C8	TAF5|Q15542
ANP32B|Q92688	XPO1|O14980
FRS3|O43559	FGFR1|P11362
LYN|P07948	CSF2RA|P15509
TFF1|P04155	GKN2|Q86XP6
JMJD1C|Q15652	RXRA|P19793
PHC2|Q8IXK0	RPL7|P18124
RHOJ|Q9H4E5	TGFBR1|P36897
RAB3IP|Q96QF0	RAB8A|P61006
RHOXF2|Q9BQY4	CCNK|O75909
SNRPG|P62308	SNRPE|P62304
KCNK15|Q9H427	YWHAG|P61981
CD8A|P01732	CD8B|P10966
SHC2|P98077	NTRK1|P04629
DNTTIP2|Q5QJE6	PPARG|P37231
RAC1|P63000	MAP3K4|Q9Y6R4
CDK5|Q00535	EZR|P15311
SNX2|O60749	LEPR|P48357
DLG5|Q8TDM6	BTBD10|Q9BSF8
PTPRN|Q16849	SNTB2|Q13425
RNF19A|Q9NV58	UBE2L6|O14933
BCAR1|P56945	ABL1|P00519
PPHLN1|Q8NEY8	PPL|O60437
STUB1|Q9UNE7	DNAAF4|Q8WXU2
TBCE|Q15813	TUBA4A|P68366
SNRPG|P62308	ERG28|Q9UKR5
YWHAB|P31946	KRT18|P05783
GTF2A1|P52655	BCL3|P20749
NRAP|Q86VF7	ACTN3|Q08043
IL10|P22301	A2M|P01023
CALCOCO2|Q13137	LGALS8|O00214
RAB15|P59190	RABIF|P47224
SMAD4|Q13485	HMG20A|Q9NP66
GRIN3A|Q8TCU5	GRIN2B|Q13224
RUNX2|Q13950	SMAD6|O43541
CASP3|P42574	FYN|P06241
CDK1|P06493	UBE2A|P49459
GRB10|Q13322	IGF1R|P08069
NECAB2|Q7Z6G3	LNX1|Q8TBB1
CASP6|P55212	PRKCZ|Q05513
FGFR4|P22455	STAT1|P42224
BRAF|P15056	RAP1A|P62834
MMP7|P09237	CD44|P16070
ADRM1|Q16186	PSMD14|O00487
DNMT3L|Q9UJW3	DNMT3B|Q9UBC3
AKR1C3|P42330	ZHX1|Q9UKY1
CITED2|Q99967	LHX3|Q9UBR4
GRK3|P35626	OPRM1|P35372
SYT4|Q9H2B2	STX4|Q12846
DAZAP2|Q15038	ZNF581|Q9P0T4
PDPK1|O15530	ILK|Q13418
ZBTB16|Q05516	RARA|P10276
PTPN1|P18031	NFKBIA|P25963
PITX1|P78337	EGR1|P18146
MED9|Q9NWA0	MED12|Q93074
EPHB2|P29323	VAV2|P52735
CORT|O00230	SSTR1|P30872
RGS3|P49796	GNAI3|P08754
BAG4|O95429	TNFRSF1A|P19438
KRT19|P08727	FANCG|O15287
SP1|P08047	RB1|P06400
NFE2|Q16621	MAFF|Q9ULX9
PTEN|P60484	CAV1|Q03135
RAG1|P15918	KPNA1|P52294
SOCS3|O14543	GHR|P10912
IPO11|Q9UI26	UBE2E3|Q969T4
RAB3IP|Q96QF0	RAB3D|O95716
PZP|P20742	CPB2|Q96IY4
GRIN1|Q05586	MAP2|P11137
ELOA3|Q8NG57	ELOB|Q15370
CSNK2A1|P68400	MS4A1|P11836
CFL1|P23528	ACTC1|P68032
IRS2|Q9Y4H2	TYK2|P29597
ROPN1B|Q9BZX4	AKAP3|O75969
CX3CL1|P78423	CX3CR1|P49238
BRAF|P15056	MAPK1|P28482
SQSTM1|Q13501	NTRK2|Q16620
MEP1B|Q16820	GAST|P01350
CDC6|Q99741	CCNA2|P20248
PDLIM5|Q96HC4	PRKCE|Q02156
ABL1|P00519	RASA1|P20936
LCP2|Q13094	VAV3|Q9UKW4
SYNGAP1|Q96PV0	DLG3|Q92796
PDGFRB|P09619	SOCS1|O15524
UBQLN4|Q9NRR5	C1orf94|Q6P1W5
PSMA5|P28066	PSMA7|O14818
COL4A1|P02462	COL4A2|P08572
RASSF5|Q8WWW0	RASSF1|Q9NS23
HPCAL1|P37235	HMG20A|Q9NP66
CCT3|P49368	HSPA8|P11142
EXOC6B|Q9Y2D4	RALA|P11233
EEF1D|P29692	ASCC2|Q9H1I8
COPS6|Q7L5N1	CCDC106|Q9BWC9
TARDBP|Q13148	ZHX1|Q9UKY1
PPP1R13L|Q8WUF5	SP1|P08047
PLK1|P53350	MYT1|Q01538
DDB1|Q16531	DCAF11|Q8TEB1
OSBPL3|Q9H4L5	YWHAG|P61981
SH3BP2|P78314	FLT3|P36888
TICAM2|Q86XR7	TLR4|O00206
COPS4|Q9BT78	USHBP1|Q8N6Y0
SHC2|P98077	GRB2|P62993
ATXN1|P54253	UBAP2L|Q14157
PDE9A|O76083	PHYHIPL|Q96FC7
SUMO4|Q6EEV6	LMNA|P02545
BLNK|Q8WV28	CRKL|P46109
FN1|P02751	SMAD9|O15198
ANGPTL3|Q9Y5C1	ITGB3|P05106
UPF3A|Q9H1J1	NXF1|Q9UBU9
SIN3A|Q96ST3	OGT|O15294
TUBGCP4|Q9UGJ1	FBF1|Q8TES7
NUDT21|O43809	MYL6|P60660
TP53|P04637	PSMD11|O00231
PNN|Q9H307	KRT19|P08727
TRIP4|Q15650	CREBBP|Q92793
MAGEA11|P43364	PNKP|Q96T60
HNRNPU|Q00839	GRIN2D|O15399
DHDDS|Q86SQ9	NPC2|P61916
TAF12|Q16514	TAF11|Q15544
PRKCB|P05771	PEBP1|P30086
JAM2|P57087	TJP1|Q07157
ENO2|P09104	NAT9|Q9BTE0
PIP5K1A|Q99755	CADPS|Q9ULU8
MED31|Q9Y3C7	PABPC4|Q13310
IKBKB|O14920	IRS1|P35568
CREBBP|Q92793	EWSR1|Q01844
TM4SF1|P30408	TUBA4A|P68366
HSPA8|P11142	HSP90AA1|P07900
CD2AP|Q9Y5K6	NPHS1|O60500
DUSP13|Q9UII6	SMURF1|Q9HCE7
EIF6|P56537	RPL6|Q02878
C1QA|P02745	COL2A1|P02458
RPS6KA3|P51812	HIST3H3|Q16695
CRY2|Q49AN0	PER2|O15055
PPP5C|P53041	MAPT|P10636
CD36|P16671	COL1A1|P02452
GFI1|Q99684	PICK1|Q9NRD5
CNTNAP3|Q9BZ76	APBA1|Q02410
BMPR2|Q13873	BMP7|P18075
F2|P00734	AKR7A2|O43488
STAT1|P42224	IFNAR2|P48551
SH2D3C|Q8N5H7	EFS|O43281
RGL2|O15211	EEF1G|P26641
LPA|P08519	FGB|P02675
TRIM27|P14373	CHD4|Q14839
DLG1|Q12959	MRPS34|P82930
MAPK12|P53778	EEF2K|O00418
RPL5|P46777	KPNB1|Q14974
CALR|P27797	TAPBP|O15533
ESR1|P03372	POU4F1|Q01851
CEBPD|P49716	CREBBP|Q92793
TRAF4|Q9BUZ4	TICAM1|Q8IUC6
PBX1|P40424	HOXB1|P14653
ATXN1|P54253	NUMBL|Q9Y6R0
LYN|P07948	FCER1G|P30273
CCDC50|Q8IVM0	TNFAIP3|P21580
RAB1B|Q9H0U4	GDI1|P31150
EML3|Q32P44	YWHAG|P61981
PLP2|Q04941	SHBG|P04278
PER3|P56645	CLOCK|O15516
SUMO1|P63165	HSF1|Q00613
E2F5|Q15329	SMAD3|P84022
YWHAZ|P63104	FOXO4|P98177
ADRM1|Q16186	UCHL5|Q9Y5K5
PTPN11|Q06124	STAT3|P40763
EPB41L2|O43491	NUMA1|Q14980
NXF2|Q9GZY0	MAP1B|P46821
AFP|P02771	SGSM2|O43147
CLNS1A|P54105	ACTB|P60709
PRKCA|P17252	PFKFB2|O60825
FANCA|O15360	SMARCA4|P51532
NTS|P30990	SORT1|Q99523
GLE1|Q53GS7	NUPL2|O15504
C1orf216|Q8TAB5	USHBP1|Q8N6Y0
NTRK1|P04629	SHC1|P29353
IFI6|P09912	CIB1|Q99828
ZNF622|Q969S3	MYBL2|P10244
SNRPD3|P62318	SNRPG|P62308
PATJ|Q8NI35	GRIN2B|Q13224
TPT1|P13693	MCL1|Q07820
H3F3A|P84243	KAT2B|Q92831
RAD52|P43351	ERCC2|P18074
RIPK1|Q13546	SQSTM1|Q13501
ROCK1|Q13464	LIMK1|P53667
NRXN1|P58400	NLGN1|Q8N2Q7
MED21|Q13503	POLR2A|P24928
ASS1|P00966	ELN|P15502
MAP3K4|Q9Y6R4	MAP2K6|P52564
CRHR1|P34998	UCN|P55089
SMAD1|Q15797	HOXA13|P31271
PRDM1|O75626	AES|Q08117
DISC1|Q9NRI5	RANBP9|Q96S59
KLC3|Q6P597	YWHAQ|P27348
HOXB9|P17482	MDFI|Q99750
MEOX2|P50222	VIP|P01282
HIPK3|Q9H422	ZYX|Q15942
MYOM2|P54296	MYH9|P35579
KLF6|Q99612	APOM|O95445
PPP1R14A|Q96A00	CSNK1D|P48730
MMP9|P14780	COL4A2|P08572
DIS3|Q9Y2L1	EXOSC5|Q9NQT4
KCNJ11|Q14654	ABCC8|Q09428
TRIP13|Q15645	CYB5R2|Q6BCY4
EWSR1|Q01844	RALYL|Q86SE5
CSNK2A1|P68400	C1R|P00736
KCNMA1|Q12791	HMOX2|P30519
IL23R|Q5VWK5	JAK2|O60674
PIN1|Q13526	RPS6KB1|P23443
MAPK8IP2|Q13387	DUSP16|Q9BY84
DLGAP1|O14490	DYNLL1|P63167
STAT4|Q14765	JUN|P05412
ATXN3|P54252	PICK1|Q9NRD5
KDM1A|O60341	HDAC1|Q13547
CUL1|Q13616	SKP2|Q13309
PPP2R5D|Q14738	PPP2R1B|P30154
PTPRN|Q16849	PTPRS|Q13332
ALX1|Q15699	CREBBP|Q92793
PTPN2|P17706	KPNB1|Q14974
IGF1R|P08069	GNAI1|P63096
CASP3|P42574	VIM|P08670
MAL2|Q969L2	TPD52|P55327
NEK6|Q9HC98	SGK1|O00141
NACC1|Q96RE7	HDAC4|P56524
EEF1A1|P68104	PAPSS1|O43252
XRCC6|P12956	SKIL|P12757
SERPINF2|P08697	PLG|P00747
GIT1|Q9Y2X7	CCDC113|Q9H0I3
CASP3|P42574	EIF3J|O75822
MAPK15|Q8TD08	NR3C1|P04150
ACAN|P16112	FBLN1|P23142
ACTN4|O43707	NOS2|P35228
XRCC5|P13010	PCNA|P12004
CSNK2B|P67870	BID|P55957
NAA10|P41227	NAT2|P11245
KRTAP3-2|Q9BYR7	KRTAP4-12|Q9BQ66
RFC5|P40937	UNC119|Q13432
INPPL1|O15357	EGFR|P00533
CAV2|P51636	GOLGB1|Q14789
VTN|P04004	EGF|P01133
PTPN11|Q06124	LCK|P06239
PKIA|P61925	PRKACA|P17612
DLST|P36957	PAK4|O96013
BRAF|P15056	YWHAQ|P27348
VGLL1|Q99990	TEAD1|P28347
ESR1|P03372	THRA|P10827
HIF1A|Q16665	PER1|O15534
ISL1|P61371	LMO2|P25791
VPS29|Q9UBQ0	VPS35|Q96QK1
SEM1|P60896	PCID2|Q5JVF3
HNRNPK|P61978	LYN|P07948
SOX9|P48436	NR5A1|Q13285
CASP7|P55210	CTSG|P08311
TH|P07101	SNCA|P37840
SOX8|P57073	JUN|P05412
CDKN2C|P42773	COPS6|Q7L5N1
HSP90AA1|P07900	RUNX1T1|Q06455
LCK|P06239	CD5|P06127
KLK3|P07288	EPOR|P19235
NDRG1|Q92597	UPF1|Q92900
RRAS2|P62070	ARAF|P10398
XPA|P23025	RPA1|P27694
RIN1|Q13671	YWHAZ|P63104
PSAP|P07602	SMAD9|O15198
EWSR1|Q01844	NTNG2|Q96CW9
ARHGAP1|Q07960	TUBA4A|P68366
MAGI1|Q96QZ7	LRP2|P98164
SERTAD3|Q9UJW9	USHBP1|Q8N6Y0
PTPRF|P10586	LCK|P06239
YWHAG|P61981	PIK3C3|Q8NEB9
MUC2|Q02817	PLEKHM1|Q9Y4G2
PPP4C|P60510	CCDC6|Q16204
C3|P01024	LRP1|Q07954
JAM3|Q9BX67	ITGAM|P11215
CTCF|P49711	THRB|P10828
OLIG2|Q13516	NKX2-2|O95096
PAK2|Q13177	SORBS2|O94875
MED17|Q9NVC6	TP53|P04637
PAAF1|Q9BRP4	PSMC4|P43686
ARHGAP17|Q68EM7	SH3GLB1|Q9Y371
TOP1|P11387	CSNK2A1|P68400
BRCA1|P38398	MNAT1|P51948
PPP1CB|P62140	RB1|P06400
MT-ND1|P03886	NDUFS7|O75251
FLT1|P17948	GRB2|P62993
TOLLIP|Q9H0E2	RBPMS|Q93062
SUMO4|Q6EEV6	PRDX2|P32119
PIK3CD|O00329	KITLG|P21583
RGL2|O15211	RAP1B|P61224
MAP2K2|P36507	ARAF|P10398
TGFBR1|P36897	TNNT1|P13805
SNAP25|P60880	STX4|Q12846
HIP1R|O75146	DYNLL1|P63167
IRS2|Q9Y4H2	SOCS1|O15524
KPNA3|O00505	TGM2|P21980
PIAS1|O75925	GATA4|P43694
MDFI|Q99750	ZNF646|O15015
ATM|Q13315	TP53|P04637
APBB2|Q92870	APLP2|Q06481
HMGB1|P09429	HOXD9|P28356
SET|Q01105	CDK5|Q00535
KRT20|P35900	PRC1|O43663
EXOSC10|Q01780	CHPF|Q8IZ52
LCK|P06239	ESR2|Q92731
GRIN2D|O15399	RPS6KA3|P51812
PHC2|Q8IXK0	GFI1B|Q5VTD9
VASP|P50552	PFN2|P35080
BAIAP2|Q9UQB8	ERG28|Q9UKR5
MARK1|Q9P0L2	MAPT|P10636
NCK1|P16333	EGFR|P00533
GPHN|Q9NQX3	PFN1|P07737
HOXB9|P17482	KRTAP4-12|Q9BQ66
FYN|P06241	CD19|P15391
SNAP25|P60880	HGS|O14964
HMGA2|P52926	CSNK2A2|P19784
NEDD4|P46934	SCNN1B|P51168
KLK3|P07288	FN1|P02751
CXCL8|P10145	PF4|P02776
DUSP2|Q05923	MAPK14|Q16539
FYN|P06241	FLOT2|Q14254
MAPK8|P45983	JUNB|P17275
CCL22|O00626	CCL19|Q99731
PKP1|Q13835	DSG1|Q02413
TLE1|Q04724	DAZAP2|Q15038
P2RY2|P41231	ITGB5|P18084
SNRPN|P63162	FBL|P22087
MDFI|Q99750	DDX19A|Q9NUU7
SMAD2|Q15796	NUP214|P35658
PDP1|Q9P0J1	PRKCD|Q05655
TSHR|P16473	LHCGR|P22888
CDK8|P49336	MED12|Q93074
RABGGTB|P53611	RAB5A|P20339
MYOC|Q99972	ITGA7|Q13683
MERTK|Q12866	BMPR2|Q13873
PPBP|P02775	STRN4|Q9NRL3
YWHAB|P31946	RNPS1|Q15287
BMP1|P13497	CHRD|Q9H2X0
PDZK1|Q5T2W1	CLCN3|P51790
ACACA|Q13085	ATXN1|P54253
PRKN|O60260	RGS3|P49796
IRF3|Q14653	MAVS|Q7Z434
PRKDC|P78527	SRF|P11831
RAD9A|Q99638	RPA2|P15927
CSNK2A1|P68400	CD5|P06127
TTPAL|Q9BTX7	TGFBR1|P36897
PKP2|Q99959	DSG2|Q14126
[truncated: 53,862 more rows]
