# Supplementary material for: Neglog: Homology-Based Negative Data Sampling Method for Genome-Scale Reconstruction of Human Protein–Protein Interaction Networks
Source: Int J Mol Sci. 2019 Oct 12;20(20):5075. doi: 10.3390/ijms20205075 (PMC6829266; doi:10.3390/ijms20205075)
Supplement: Supplementary file 1 [file ijms-20-05075-s001.zip › supplement file/S2.txt]

TRAF2|Q12933	TIFAB|Q6ZNK6	{TRAF6|Q9Y4K3	}
TRAF4|Q9BUZ4	TIFAB|Q6ZNK6	{TRAF6|Q9Y4K3	}
TRAF3|Q13114	TIFAB|Q6ZNK6	{TRAF6|Q9Y4K3	}
TRAF5|O00463	TIFAB|Q6ZNK6	{TRAF6|Q9Y4K3	}
TRAF1|Q13077	TIFAB|Q6ZNK6	{TRAF6|Q9Y4K3	}
SAR1B|Q9Y6B6	SMAD1|Q15797	{SAR1A|Q9NR31	}
SMAD5|Q99717	SAR1A|Q9NR31	{SMAD1|Q15797	}
SMAD9|O15198	SAR1A|Q9NR31	{SMAD1|Q15797	}
SMAD3|P84022	SAR1A|Q9NR31	{SMAD1|Q15797	}
SMAD2|Q15796	SAR1A|Q9NR31	{SMAD1|Q15797	}
SMAD4|Q13485	SAR1A|Q9NR31	{SMAD1|Q15797	}
SAR1B|Q9Y6B6	SMAD5|Q99717	{SAR1A|Q9NR31	SMAD1|Q15797}
SAR1B|Q9Y6B6	SMAD9|O15198	{SAR1A|Q9NR31	SMAD1|Q15797}
SAR1B|Q9Y6B6	SMAD3|P84022	{SAR1A|Q9NR31	SMAD1|Q15797}
SAR1B|Q9Y6B6	SMAD2|Q15796	{SAR1A|Q9NR31	SMAD1|Q15797}
SAR1B|Q9Y6B6	SMAD4|Q13485	{SAR1A|Q9NR31	SMAD1|Q15797}
KIF5C|O60282	KIF1BP|Q96EK5	{KIF5B|P33176	}
KIF5A|Q12840	KIF1BP|Q96EK5	{KIF5B|P33176	}
KIF3A|Q9Y496	KIF1BP|Q96EK5	{KIF5B|P33176	}
KIF3B|O15066	KIF1BP|Q96EK5	{KIF5B|P33176	}
KIF4A|O95239	KIF1BP|Q96EK5	{KIF5B|P33176	}
KIF4B|Q2VIQ3	KIF1BP|Q96EK5	{KIF5B|P33176	}
KIF27|Q86VH2	KIF1BP|Q96EK5	{KIF5B|P33176	}
KIF17|Q9P2E2	KIF1BP|Q96EK5	{KIF5B|P33176	}
KIF1A|Q12756	KIF1BP|Q96EK5	{KIF5B|P33176	}
KIF1B|O60333	KIF1BP|Q96EK5	{KIF5B|P33176	}
CENPE|Q02224	KIF1BP|Q96EK5	{KIF5B|P33176	}
KIF1C|O43896	KIF1BP|Q96EK5	{KIF5B|P33176	}
KIF21B|O75037	KIF1BP|Q96EK5	{KIF5B|P33176	}
KIF13A|Q9H1H9	KIF1BP|Q96EK5	{KIF5B|P33176	}
KIF16B|Q96L93	KIF1BP|Q96EK5	{KIF5B|P33176	}
KIF21A|Q7Z4S6	KIF1BP|Q96EK5	{KIF5B|P33176	}
KIF7|Q2M1P5	KIF1BP|Q96EK5	{KIF5B|P33176	}
KIF3C|O14782	KIF1BP|Q96EK5	{KIF5B|P33176	}
KIF11|P52732	KIF1BP|Q96EK5	{KIF5B|P33176	}
KIFC3|Q9BVG8	KIF1BP|Q96EK5	{KIF5B|P33176	}
KIF13B|Q9NQT8	KIF1BP|Q96EK5	{KIF5B|P33176	}
KIF15|Q9NS87	KIF1BP|Q96EK5	{KIF5B|P33176	}
KIF19|Q2TAC6	KIF1BP|Q96EK5	{KIF5B|P33176	}
KIF18A|Q8NI77	KIF1BP|Q96EK5	{KIF5B|P33176	}
KIF18B|Q86Y91	KIF1BP|Q96EK5	{KIF5B|P33176	}
KIF6|Q6ZMV9	KIF1BP|Q96EK5	{KIF5B|P33176	}
KIF14|Q15058	KIF1BP|Q96EK5	{KIF5B|P33176	}
KIF22|Q14807	KIF1BP|Q96EK5	{KIF5B|P33176	}
KIF12|Q96FN5	KIF1BP|Q96EK5	{KIF5B|P33176	}
STARD9|Q9P2P6	KIF1BP|Q96EK5	{KIF5B|P33176	}
KIF9|Q9HAQ2	KIF1BP|Q96EK5	{KIF5B|P33176	}
KIFC2|Q96AC6	KIF1BP|Q96EK5	{KIF5B|P33176	}
KIFC1|Q9BW19	KIF1BP|Q96EK5	{KIF5B|P33176	}
KIF28P|B7ZC32	KIF1BP|Q96EK5	{KIF5B|P33176	}
KIF2A|O00139	KIF1BP|Q96EK5	{KIF5B|P33176	}
KIF2C|Q99661	KIF1BP|Q96EK5	{KIF5B|P33176	}
KIF2B|Q8N4N8	KIF1BP|Q96EK5	{KIF5B|P33176	}
KIF24|Q5T7B8	KIF1BP|Q96EK5	{KIF5B|P33176	}
KIF25|Q9UIL4	KIF1BP|Q96EK5	{KIF5B|P33176	}
KIF23|Q02241	KIF1BP|Q96EK5	{KIF5B|P33176	}
KIF20A|O95235	KIF1BP|Q96EK5	{KIF5B|P33176	}
KIF26B|Q2KJY2	KIF1BP|Q96EK5	{KIF5B|P33176	}
KIF26A|Q9ULI4	KIF1BP|Q96EK5	{KIF5B|P33176	}
TSC22D1|Q15714	FOXO3|O43524	{TSC22D3|Q99576	}
TSC22D2|O75157	FOXO3|O43524	{TSC22D3|Q99576	}
TSC22D4|Q9Y3Q8	FOXO3|O43524	{TSC22D3|Q99576	}
FOXO1|Q12778	TSC22D3|Q99576	{FOXO3|O43524	}
FOXO4|P98177	TSC22D3|Q99576	{FOXO3|O43524	}
FOXO6|A8MYZ6	TSC22D3|Q99576	{FOXO3|O43524	}
TSC22D1|Q15714	FOXO1|Q12778	{TSC22D3|Q99576	FOXO3|O43524}
TSC22D1|Q15714	FOXO4|P98177	{TSC22D3|Q99576	FOXO3|O43524}
TSC22D1|Q15714	FOXO6|A8MYZ6	{TSC22D3|Q99576	FOXO3|O43524}
TSC22D2|O75157	FOXO1|Q12778	{TSC22D3|Q99576	FOXO3|O43524}
TSC22D2|O75157	FOXO4|P98177	{TSC22D3|Q99576	FOXO3|O43524}
TSC22D2|O75157	FOXO6|A8MYZ6	{TSC22D3|Q99576	FOXO3|O43524}
TSC22D4|Q9Y3Q8	FOXO1|Q12778	{TSC22D3|Q99576	FOXO3|O43524}
TSC22D4|Q9Y3Q8	FOXO4|P98177	{TSC22D3|Q99576	FOXO3|O43524}
TSC22D4|Q9Y3Q8	FOXO6|A8MYZ6	{TSC22D3|Q99576	FOXO3|O43524}
TAOK3|Q9H2K8	BUB1B|O60566	{TAOK1|Q7L7X3	}
TAOK2|Q9UL54	BUB1B|O60566	{TAOK1|Q7L7X3	}
STK4|Q13043	BUB1B|O60566	{TAOK1|Q7L7X3	}
STK24|Q9Y6E0	BUB1B|O60566	{TAOK1|Q7L7X3	}
STK3|Q13188	BUB1B|O60566	{TAOK1|Q7L7X3	}
STK26|Q9P289	BUB1B|O60566	{TAOK1|Q7L7X3	}
STK25|O00506	BUB1B|O60566	{TAOK1|Q7L7X3	}
TNIK|Q9UKE5	BUB1B|O60566	{TAOK1|Q7L7X3	}
MAP4K3|Q8IVH8	BUB1B|O60566	{TAOK1|Q7L7X3	}
SLK|Q9H2G2	BUB1B|O60566	{TAOK1|Q7L7X3	}
MINK1|Q8N4C8	BUB1B|O60566	{TAOK1|Q7L7X3	}
MAP4K2|Q12851	BUB1B|O60566	{TAOK1|Q7L7X3	}
STK10|O94804	BUB1B|O60566	{TAOK1|Q7L7X3	}
MAP4K5|Q9Y4K4	BUB1B|O60566	{TAOK1|Q7L7X3	}
PAK1|Q13153	BUB1B|O60566	{TAOK1|Q7L7X3	}
PAK2|Q13177	BUB1B|O60566	{TAOK1|Q7L7X3	}
MAP4K1|Q92918	BUB1B|O60566	{TAOK1|Q7L7X3	}
NRK|Q7Z2Y5	BUB1B|O60566	{TAOK1|Q7L7X3	}
MAP4K4|O95819	BUB1B|O60566	{TAOK1|Q7L7X3	}
MYO3B|Q8WXR4	BUB1B|O60566	{TAOK1|Q7L7X3	}
MYO3A|Q8NEV4	BUB1B|O60566	{TAOK1|Q7L7X3	}
PAK4|O96013	BUB1B|O60566	{TAOK1|Q7L7X3	}
PAK6|Q9NQU5	BUB1B|O60566	{TAOK1|Q7L7X3	}
PAK5|Q9P286	BUB1B|O60566	{TAOK1|Q7L7X3	}
MAP3K19|Q56UN5	BUB1B|O60566	{TAOK1|Q7L7X3	}
OXSR1|O95747	BUB1B|O60566	{TAOK1|Q7L7X3	}
STK39|Q9UEW8	BUB1B|O60566	{TAOK1|Q7L7X3	}
MAP3K3|Q99759	BUB1B|O60566	{TAOK1|Q7L7X3	}
MAP3K2|Q9Y2U5	BUB1B|O60566	{TAOK1|Q7L7X3	}
MAP3K1|Q13233	BUB1B|O60566	{TAOK1|Q7L7X3	}
MAP3K4|Q9Y6R4	BUB1B|O60566	{TAOK1|Q7L7X3	}
NEK7|Q8TDX7	BUB1B|O60566	{TAOK1|Q7L7X3	}
STK36|Q9NRP7	BUB1B|O60566	{TAOK1|Q7L7X3	}
MAP2K5|Q13163	BUB1B|O60566	{TAOK1|Q7L7X3	}
MAP3K15|Q6ZN16	BUB1B|O60566	{TAOK1|Q7L7X3	}
NEK6|Q9HC98	BUB1B|O60566	{TAOK1|Q7L7X3	}
MAP3K12|Q12852	BUB1B|O60566	{TAOK1|Q7L7X3	}
MAP2K7|O14733	BUB1B|O60566	{TAOK1|Q7L7X3	}
MAP3K13|O43283	BUB1B|O60566	{TAOK1|Q7L7X3	}
NEK3|P51956	BUB1B|O60566	{TAOK1|Q7L7X3	}
NEK1|Q96PY6	BUB1B|O60566	{TAOK1|Q7L7X3	}
CDK10|Q15131	BUB1B|O60566	{TAOK1|Q7L7X3	}
CDKL4|Q5MAI5	BUB1B|O60566	{TAOK1|Q7L7X3	}
NEK5|Q6P3R8	BUB1B|O60566	{TAOK1|Q7L7X3	}
BUB1|O43683	TAOK1|Q7L7X3	{BUB1B|O60566	}
TAOK3|Q9H2K8	BUB1|O43683	{TAOK1|Q7L7X3	BUB1B|O60566}
TAOK2|Q9UL54	BUB1|O43683	{TAOK1|Q7L7X3	BUB1B|O60566}
STK4|Q13043	BUB1|O43683	{TAOK1|Q7L7X3	BUB1B|O60566}
STK24|Q9Y6E0	BUB1|O43683	{TAOK1|Q7L7X3	BUB1B|O60566}
STK3|Q13188	BUB1|O43683	{TAOK1|Q7L7X3	BUB1B|O60566}
STK26|Q9P289	BUB1|O43683	{TAOK1|Q7L7X3	BUB1B|O60566}
STK25|O00506	BUB1|O43683	{TAOK1|Q7L7X3	BUB1B|O60566}
TNIK|Q9UKE5	BUB1|O43683	{TAOK1|Q7L7X3	BUB1B|O60566}
MAP4K3|Q8IVH8	BUB1|O43683	{TAOK1|Q7L7X3	BUB1B|O60566}
SLK|Q9H2G2	BUB1|O43683	{TAOK1|Q7L7X3	BUB1B|O60566}
MINK1|Q8N4C8	BUB1|O43683	{TAOK1|Q7L7X3	BUB1B|O60566}
MAP4K2|Q12851	BUB1|O43683	{TAOK1|Q7L7X3	BUB1B|O60566}
STK10|O94804	BUB1|O43683	{TAOK1|Q7L7X3	BUB1B|O60566}
MAP4K5|Q9Y4K4	BUB1|O43683	{TAOK1|Q7L7X3	BUB1B|O60566}
PAK1|Q13153	BUB1|O43683	{TAOK1|Q7L7X3	BUB1B|O60566}
PAK2|Q13177	BUB1|O43683	{TAOK1|Q7L7X3	BUB1B|O60566}
MAP4K1|Q92918	BUB1|O43683	{TAOK1|Q7L7X3	BUB1B|O60566}
NRK|Q7Z2Y5	BUB1|O43683	{TAOK1|Q7L7X3	BUB1B|O60566}
MAP4K4|O95819	BUB1|O43683	{TAOK1|Q7L7X3	BUB1B|O60566}
MYO3B|Q8WXR4	BUB1|O43683	{TAOK1|Q7L7X3	BUB1B|O60566}
MYO3A|Q8NEV4	BUB1|O43683	{TAOK1|Q7L7X3	BUB1B|O60566}
PAK4|O96013	BUB1|O43683	{TAOK1|Q7L7X3	BUB1B|O60566}
PAK6|Q9NQU5	BUB1|O43683	{TAOK1|Q7L7X3	BUB1B|O60566}
PAK5|Q9P286	BUB1|O43683	{TAOK1|Q7L7X3	BUB1B|O60566}
MAP3K19|Q56UN5	BUB1|O43683	{TAOK1|Q7L7X3	BUB1B|O60566}
OXSR1|O95747	BUB1|O43683	{TAOK1|Q7L7X3	BUB1B|O60566}
STK39|Q9UEW8	BUB1|O43683	{TAOK1|Q7L7X3	BUB1B|O60566}
MAP3K3|Q99759	BUB1|O43683	{TAOK1|Q7L7X3	BUB1B|O60566}
MAP3K2|Q9Y2U5	BUB1|O43683	{TAOK1|Q7L7X3	BUB1B|O60566}
MAP3K1|Q13233	BUB1|O43683	{TAOK1|Q7L7X3	BUB1B|O60566}
MAP3K4|Q9Y6R4	BUB1|O43683	{TAOK1|Q7L7X3	BUB1B|O60566}
NEK7|Q8TDX7	BUB1|O43683	{TAOK1|Q7L7X3	BUB1B|O60566}
STK36|Q9NRP7	BUB1|O43683	{TAOK1|Q7L7X3	BUB1B|O60566}
MAP2K5|Q13163	BUB1|O43683	{TAOK1|Q7L7X3	BUB1B|O60566}
MAP3K15|Q6ZN16	BUB1|O43683	{TAOK1|Q7L7X3	BUB1B|O60566}
NEK6|Q9HC98	BUB1|O43683	{TAOK1|Q7L7X3	BUB1B|O60566}
MAP3K12|Q12852	BUB1|O43683	{TAOK1|Q7L7X3	BUB1B|O60566}
MAP2K7|O14733	BUB1|O43683	{TAOK1|Q7L7X3	BUB1B|O60566}
MAP3K13|O43283	BUB1|O43683	{TAOK1|Q7L7X3	BUB1B|O60566}
NEK3|P51956	BUB1|O43683	{TAOK1|Q7L7X3	BUB1B|O60566}
NEK1|Q96PY6	BUB1|O43683	{TAOK1|Q7L7X3	BUB1B|O60566}
CDK10|Q15131	BUB1|O43683	{TAOK1|Q7L7X3	BUB1B|O60566}
CDKL4|Q5MAI5	BUB1|O43683	{TAOK1|Q7L7X3	BUB1B|O60566}
NEK5|Q6P3R8	BUB1|O43683	{TAOK1|Q7L7X3	BUB1B|O60566}
CREBBP|Q92793	CD44|P16070	{EP300|Q09472	}
CR2|P20023	CD40|P25942	{C4BPA|P04003	}
CR1|P17927	CD40|P25942	{C4BPA|P04003	}
SVEP1|Q4LDE5	CD40|P25942	{C4BPA|P04003	}
CR1L|Q2VPA4	CD40|P25942	{C4BPA|P04003	}
CSMD3|Q7Z407	CD40|P25942	{C4BPA|P04003	}
CD46|P15529	CD40|P25942	{C4BPA|P04003	}
CD55|P08174	CD40|P25942	{C4BPA|P04003	}
CSMD1|Q96PZ7	CD40|P25942	{C4BPA|P04003	}
CSMD2|Q7Z408	CD40|P25942	{C4BPA|P04003	}
CFH|P08603	CD40|P25942	{C4BPA|P04003	}
SELP|P16109	CD40|P25942	{C4BPA|P04003	}
TNFRSF11A|Q9Y6Q6	C4BPA|P04003	{CD40|P25942	}
CR2|P20023	TNFRSF11A|Q9Y6Q6	{C4BPA|P04003	CD40|P25942}
CR1|P17927	TNFRSF11A|Q9Y6Q6	{C4BPA|P04003	CD40|P25942}
SVEP1|Q4LDE5	TNFRSF11A|Q9Y6Q6	{C4BPA|P04003	CD40|P25942}
CR1L|Q2VPA4	TNFRSF11A|Q9Y6Q6	{C4BPA|P04003	CD40|P25942}
CSMD3|Q7Z407	TNFRSF11A|Q9Y6Q6	{C4BPA|P04003	CD40|P25942}
CD46|P15529	TNFRSF11A|Q9Y6Q6	{C4BPA|P04003	CD40|P25942}
CD55|P08174	TNFRSF11A|Q9Y6Q6	{C4BPA|P04003	CD40|P25942}
CSMD1|Q96PZ7	TNFRSF11A|Q9Y6Q6	{C4BPA|P04003	CD40|P25942}
CSMD2|Q7Z408	TNFRSF11A|Q9Y6Q6	{C4BPA|P04003	CD40|P25942}
CFH|P08603	TNFRSF11A|Q9Y6Q6	{C4BPA|P04003	CD40|P25942}
SELP|P16109	TNFRSF11A|Q9Y6Q6	{C4BPA|P04003	CD40|P25942}
DHX58|Q96C10	RNF135|Q8IUD6	{IFIH1|Q9BYX4	}
DDX58|O95786	RNF135|Q8IUD6	{IFIH1|Q9BYX4	}
ATP8B1|O43520	TMEM30B|Q3MIR4	{ATP8B3|O60423	}
ATP8B2|P98198	TMEM30B|Q3MIR4	{ATP8B3|O60423	}
ATP8B4|Q8TF62	TMEM30B|Q3MIR4	{ATP8B3|O60423	}
ATP8A2|Q9NTI2	TMEM30B|Q3MIR4	{ATP8B3|O60423	}
ATP8A1|Q9Y2Q0	TMEM30B|Q3MIR4	{ATP8B3|O60423	}
ATP11A|P98196	TMEM30B|Q3MIR4	{ATP8B3|O60423	}
ATP11B|Q9Y2G3	TMEM30B|Q3MIR4	{ATP8B3|O60423	}
ATP11C|Q8NB49	TMEM30B|Q3MIR4	{ATP8B3|O60423	}
ATP10D|Q9P241	TMEM30B|Q3MIR4	{ATP8B3|O60423	}
ATP10A|O60312	TMEM30B|Q3MIR4	{ATP8B3|O60423	}
ATP10B|O94823	TMEM30B|Q3MIR4	{ATP8B3|O60423	}
ATP9A|O75110	TMEM30B|Q3MIR4	{ATP8B3|O60423	}
ATP9B|O43861	TMEM30B|Q3MIR4	{ATP8B3|O60423	}
TMEM30A|Q9NV96	ATP8B3|O60423	{TMEM30B|Q3MIR4	}
ATP8B1|O43520	TMEM30A|Q9NV96	{ATP8B3|O60423	TMEM30B|Q3MIR4}
ATP8B2|P98198	TMEM30A|Q9NV96	{ATP8B3|O60423	TMEM30B|Q3MIR4}
ATP8B4|Q8TF62	TMEM30A|Q9NV96	{ATP8B3|O60423	TMEM30B|Q3MIR4}
ATP8A2|Q9NTI2	TMEM30A|Q9NV96	{ATP8B3|O60423	TMEM30B|Q3MIR4}
ATP8A1|Q9Y2Q0	TMEM30A|Q9NV96	{ATP8B3|O60423	TMEM30B|Q3MIR4}
ATP11A|P98196	TMEM30A|Q9NV96	{ATP8B3|O60423	TMEM30B|Q3MIR4}
ATP11B|Q9Y2G3	TMEM30A|Q9NV96	{ATP8B3|O60423	TMEM30B|Q3MIR4}
ATP11C|Q8NB49	TMEM30A|Q9NV96	{ATP8B3|O60423	TMEM30B|Q3MIR4}
ATP10D|Q9P241	TMEM30A|Q9NV96	{ATP8B3|O60423	TMEM30B|Q3MIR4}
ATP10A|O60312	TMEM30A|Q9NV96	{ATP8B3|O60423	TMEM30B|Q3MIR4}
ATP10B|O94823	TMEM30A|Q9NV96	{ATP8B3|O60423	TMEM30B|Q3MIR4}
ATP9A|O75110	TMEM30A|Q9NV96	{ATP8B3|O60423	TMEM30B|Q3MIR4}
ATP9B|O43861	TMEM30A|Q9NV96	{ATP8B3|O60423	TMEM30B|Q3MIR4}
ATP8B3|O60423	TMEM30B|Q3MIR4	{ATP8B4|Q8TF62	}
ATP2B4|P23634	TMEM30B|Q3MIR4	{ATP8A2|Q9NTI2	}
ATP2B4|P23634	TMEM30A|Q9NV96	{ATP8A2|Q9NTI2	TMEM30B|Q3MIR4}
PKN3|Q6P5Z2	RPS6KA1|Q15418	{PKN1|Q16512	}
PKN2|Q16513	RPS6KA1|Q15418	{PKN1|Q16512	}
PRKCH|P24723	RPS6KA1|Q15418	{PKN1|Q16512	}
PRKCQ|Q04759	RPS6KA1|Q15418	{PKN1|Q16512	}
PRKCE|Q02156	RPS6KA1|Q15418	{PKN1|Q16512	}
PRKCD|Q05655	RPS6KA1|Q15418	{PKN1|Q16512	}
PRKCA|P17252	RPS6KA1|Q15418	{PKN1|Q16512	}
PRKCB|P05771	RPS6KA1|Q15418	{PKN1|Q16512	}
AKT2|P31751	RPS6KA1|Q15418	{PKN1|Q16512	}
AKT1|P31749	RPS6KA1|Q15418	{PKN1|Q16512	}
AKT3|Q9Y243	RPS6KA1|Q15418	{PKN1|Q16512	}
PRKCG|P05129	RPS6KA1|Q15418	{PKN1|Q16512	}
PRKCI|P41743	RPS6KA1|Q15418	{PKN1|Q16512	}
PRKCZ|Q05513	RPS6KA1|Q15418	{PKN1|Q16512	}
SGK2|Q9HBY8	RPS6KA1|Q15418	{PKN1|Q16512	}
SGK3|Q96BR1	RPS6KA1|Q15418	{PKN1|Q16512	}
RPS6KB1|P23443	RPS6KA1|Q15418	{PKN1|Q16512	}
SGK1|O00141	RPS6KA1|Q15418	{PKN1|Q16512	}
RPS6KB2|Q9UBS0	RPS6KA1|Q15418	{PKN1|Q16512	}
RPS6KA1|Q15418	RPS6KA1|Q15418	{PKN1|Q16512	}
RPS6KA2|Q15349	RPS6KA1|Q15418	{PKN1|Q16512	}
PRKACB|P22694	RPS6KA1|Q15418	{PKN1|Q16512	}
PRKACA|P17612	RPS6KA1|Q15418	{PKN1|Q16512	}
RPS6KA3|P51812	RPS6KA1|Q15418	{PKN1|Q16512	}
PRKACG|P22612	RPS6KA1|Q15418	{PKN1|Q16512	}
RPS6KA5|O75582	RPS6KA1|Q15418	{PKN1|Q16512	}
PRKX|P51817	RPS6KA1|Q15418	{PKN1|Q16512	}
RPS6KA6|Q9UK32	RPS6KA1|Q15418	{PKN1|Q16512	}
RPS6KA4|O75676	RPS6KA1|Q15418	{PKN1|Q16512	}
MAST2|Q6P0Q8	RPS6KA1|Q15418	{PKN1|Q16512	}
MAST3|O60307	RPS6KA1|Q15418	{PKN1|Q16512	}
PRKG1|Q13976	RPS6KA1|Q15418	{PKN1|Q16512	}
MAST4|O15021	RPS6KA1|Q15418	{PKN1|Q16512	}
MAST1|Q9Y2H9	RPS6KA1|Q15418	{PKN1|Q16512	}
PRKG2|Q13237	RPS6KA1|Q15418	{PKN1|Q16512	}
GRK5|P34947	RPS6KA1|Q15418	{PKN1|Q16512	}
ROCK1|Q13464	RPS6KA1|Q15418	{PKN1|Q16512	}
ROCK2|O75116	RPS6KA1|Q15418	{PKN1|Q16512	}
PRKY|O43930	RPS6KA1|Q15418	{PKN1|Q16512	}
STK38L|Q9Y2H1	RPS6KA1|Q15418	{PKN1|Q16512	}
CDC42BPA|Q5VT25	RPS6KA1|Q15418	{PKN1|Q16512	}
GRK2|P25098	RPS6KA1|Q15418	{PKN1|Q16512	}
GRK4|P32298	RPS6KA1|Q15418	{PKN1|Q16512	}
CDC42BPB|Q9Y5S2	RPS6KA1|Q15418	{PKN1|Q16512	}
GRK1|Q15835	RPS6KA1|Q15418	{PKN1|Q16512	}
RPS6KA3|P51812	PKN1|Q16512	{RPS6KA1|Q15418	}
RPS6KA2|Q15349	PKN1|Q16512	{RPS6KA1|Q15418	}
RPS6KA6|Q9UK32	PKN1|Q16512	{RPS6KA1|Q15418	}
RPS6KA5|O75582	PKN1|Q16512	{RPS6KA1|Q15418	}
RPS6KA4|O75676	PKN1|Q16512	{RPS6KA1|Q15418	}
RPS6KB1|P23443	PKN1|Q16512	{RPS6KA1|Q15418	}
RPS6KB2|Q9UBS0	PKN1|Q16512	{RPS6KA1|Q15418	}
AKT3|Q9Y243	PKN1|Q16512	{RPS6KA1|Q15418	}
AKT2|P31751	PKN1|Q16512	{RPS6KA1|Q15418	}
SGK1|O00141	PKN1|Q16512	{RPS6KA1|Q15418	}
AKT1|P31749	PKN1|Q16512	{RPS6KA1|Q15418	}
SGK2|Q9HBY8	PKN1|Q16512	{RPS6KA1|Q15418	}
SGK3|Q96BR1	PKN1|Q16512	{RPS6KA1|Q15418	}
PRKCB|P05771	PKN1|Q16512	{RPS6KA1|Q15418	}
PRKCA|P17252	PKN1|Q16512	{RPS6KA1|Q15418	}
PRKCH|P24723	PKN1|Q16512	{RPS6KA1|Q15418	}
PRKCQ|Q04759	PKN1|Q16512	{RPS6KA1|Q15418	}
PRKCG|P05129	PKN1|Q16512	{RPS6KA1|Q15418	}
PKN2|Q16513	PKN1|Q16512	{RPS6KA1|Q15418	}
PRKCD|Q05655	PKN1|Q16512	{RPS6KA1|Q15418	}
PRKCE|Q02156	PKN1|Q16512	{RPS6KA1|Q15418	}
PRKCI|P41743	PKN1|Q16512	{RPS6KA1|Q15418	}
PKN1|Q16512	PKN1|Q16512	{RPS6KA1|Q15418	}
PRKCZ|Q05513	PKN1|Q16512	{RPS6KA1|Q15418	}
PRKACA|P17612	PKN1|Q16512	{RPS6KA1|Q15418	}
PRKX|P51817	PKN1|Q16512	{RPS6KA1|Q15418	}
PRKACB|P22694	PKN1|Q16512	{RPS6KA1|Q15418	}
PRKG1|Q13976	PKN1|Q16512	{RPS6KA1|Q15418	}
PRKACG|P22612	PKN1|Q16512	{RPS6KA1|Q15418	}
PKN3|Q6P5Z2	PKN1|Q16512	{RPS6KA1|Q15418	}
MAST4|O15021	PKN1|Q16512	{RPS6KA1|Q15418	}
MAST2|Q6P0Q8	PKN1|Q16512	{RPS6KA1|Q15418	}
MAST1|Q9Y2H9	PKN1|Q16512	{RPS6KA1|Q15418	}
PRKG2|Q13237	PKN1|Q16512	{RPS6KA1|Q15418	}
LATS1|O95835	PKN1|Q16512	{RPS6KA1|Q15418	}
GRK3|P35626	PKN1|Q16512	{RPS6KA1|Q15418	}
STK38L|Q9Y2H1	PKN1|Q16512	{RPS6KA1|Q15418	}
GRK2|P25098	PKN1|Q16512	{RPS6KA1|Q15418	}
MAST3|O60307	PKN1|Q16512	{RPS6KA1|Q15418	}
CDC42BPA|Q5VT25	PKN1|Q16512	{RPS6KA1|Q15418	}
STK38|Q15208	PKN1|Q16512	{RPS6KA1|Q15418	}
LATS2|Q9NRM7	PKN1|Q16512	{RPS6KA1|Q15418	}
CAMK1G|Q96NX5	PKN1|Q16512	{RPS6KA1|Q15418	}
PSKH1|P11801	PKN1|Q16512	{RPS6KA1|Q15418	}
PKN3|Q6P5Z2	RPS6KA3|P51812	{PKN1|Q16512	RPS6KA1|Q15418}
PKN3|Q6P5Z2	RPS6KA2|Q15349	{PKN1|Q16512	RPS6KA1|Q15418}
PKN3|Q6P5Z2	RPS6KA6|Q9UK32	{PKN1|Q16512	RPS6KA1|Q15418}
PKN3|Q6P5Z2	RPS6KA5|O75582	{PKN1|Q16512	RPS6KA1|Q15418}
PKN3|Q6P5Z2	RPS6KA4|O75676	{PKN1|Q16512	RPS6KA1|Q15418}
PKN3|Q6P5Z2	RPS6KB1|P23443	{PKN1|Q16512	RPS6KA1|Q15418}
PKN3|Q6P5Z2	RPS6KB2|Q9UBS0	{PKN1|Q16512	RPS6KA1|Q15418}
PKN3|Q6P5Z2	AKT3|Q9Y243	{PKN1|Q16512	RPS6KA1|Q15418}
PKN3|Q6P5Z2	AKT2|P31751	{PKN1|Q16512	RPS6KA1|Q15418}
PKN3|Q6P5Z2	SGK1|O00141	{PKN1|Q16512	RPS6KA1|Q15418}
PKN3|Q6P5Z2	AKT1|P31749	{PKN1|Q16512	RPS6KA1|Q15418}
PKN3|Q6P5Z2	SGK2|Q9HBY8	{PKN1|Q16512	RPS6KA1|Q15418}
PKN3|Q6P5Z2	SGK3|Q96BR1	{PKN1|Q16512	RPS6KA1|Q15418}
PKN3|Q6P5Z2	PRKCB|P05771	{PKN1|Q16512	RPS6KA1|Q15418}
PKN3|Q6P5Z2	PRKCA|P17252	{PKN1|Q16512	RPS6KA1|Q15418}
PKN3|Q6P5Z2	PRKCH|P24723	{PKN1|Q16512	RPS6KA1|Q15418}
PKN3|Q6P5Z2	PRKCQ|Q04759	{PKN1|Q16512	RPS6KA1|Q15418}
PKN3|Q6P5Z2	PRKCG|P05129	{PKN1|Q16512	RPS6KA1|Q15418}
PKN3|Q6P5Z2	PKN2|Q16513	{PKN1|Q16512	RPS6KA1|Q15418}
PKN3|Q6P5Z2	PRKCD|Q05655	{PKN1|Q16512	RPS6KA1|Q15418}
PKN3|Q6P5Z2	PRKCE|Q02156	{PKN1|Q16512	RPS6KA1|Q15418}
PKN3|Q6P5Z2	PRKCI|P41743	{PKN1|Q16512	RPS6KA1|Q15418}
PKN3|Q6P5Z2	PRKCZ|Q05513	{PKN1|Q16512	RPS6KA1|Q15418}
PKN3|Q6P5Z2	PRKACA|P17612	{PKN1|Q16512	RPS6KA1|Q15418}
PKN3|Q6P5Z2	PRKX|P51817	{PKN1|Q16512	RPS6KA1|Q15418}
PKN3|Q6P5Z2	PRKACB|P22694	{PKN1|Q16512	RPS6KA1|Q15418}
PKN3|Q6P5Z2	PRKG1|Q13976	{PKN1|Q16512	RPS6KA1|Q15418}
PKN3|Q6P5Z2	PRKACG|P22612	{PKN1|Q16512	RPS6KA1|Q15418}
PKN3|Q6P5Z2	PKN3|Q6P5Z2	{PKN1|Q16512	RPS6KA1|Q15418}
PKN3|Q6P5Z2	MAST4|O15021	{PKN1|Q16512	RPS6KA1|Q15418}
PKN3|Q6P5Z2	MAST2|Q6P0Q8	{PKN1|Q16512	RPS6KA1|Q15418}
PKN3|Q6P5Z2	MAST1|Q9Y2H9	{PKN1|Q16512	RPS6KA1|Q15418}
PKN3|Q6P5Z2	PRKG2|Q13237	{PKN1|Q16512	RPS6KA1|Q15418}
PKN3|Q6P5Z2	LATS1|O95835	{PKN1|Q16512	RPS6KA1|Q15418}
PKN3|Q6P5Z2	GRK3|P35626	{PKN1|Q16512	RPS6KA1|Q15418}
PKN3|Q6P5Z2	STK38L|Q9Y2H1	{PKN1|Q16512	RPS6KA1|Q15418}
PKN3|Q6P5Z2	GRK2|P25098	{PKN1|Q16512	RPS6KA1|Q15418}
PKN3|Q6P5Z2	MAST3|O60307	{PKN1|Q16512	RPS6KA1|Q15418}
PKN3|Q6P5Z2	CDC42BPA|Q5VT25	{PKN1|Q16512	RPS6KA1|Q15418}
PKN3|Q6P5Z2	STK38|Q15208	{PKN1|Q16512	RPS6KA1|Q15418}
PKN3|Q6P5Z2	LATS2|Q9NRM7	{PKN1|Q16512	RPS6KA1|Q15418}
PKN3|Q6P5Z2	CAMK1G|Q96NX5	{PKN1|Q16512	RPS6KA1|Q15418}
PKN3|Q6P5Z2	PSKH1|P11801	{PKN1|Q16512	RPS6KA1|Q15418}
PKN2|Q16513	RPS6KA3|P51812	{PKN1|Q16512	RPS6KA1|Q15418}
PKN2|Q16513	RPS6KA2|Q15349	{PKN1|Q16512	RPS6KA1|Q15418}
PKN2|Q16513	RPS6KA6|Q9UK32	{PKN1|Q16512	RPS6KA1|Q15418}
PKN2|Q16513	RPS6KA5|O75582	{PKN1|Q16512	RPS6KA1|Q15418}
PKN2|Q16513	RPS6KA4|O75676	{PKN1|Q16512	RPS6KA1|Q15418}
PKN2|Q16513	RPS6KB1|P23443	{PKN1|Q16512	RPS6KA1|Q15418}
PKN2|Q16513	RPS6KB2|Q9UBS0	{PKN1|Q16512	RPS6KA1|Q15418}
PKN2|Q16513	AKT3|Q9Y243	{PKN1|Q16512	RPS6KA1|Q15418}
PKN2|Q16513	AKT2|P31751	{PKN1|Q16512	RPS6KA1|Q15418}
PKN2|Q16513	SGK1|O00141	{PKN1|Q16512	RPS6KA1|Q15418}
PKN2|Q16513	AKT1|P31749	{PKN1|Q16512	RPS6KA1|Q15418}
PKN2|Q16513	SGK2|Q9HBY8	{PKN1|Q16512	RPS6KA1|Q15418}
PKN2|Q16513	SGK3|Q96BR1	{PKN1|Q16512	RPS6KA1|Q15418}
PKN2|Q16513	PRKCB|P05771	{PKN1|Q16512	RPS6KA1|Q15418}
PKN2|Q16513	PRKCA|P17252	{PKN1|Q16512	RPS6KA1|Q15418}
PKN2|Q16513	PRKCH|P24723	{PKN1|Q16512	RPS6KA1|Q15418}
PKN2|Q16513	PRKCQ|Q04759	{PKN1|Q16512	RPS6KA1|Q15418}
PKN2|Q16513	PRKCG|P05129	{PKN1|Q16512	RPS6KA1|Q15418}
PKN2|Q16513	PKN2|Q16513	{PKN1|Q16512	RPS6KA1|Q15418}
PKN2|Q16513	PRKCD|Q05655	{PKN1|Q16512	RPS6KA1|Q15418}
PKN2|Q16513	PRKCE|Q02156	{PKN1|Q16512	RPS6KA1|Q15418}
PKN2|Q16513	PRKCI|P41743	{PKN1|Q16512	RPS6KA1|Q15418}
PKN2|Q16513	PRKCZ|Q05513	{PKN1|Q16512	RPS6KA1|Q15418}
PKN2|Q16513	PRKACA|P17612	{PKN1|Q16512	RPS6KA1|Q15418}
PKN2|Q16513	PRKX|P51817	{PKN1|Q16512	RPS6KA1|Q15418}
PKN2|Q16513	PRKACB|P22694	{PKN1|Q16512	RPS6KA1|Q15418}
PKN2|Q16513	PRKG1|Q13976	{PKN1|Q16512	RPS6KA1|Q15418}
PKN2|Q16513	PRKACG|P22612	{PKN1|Q16512	RPS6KA1|Q15418}
PKN2|Q16513	MAST4|O15021	{PKN1|Q16512	RPS6KA1|Q15418}
PKN2|Q16513	MAST2|Q6P0Q8	{PKN1|Q16512	RPS6KA1|Q15418}
PKN2|Q16513	MAST1|Q9Y2H9	{PKN1|Q16512	RPS6KA1|Q15418}
PKN2|Q16513	PRKG2|Q13237	{PKN1|Q16512	RPS6KA1|Q15418}
PKN2|Q16513	LATS1|O95835	{PKN1|Q16512	RPS6KA1|Q15418}
PKN2|Q16513	GRK3|P35626	{PKN1|Q16512	RPS6KA1|Q15418}
PKN2|Q16513	STK38L|Q9Y2H1	{PKN1|Q16512	RPS6KA1|Q15418}
PKN2|Q16513	GRK2|P25098	{PKN1|Q16512	RPS6KA1|Q15418}
PKN2|Q16513	MAST3|O60307	{PKN1|Q16512	RPS6KA1|Q15418}
PKN2|Q16513	CDC42BPA|Q5VT25	{PKN1|Q16512	RPS6KA1|Q15418}
PKN2|Q16513	STK38|Q15208	{PKN1|Q16512	RPS6KA1|Q15418}
PKN2|Q16513	LATS2|Q9NRM7	{PKN1|Q16512	RPS6KA1|Q15418}
PKN2|Q16513	CAMK1G|Q96NX5	{PKN1|Q16512	RPS6KA1|Q15418}
PKN2|Q16513	PSKH1|P11801	{PKN1|Q16512	RPS6KA1|Q15418}
PRKCH|P24723	RPS6KA3|P51812	{PKN1|Q16512	RPS6KA1|Q15418}
PRKCH|P24723	RPS6KA2|Q15349	{PKN1|Q16512	RPS6KA1|Q15418}
PRKCH|P24723	RPS6KA6|Q9UK32	{PKN1|Q16512	RPS6KA1|Q15418}
PRKCH|P24723	RPS6KA5|O75582	{PKN1|Q16512	RPS6KA1|Q15418}
PRKCH|P24723	RPS6KA4|O75676	{PKN1|Q16512	RPS6KA1|Q15418}
PRKCH|P24723	RPS6KB1|P23443	{PKN1|Q16512	RPS6KA1|Q15418}
PRKCH|P24723	RPS6KB2|Q9UBS0	{PKN1|Q16512	RPS6KA1|Q15418}
PRKCH|P24723	AKT3|Q9Y243	{PKN1|Q16512	RPS6KA1|Q15418}
PRKCH|P24723	AKT2|P31751	{PKN1|Q16512	RPS6KA1|Q15418}
PRKCH|P24723	SGK1|O00141	{PKN1|Q16512	RPS6KA1|Q15418}
PRKCH|P24723	AKT1|P31749	{PKN1|Q16512	RPS6KA1|Q15418}
PRKCH|P24723	SGK2|Q9HBY8	{PKN1|Q16512	RPS6KA1|Q15418}
PRKCH|P24723	SGK3|Q96BR1	{PKN1|Q16512	RPS6KA1|Q15418}
PRKCH|P24723	PRKCB|P05771	{PKN1|Q16512	RPS6KA1|Q15418}
PRKCH|P24723	PRKCA|P17252	{PKN1|Q16512	RPS6KA1|Q15418}
PRKCH|P24723	PRKCH|P24723	{PKN1|Q16512	RPS6KA1|Q15418}
PRKCH|P24723	PRKCQ|Q04759	{PKN1|Q16512	RPS6KA1|Q15418}
PRKCH|P24723	PRKCG|P05129	{PKN1|Q16512	RPS6KA1|Q15418}
PRKCH|P24723	PRKCD|Q05655	{PKN1|Q16512	RPS6KA1|Q15418}
PRKCH|P24723	PRKCE|Q02156	{PKN1|Q16512	RPS6KA1|Q15418}
PRKCH|P24723	PRKCI|P41743	{PKN1|Q16512	RPS6KA1|Q15418}
PRKCH|P24723	PRKCZ|Q05513	{PKN1|Q16512	RPS6KA1|Q15418}
PRKCH|P24723	PRKACA|P17612	{PKN1|Q16512	RPS6KA1|Q15418}
PRKCH|P24723	PRKX|P51817	{PKN1|Q16512	RPS6KA1|Q15418}
PRKCH|P24723	PRKACB|P22694	{PKN1|Q16512	RPS6KA1|Q15418}
PRKCH|P24723	PRKG1|Q13976	{PKN1|Q16512	RPS6KA1|Q15418}
PRKCH|P24723	PRKACG|P22612	{PKN1|Q16512	RPS6KA1|Q15418}
PRKCH|P24723	MAST4|O15021	{PKN1|Q16512	RPS6KA1|Q15418}
PRKCH|P24723	MAST2|Q6P0Q8	{PKN1|Q16512	RPS6KA1|Q15418}
PRKCH|P24723	MAST1|Q9Y2H9	{PKN1|Q16512	RPS6KA1|Q15418}
PRKCH|P24723	PRKG2|Q13237	{PKN1|Q16512	RPS6KA1|Q15418}
PRKCH|P24723	LATS1|O95835	{PKN1|Q16512	RPS6KA1|Q15418}
PRKCH|P24723	GRK3|P35626	{PKN1|Q16512	RPS6KA1|Q15418}
PRKCH|P24723	STK38L|Q9Y2H1	{PKN1|Q16512	RPS6KA1|Q15418}
PRKCH|P24723	GRK2|P25098	{PKN1|Q16512	RPS6KA1|Q15418}
PRKCH|P24723	MAST3|O60307	{PKN1|Q16512	RPS6KA1|Q15418}
PRKCH|P24723	CDC42BPA|Q5VT25	{PKN1|Q16512	RPS6KA1|Q15418}
PRKCH|P24723	STK38|Q15208	{PKN1|Q16512	RPS6KA1|Q15418}
PRKCH|P24723	LATS2|Q9NRM7	{PKN1|Q16512	RPS6KA1|Q15418}
PRKCH|P24723	CAMK1G|Q96NX5	{PKN1|Q16512	RPS6KA1|Q15418}
PRKCH|P24723	PSKH1|P11801	{PKN1|Q16512	RPS6KA1|Q15418}
PRKCQ|Q04759	RPS6KA3|P51812	{PKN1|Q16512	RPS6KA1|Q15418}
PRKCQ|Q04759	RPS6KA2|Q15349	{PKN1|Q16512	RPS6KA1|Q15418}
PRKCQ|Q04759	RPS6KA6|Q9UK32	{PKN1|Q16512	RPS6KA1|Q15418}
PRKCQ|Q04759	RPS6KA5|O75582	{PKN1|Q16512	RPS6KA1|Q15418}
PRKCQ|Q04759	RPS6KA4|O75676	{PKN1|Q16512	RPS6KA1|Q15418}
PRKCQ|Q04759	RPS6KB1|P23443	{PKN1|Q16512	RPS6KA1|Q15418}
PRKCQ|Q04759	RPS6KB2|Q9UBS0	{PKN1|Q16512	RPS6KA1|Q15418}
PRKCQ|Q04759	AKT3|Q9Y243	{PKN1|Q16512	RPS6KA1|Q15418}
PRKCQ|Q04759	AKT2|P31751	{PKN1|Q16512	RPS6KA1|Q15418}
PRKCQ|Q04759	SGK1|O00141	{PKN1|Q16512	RPS6KA1|Q15418}
PRKCQ|Q04759	AKT1|P31749	{PKN1|Q16512	RPS6KA1|Q15418}
PRKCQ|Q04759	SGK2|Q9HBY8	{PKN1|Q16512	RPS6KA1|Q15418}
PRKCQ|Q04759	SGK3|Q96BR1	{PKN1|Q16512	RPS6KA1|Q15418}
PRKCQ|Q04759	PRKCB|P05771	{PKN1|Q16512	RPS6KA1|Q15418}
PRKCQ|Q04759	PRKCA|P17252	{PKN1|Q16512	RPS6KA1|Q15418}
PRKCQ|Q04759	PRKCQ|Q04759	{PKN1|Q16512	RPS6KA1|Q15418}
PRKCQ|Q04759	PRKCG|P05129	{PKN1|Q16512	RPS6KA1|Q15418}
PRKCQ|Q04759	PRKCD|Q05655	{PKN1|Q16512	RPS6KA1|Q15418}
PRKCQ|Q04759	PRKCE|Q02156	{PKN1|Q16512	RPS6KA1|Q15418}
PRKCQ|Q04759	PRKCI|P41743	{PKN1|Q16512	RPS6KA1|Q15418}
PRKCQ|Q04759	PRKCZ|Q05513	{PKN1|Q16512	RPS6KA1|Q15418}
PRKCQ|Q04759	PRKACA|P17612	{PKN1|Q16512	RPS6KA1|Q15418}
PRKCQ|Q04759	PRKX|P51817	{PKN1|Q16512	RPS6KA1|Q15418}
PRKCQ|Q04759	PRKACB|P22694	{PKN1|Q16512	RPS6KA1|Q15418}
PRKCQ|Q04759	PRKG1|Q13976	{PKN1|Q16512	RPS6KA1|Q15418}
PRKCQ|Q04759	PRKACG|P22612	{PKN1|Q16512	RPS6KA1|Q15418}
PRKCQ|Q04759	MAST4|O15021	{PKN1|Q16512	RPS6KA1|Q15418}
PRKCQ|Q04759	MAST2|Q6P0Q8	{PKN1|Q16512	RPS6KA1|Q15418}
PRKCQ|Q04759	MAST1|Q9Y2H9	{PKN1|Q16512	RPS6KA1|Q15418}
PRKCQ|Q04759	PRKG2|Q13237	{PKN1|Q16512	RPS6KA1|Q15418}
PRKCQ|Q04759	LATS1|O95835	{PKN1|Q16512	RPS6KA1|Q15418}
PRKCQ|Q04759	GRK3|P35626	{PKN1|Q16512	RPS6KA1|Q15418}
PRKCQ|Q04759	STK38L|Q9Y2H1	{PKN1|Q16512	RPS6KA1|Q15418}
PRKCQ|Q04759	GRK2|P25098	{PKN1|Q16512	RPS6KA1|Q15418}
PRKCQ|Q04759	MAST3|O60307	{PKN1|Q16512	RPS6KA1|Q15418}
PRKCQ|Q04759	CDC42BPA|Q5VT25	{PKN1|Q16512	RPS6KA1|Q15418}
PRKCQ|Q04759	STK38|Q15208	{PKN1|Q16512	RPS6KA1|Q15418}
PRKCQ|Q04759	LATS2|Q9NRM7	{PKN1|Q16512	RPS6KA1|Q15418}
PRKCQ|Q04759	CAMK1G|Q96NX5	{PKN1|Q16512	RPS6KA1|Q15418}
PRKCQ|Q04759	PSKH1|P11801	{PKN1|Q16512	RPS6KA1|Q15418}
PRKCE|Q02156	RPS6KA3|P51812	{PKN1|Q16512	RPS6KA1|Q15418}
PRKCE|Q02156	RPS6KA2|Q15349	{PKN1|Q16512	RPS6KA1|Q15418}
PRKCE|Q02156	RPS6KA6|Q9UK32	{PKN1|Q16512	RPS6KA1|Q15418}
PRKCE|Q02156	RPS6KA5|O75582	{PKN1|Q16512	RPS6KA1|Q15418}
PRKCE|Q02156	RPS6KA4|O75676	{PKN1|Q16512	RPS6KA1|Q15418}
PRKCE|Q02156	RPS6KB1|P23443	{PKN1|Q16512	RPS6KA1|Q15418}
PRKCE|Q02156	RPS6KB2|Q9UBS0	{PKN1|Q16512	RPS6KA1|Q15418}
PRKCE|Q02156	AKT3|Q9Y243	{PKN1|Q16512	RPS6KA1|Q15418}
PRKCE|Q02156	AKT2|P31751	{PKN1|Q16512	RPS6KA1|Q15418}
PRKCE|Q02156	SGK1|O00141	{PKN1|Q16512	RPS6KA1|Q15418}
PRKCE|Q02156	AKT1|P31749	{PKN1|Q16512	RPS6KA1|Q15418}
PRKCE|Q02156	SGK2|Q9HBY8	{PKN1|Q16512	RPS6KA1|Q15418}
PRKCE|Q02156	SGK3|Q96BR1	{PKN1|Q16512	RPS6KA1|Q15418}
PRKCE|Q02156	PRKCB|P05771	{PKN1|Q16512	RPS6KA1|Q15418}
PRKCE|Q02156	PRKCA|P17252	{PKN1|Q16512	RPS6KA1|Q15418}
PRKCE|Q02156	PRKCG|P05129	{PKN1|Q16512	RPS6KA1|Q15418}
PRKCE|Q02156	PRKCD|Q05655	{PKN1|Q16512	RPS6KA1|Q15418}
PRKCE|Q02156	PRKCE|Q02156	{PKN1|Q16512	RPS6KA1|Q15418}
PRKCE|Q02156	PRKCI|P41743	{PKN1|Q16512	RPS6KA1|Q15418}
PRKCE|Q02156	PRKCZ|Q05513	{PKN1|Q16512	RPS6KA1|Q15418}
PRKCE|Q02156	PRKACA|P17612	{PKN1|Q16512	RPS6KA1|Q15418}
PRKCE|Q02156	PRKX|P51817	{PKN1|Q16512	RPS6KA1|Q15418}
PRKCE|Q02156	PRKACB|P22694	{PKN1|Q16512	RPS6KA1|Q15418}
PRKCE|Q02156	PRKG1|Q13976	{PKN1|Q16512	RPS6KA1|Q15418}
PRKCE|Q02156	PRKACG|P22612	{PKN1|Q16512	RPS6KA1|Q15418}
PRKCE|Q02156	MAST4|O15021	{PKN1|Q16512	RPS6KA1|Q15418}
PRKCE|Q02156	MAST2|Q6P0Q8	{PKN1|Q16512	RPS6KA1|Q15418}
PRKCE|Q02156	MAST1|Q9Y2H9	{PKN1|Q16512	RPS6KA1|Q15418}
PRKCE|Q02156	PRKG2|Q13237	{PKN1|Q16512	RPS6KA1|Q15418}
PRKCE|Q02156	LATS1|O95835	{PKN1|Q16512	RPS6KA1|Q15418}
PRKCE|Q02156	GRK3|P35626	{PKN1|Q16512	RPS6KA1|Q15418}
PRKCE|Q02156	STK38L|Q9Y2H1	{PKN1|Q16512	RPS6KA1|Q15418}
PRKCE|Q02156	GRK2|P25098	{PKN1|Q16512	RPS6KA1|Q15418}
PRKCE|Q02156	MAST3|O60307	{PKN1|Q16512	RPS6KA1|Q15418}
PRKCE|Q02156	CDC42BPA|Q5VT25	{PKN1|Q16512	RPS6KA1|Q15418}
PRKCE|Q02156	STK38|Q15208	{PKN1|Q16512	RPS6KA1|Q15418}
PRKCE|Q02156	LATS2|Q9NRM7	{PKN1|Q16512	RPS6KA1|Q15418}
PRKCE|Q02156	CAMK1G|Q96NX5	{PKN1|Q16512	RPS6KA1|Q15418}
PRKCE|Q02156	PSKH1|P11801	{PKN1|Q16512	RPS6KA1|Q15418}
PRKCD|Q05655	RPS6KA3|P51812	{PKN1|Q16512	RPS6KA1|Q15418}
PRKCD|Q05655	RPS6KA2|Q15349	{PKN1|Q16512	RPS6KA1|Q15418}
PRKCD|Q05655	RPS6KA6|Q9UK32	{PKN1|Q16512	RPS6KA1|Q15418}
PRKCD|Q05655	RPS6KA5|O75582	{PKN1|Q16512	RPS6KA1|Q15418}
PRKCD|Q05655	RPS6KA4|O75676	{PKN1|Q16512	RPS6KA1|Q15418}
PRKCD|Q05655	RPS6KB1|P23443	{PKN1|Q16512	RPS6KA1|Q15418}
PRKCD|Q05655	RPS6KB2|Q9UBS0	{PKN1|Q16512	RPS6KA1|Q15418}
PRKCD|Q05655	AKT3|Q9Y243	{PKN1|Q16512	RPS6KA1|Q15418}
PRKCD|Q05655	AKT2|P31751	{PKN1|Q16512	RPS6KA1|Q15418}
PRKCD|Q05655	SGK1|O00141	{PKN1|Q16512	RPS6KA1|Q15418}
PRKCD|Q05655	AKT1|P31749	{PKN1|Q16512	RPS6KA1|Q15418}
PRKCD|Q05655	SGK2|Q9HBY8	{PKN1|Q16512	RPS6KA1|Q15418}
PRKCD|Q05655	SGK3|Q96BR1	{PKN1|Q16512	RPS6KA1|Q15418}
PRKCD|Q05655	PRKCB|P05771	{PKN1|Q16512	RPS6KA1|Q15418}
PRKCD|Q05655	PRKCA|P17252	{PKN1|Q16512	RPS6KA1|Q15418}
PRKCD|Q05655	PRKCG|P05129	{PKN1|Q16512	RPS6KA1|Q15418}
PRKCD|Q05655	PRKCD|Q05655	{PKN1|Q16512	RPS6KA1|Q15418}
PRKCD|Q05655	PRKCI|P41743	{PKN1|Q16512	RPS6KA1|Q15418}
PRKCD|Q05655	PRKCZ|Q05513	{PKN1|Q16512	RPS6KA1|Q15418}
PRKCD|Q05655	PRKACA|P17612	{PKN1|Q16512	RPS6KA1|Q15418}
PRKCD|Q05655	PRKX|P51817	{PKN1|Q16512	RPS6KA1|Q15418}
PRKCD|Q05655	PRKACB|P22694	{PKN1|Q16512	RPS6KA1|Q15418}
PRKCD|Q05655	PRKG1|Q13976	{PKN1|Q16512	RPS6KA1|Q15418}
PRKCD|Q05655	PRKACG|P22612	{PKN1|Q16512	RPS6KA1|Q15418}
PRKCD|Q05655	MAST4|O15021	{PKN1|Q16512	RPS6KA1|Q15418}
PRKCD|Q05655	MAST2|Q6P0Q8	{PKN1|Q16512	RPS6KA1|Q15418}
PRKCD|Q05655	MAST1|Q9Y2H9	{PKN1|Q16512	RPS6KA1|Q15418}
PRKCD|Q05655	PRKG2|Q13237	{PKN1|Q16512	RPS6KA1|Q15418}
PRKCD|Q05655	LATS1|O95835	{PKN1|Q16512	RPS6KA1|Q15418}
PRKCD|Q05655	GRK3|P35626	{PKN1|Q16512	RPS6KA1|Q15418}
PRKCD|Q05655	STK38L|Q9Y2H1	{PKN1|Q16512	RPS6KA1|Q15418}
PRKCD|Q05655	GRK2|P25098	{PKN1|Q16512	RPS6KA1|Q15418}
PRKCD|Q05655	MAST3|O60307	{PKN1|Q16512	RPS6KA1|Q15418}
PRKCD|Q05655	CDC42BPA|Q5VT25	{PKN1|Q16512	RPS6KA1|Q15418}
PRKCD|Q05655	STK38|Q15208	{PKN1|Q16512	RPS6KA1|Q15418}
PRKCD|Q05655	LATS2|Q9NRM7	{PKN1|Q16512	RPS6KA1|Q15418}
PRKCD|Q05655	CAMK1G|Q96NX5	{PKN1|Q16512	RPS6KA1|Q15418}
PRKCD|Q05655	PSKH1|P11801	{PKN1|Q16512	RPS6KA1|Q15418}
PRKCA|P17252	RPS6KA3|P51812	{PKN1|Q16512	RPS6KA1|Q15418}
PRKCA|P17252	RPS6KA2|Q15349	{PKN1|Q16512	RPS6KA1|Q15418}
PRKCA|P17252	RPS6KA6|Q9UK32	{PKN1|Q16512	RPS6KA1|Q15418}
PRKCA|P17252	RPS6KA5|O75582	{PKN1|Q16512	RPS6KA1|Q15418}
PRKCA|P17252	RPS6KA4|O75676	{PKN1|Q16512	RPS6KA1|Q15418}
PRKCA|P17252	RPS6KB1|P23443	{PKN1|Q16512	RPS6KA1|Q15418}
PRKCA|P17252	RPS6KB2|Q9UBS0	{PKN1|Q16512	RPS6KA1|Q15418}
PRKCA|P17252	AKT3|Q9Y243	{PKN1|Q16512	RPS6KA1|Q15418}
PRKCA|P17252	AKT2|P31751	{PKN1|Q16512	RPS6KA1|Q15418}
PRKCA|P17252	SGK1|O00141	{PKN1|Q16512	RPS6KA1|Q15418}
PRKCA|P17252	AKT1|P31749	{PKN1|Q16512	RPS6KA1|Q15418}
PRKCA|P17252	SGK2|Q9HBY8	{PKN1|Q16512	RPS6KA1|Q15418}
PRKCA|P17252	SGK3|Q96BR1	{PKN1|Q16512	RPS6KA1|Q15418}
PRKCA|P17252	PRKCB|P05771	{PKN1|Q16512	RPS6KA1|Q15418}
PRKCA|P17252	PRKCA|P17252	{PKN1|Q16512	RPS6KA1|Q15418}
PRKCA|P17252	PRKCG|P05129	{PKN1|Q16512	RPS6KA1|Q15418}
PRKCA|P17252	PRKCI|P41743	{PKN1|Q16512	RPS6KA1|Q15418}
PRKCA|P17252	PRKCZ|Q05513	{PKN1|Q16512	RPS6KA1|Q15418}
PRKCA|P17252	PRKACA|P17612	{PKN1|Q16512	RPS6KA1|Q15418}
PRKCA|P17252	PRKX|P51817	{PKN1|Q16512	RPS6KA1|Q15418}
PRKCA|P17252	PRKACB|P22694	{PKN1|Q16512	RPS6KA1|Q15418}
PRKCA|P17252	PRKG1|Q13976	{PKN1|Q16512	RPS6KA1|Q15418}
PRKCA|P17252	PRKACG|P22612	{PKN1|Q16512	RPS6KA1|Q15418}
PRKCA|P17252	MAST4|O15021	{PKN1|Q16512	RPS6KA1|Q15418}
PRKCA|P17252	MAST2|Q6P0Q8	{PKN1|Q16512	RPS6KA1|Q15418}
PRKCA|P17252	MAST1|Q9Y2H9	{PKN1|Q16512	RPS6KA1|Q15418}
PRKCA|P17252	PRKG2|Q13237	{PKN1|Q16512	RPS6KA1|Q15418}
PRKCA|P17252	LATS1|O95835	{PKN1|Q16512	RPS6KA1|Q15418}
PRKCA|P17252	GRK3|P35626	{PKN1|Q16512	RPS6KA1|Q15418}
PRKCA|P17252	STK38L|Q9Y2H1	{PKN1|Q16512	RPS6KA1|Q15418}
PRKCA|P17252	GRK2|P25098	{PKN1|Q16512	RPS6KA1|Q15418}
PRKCA|P17252	MAST3|O60307	{PKN1|Q16512	RPS6KA1|Q15418}
PRKCA|P17252	CDC42BPA|Q5VT25	{PKN1|Q16512	RPS6KA1|Q15418}
PRKCA|P17252	STK38|Q15208	{PKN1|Q16512	RPS6KA1|Q15418}
PRKCA|P17252	LATS2|Q9NRM7	{PKN1|Q16512	RPS6KA1|Q15418}
PRKCA|P17252	CAMK1G|Q96NX5	{PKN1|Q16512	RPS6KA1|Q15418}
PRKCA|P17252	PSKH1|P11801	{PKN1|Q16512	RPS6KA1|Q15418}
PRKCB|P05771	RPS6KA3|P51812	{PKN1|Q16512	RPS6KA1|Q15418}
PRKCB|P05771	RPS6KA2|Q15349	{PKN1|Q16512	RPS6KA1|Q15418}
PRKCB|P05771	RPS6KA6|Q9UK32	{PKN1|Q16512	RPS6KA1|Q15418}
PRKCB|P05771	RPS6KA5|O75582	{PKN1|Q16512	RPS6KA1|Q15418}
PRKCB|P05771	RPS6KA4|O75676	{PKN1|Q16512	RPS6KA1|Q15418}
PRKCB|P05771	RPS6KB1|P23443	{PKN1|Q16512	RPS6KA1|Q15418}
PRKCB|P05771	RPS6KB2|Q9UBS0	{PKN1|Q16512	RPS6KA1|Q15418}
PRKCB|P05771	AKT3|Q9Y243	{PKN1|Q16512	RPS6KA1|Q15418}
PRKCB|P05771	AKT2|P31751	{PKN1|Q16512	RPS6KA1|Q15418}
PRKCB|P05771	SGK1|O00141	{PKN1|Q16512	RPS6KA1|Q15418}
PRKCB|P05771	AKT1|P31749	{PKN1|Q16512	RPS6KA1|Q15418}
PRKCB|P05771	SGK2|Q9HBY8	{PKN1|Q16512	RPS6KA1|Q15418}
PRKCB|P05771	SGK3|Q96BR1	{PKN1|Q16512	RPS6KA1|Q15418}
PRKCB|P05771	PRKCB|P05771	{PKN1|Q16512	RPS6KA1|Q15418}
PRKCB|P05771	PRKCG|P05129	{PKN1|Q16512	RPS6KA1|Q15418}
PRKCB|P05771	PRKCI|P41743	{PKN1|Q16512	RPS6KA1|Q15418}
PRKCB|P05771	PRKCZ|Q05513	{PKN1|Q16512	RPS6KA1|Q15418}
PRKCB|P05771	PRKACA|P17612	{PKN1|Q16512	RPS6KA1|Q15418}
PRKCB|P05771	PRKX|P51817	{PKN1|Q16512	RPS6KA1|Q15418}
PRKCB|P05771	PRKACB|P22694	{PKN1|Q16512	RPS6KA1|Q15418}
PRKCB|P05771	PRKG1|Q13976	{PKN1|Q16512	RPS6KA1|Q15418}
PRKCB|P05771	PRKACG|P22612	{PKN1|Q16512	RPS6KA1|Q15418}
PRKCB|P05771	MAST4|O15021	{PKN1|Q16512	RPS6KA1|Q15418}
PRKCB|P05771	MAST2|Q6P0Q8	{PKN1|Q16512	RPS6KA1|Q15418}
PRKCB|P05771	MAST1|Q9Y2H9	{PKN1|Q16512	RPS6KA1|Q15418}
PRKCB|P05771	PRKG2|Q13237	{PKN1|Q16512	RPS6KA1|Q15418}
PRKCB|P05771	LATS1|O95835	{PKN1|Q16512	RPS6KA1|Q15418}
PRKCB|P05771	GRK3|P35626	{PKN1|Q16512	RPS6KA1|Q15418}
PRKCB|P05771	STK38L|Q9Y2H1	{PKN1|Q16512	RPS6KA1|Q15418}
PRKCB|P05771	GRK2|P25098	{PKN1|Q16512	RPS6KA1|Q15418}
PRKCB|P05771	MAST3|O60307	{PKN1|Q16512	RPS6KA1|Q15418}
PRKCB|P05771	CDC42BPA|Q5VT25	{PKN1|Q16512	RPS6KA1|Q15418}
PRKCB|P05771	STK38|Q15208	{PKN1|Q16512	RPS6KA1|Q15418}
PRKCB|P05771	LATS2|Q9NRM7	{PKN1|Q16512	RPS6KA1|Q15418}
PRKCB|P05771	CAMK1G|Q96NX5	{PKN1|Q16512	RPS6KA1|Q15418}
PRKCB|P05771	PSKH1|P11801	{PKN1|Q16512	RPS6KA1|Q15418}
AKT2|P31751	RPS6KA3|P51812	{PKN1|Q16512	RPS6KA1|Q15418}
AKT2|P31751	RPS6KA2|Q15349	{PKN1|Q16512	RPS6KA1|Q15418}
AKT2|P31751	RPS6KA6|Q9UK32	{PKN1|Q16512	RPS6KA1|Q15418}
AKT2|P31751	RPS6KA5|O75582	{PKN1|Q16512	RPS6KA1|Q15418}
AKT2|P31751	RPS6KA4|O75676	{PKN1|Q16512	RPS6KA1|Q15418}
AKT2|P31751	RPS6KB1|P23443	{PKN1|Q16512	RPS6KA1|Q15418}
AKT2|P31751	RPS6KB2|Q9UBS0	{PKN1|Q16512	RPS6KA1|Q15418}
AKT2|P31751	AKT3|Q9Y243	{PKN1|Q16512	RPS6KA1|Q15418}
AKT2|P31751	AKT2|P31751	{PKN1|Q16512	RPS6KA1|Q15418}
AKT2|P31751	SGK1|O00141	{PKN1|Q16512	RPS6KA1|Q15418}
AKT2|P31751	AKT1|P31749	{PKN1|Q16512	RPS6KA1|Q15418}
AKT2|P31751	SGK2|Q9HBY8	{PKN1|Q16512	RPS6KA1|Q15418}
AKT2|P31751	SGK3|Q96BR1	{PKN1|Q16512	RPS6KA1|Q15418}
AKT2|P31751	PRKCG|P05129	{PKN1|Q16512	RPS6KA1|Q15418}
AKT2|P31751	PRKCI|P41743	{PKN1|Q16512	RPS6KA1|Q15418}
AKT2|P31751	PRKCZ|Q05513	{PKN1|Q16512	RPS6KA1|Q15418}
AKT2|P31751	PRKACA|P17612	{PKN1|Q16512	RPS6KA1|Q15418}
AKT2|P31751	PRKX|P51817	{PKN1|Q16512	RPS6KA1|Q15418}
AKT2|P31751	PRKACB|P22694	{PKN1|Q16512	RPS6KA1|Q15418}
AKT2|P31751	PRKG1|Q13976	{PKN1|Q16512	RPS6KA1|Q15418}
AKT2|P31751	PRKACG|P22612	{PKN1|Q16512	RPS6KA1|Q15418}
AKT2|P31751	MAST4|O15021	{PKN1|Q16512	RPS6KA1|Q15418}
AKT2|P31751	MAST2|Q6P0Q8	{PKN1|Q16512	RPS6KA1|Q15418}
AKT2|P31751	MAST1|Q9Y2H9	{PKN1|Q16512	RPS6KA1|Q15418}
AKT2|P31751	PRKG2|Q13237	{PKN1|Q16512	RPS6KA1|Q15418}
AKT2|P31751	LATS1|O95835	{PKN1|Q16512	RPS6KA1|Q15418}
AKT2|P31751	GRK3|P35626	{PKN1|Q16512	RPS6KA1|Q15418}
AKT2|P31751	STK38L|Q9Y2H1	{PKN1|Q16512	RPS6KA1|Q15418}
AKT2|P31751	GRK2|P25098	{PKN1|Q16512	RPS6KA1|Q15418}
AKT2|P31751	MAST3|O60307	{PKN1|Q16512	RPS6KA1|Q15418}
AKT2|P31751	CDC42BPA|Q5VT25	{PKN1|Q16512	RPS6KA1|Q15418}
AKT2|P31751	STK38|Q15208	{PKN1|Q16512	RPS6KA1|Q15418}
AKT2|P31751	LATS2|Q9NRM7	{PKN1|Q16512	RPS6KA1|Q15418}
AKT2|P31751	CAMK1G|Q96NX5	{PKN1|Q16512	RPS6KA1|Q15418}
AKT2|P31751	PSKH1|P11801	{PKN1|Q16512	RPS6KA1|Q15418}
AKT1|P31749	RPS6KA3|P51812	{PKN1|Q16512	RPS6KA1|Q15418}
AKT1|P31749	RPS6KA2|Q15349	{PKN1|Q16512	RPS6KA1|Q15418}
AKT1|P31749	RPS6KA6|Q9UK32	{PKN1|Q16512	RPS6KA1|Q15418}
AKT1|P31749	RPS6KA5|O75582	{PKN1|Q16512	RPS6KA1|Q15418}
AKT1|P31749	RPS6KA4|O75676	{PKN1|Q16512	RPS6KA1|Q15418}
AKT1|P31749	RPS6KB1|P23443	{PKN1|Q16512	RPS6KA1|Q15418}
AKT1|P31749	RPS6KB2|Q9UBS0	{PKN1|Q16512	RPS6KA1|Q15418}
AKT1|P31749	AKT3|Q9Y243	{PKN1|Q16512	RPS6KA1|Q15418}
AKT1|P31749	SGK1|O00141	{PKN1|Q16512	RPS6KA1|Q15418}
AKT1|P31749	AKT1|P31749	{PKN1|Q16512	RPS6KA1|Q15418}
AKT1|P31749	SGK2|Q9HBY8	{PKN1|Q16512	RPS6KA1|Q15418}
AKT1|P31749	SGK3|Q96BR1	{PKN1|Q16512	RPS6KA1|Q15418}
AKT1|P31749	PRKCG|P05129	{PKN1|Q16512	RPS6KA1|Q15418}
AKT1|P31749	PRKCI|P41743	{PKN1|Q16512	RPS6KA1|Q15418}
AKT1|P31749	PRKCZ|Q05513	{PKN1|Q16512	RPS6KA1|Q15418}
AKT1|P31749	PRKACA|P17612	{PKN1|Q16512	RPS6KA1|Q15418}
AKT1|P31749	PRKX|P51817	{PKN1|Q16512	RPS6KA1|Q15418}
AKT1|P31749	PRKACB|P22694	{PKN1|Q16512	RPS6KA1|Q15418}
AKT1|P31749	PRKG1|Q13976	{PKN1|Q16512	RPS6KA1|Q15418}
AKT1|P31749	PRKACG|P22612	{PKN1|Q16512	RPS6KA1|Q15418}
AKT1|P31749	MAST4|O15021	{PKN1|Q16512	RPS6KA1|Q15418}
AKT1|P31749	MAST2|Q6P0Q8	{PKN1|Q16512	RPS6KA1|Q15418}
AKT1|P31749	MAST1|Q9Y2H9	{PKN1|Q16512	RPS6KA1|Q15418}
AKT1|P31749	PRKG2|Q13237	{PKN1|Q16512	RPS6KA1|Q15418}
AKT1|P31749	LATS1|O95835	{PKN1|Q16512	RPS6KA1|Q15418}
AKT1|P31749	GRK3|P35626	{PKN1|Q16512	RPS6KA1|Q15418}
AKT1|P31749	STK38L|Q9Y2H1	{PKN1|Q16512	RPS6KA1|Q15418}
AKT1|P31749	GRK2|P25098	{PKN1|Q16512	RPS6KA1|Q15418}
AKT1|P31749	MAST3|O60307	{PKN1|Q16512	RPS6KA1|Q15418}
AKT1|P31749	CDC42BPA|Q5VT25	{PKN1|Q16512	RPS6KA1|Q15418}
AKT1|P31749	STK38|Q15208	{PKN1|Q16512	RPS6KA1|Q15418}
AKT1|P31749	LATS2|Q9NRM7	{PKN1|Q16512	RPS6KA1|Q15418}
AKT1|P31749	CAMK1G|Q96NX5	{PKN1|Q16512	RPS6KA1|Q15418}
AKT1|P31749	PSKH1|P11801	{PKN1|Q16512	RPS6KA1|Q15418}
AKT3|Q9Y243	RPS6KA3|P51812	{PKN1|Q16512	RPS6KA1|Q15418}
AKT3|Q9Y243	RPS6KA2|Q15349	{PKN1|Q16512	RPS6KA1|Q15418}
AKT3|Q9Y243	RPS6KA6|Q9UK32	{PKN1|Q16512	RPS6KA1|Q15418}
AKT3|Q9Y243	RPS6KA5|O75582	{PKN1|Q16512	RPS6KA1|Q15418}
AKT3|Q9Y243	RPS6KA4|O75676	{PKN1|Q16512	RPS6KA1|Q15418}
AKT3|Q9Y243	RPS6KB1|P23443	{PKN1|Q16512	RPS6KA1|Q15418}
AKT3|Q9Y243	RPS6KB2|Q9UBS0	{PKN1|Q16512	RPS6KA1|Q15418}
AKT3|Q9Y243	AKT3|Q9Y243	{PKN1|Q16512	RPS6KA1|Q15418}
AKT3|Q9Y243	SGK1|O00141	{PKN1|Q16512	RPS6KA1|Q15418}
AKT3|Q9Y243	SGK2|Q9HBY8	{PKN1|Q16512	RPS6KA1|Q15418}
AKT3|Q9Y243	SGK3|Q96BR1	{PKN1|Q16512	RPS6KA1|Q15418}
AKT3|Q9Y243	PRKCG|P05129	{PKN1|Q16512	RPS6KA1|Q15418}
AKT3|Q9Y243	PRKCI|P41743	{PKN1|Q16512	RPS6KA1|Q15418}
AKT3|Q9Y243	PRKCZ|Q05513	{PKN1|Q16512	RPS6KA1|Q15418}
AKT3|Q9Y243	PRKACA|P17612	{PKN1|Q16512	RPS6KA1|Q15418}
AKT3|Q9Y243	PRKX|P51817	{PKN1|Q16512	RPS6KA1|Q15418}
AKT3|Q9Y243	PRKACB|P22694	{PKN1|Q16512	RPS6KA1|Q15418}
AKT3|Q9Y243	PRKG1|Q13976	{PKN1|Q16512	RPS6KA1|Q15418}
AKT3|Q9Y243	PRKACG|P22612	{PKN1|Q16512	RPS6KA1|Q15418}
AKT3|Q9Y243	MAST4|O15021	{PKN1|Q16512	RPS6KA1|Q15418}
AKT3|Q9Y243	MAST2|Q6P0Q8	{PKN1|Q16512	RPS6KA1|Q15418}
AKT3|Q9Y243	MAST1|Q9Y2H9	{PKN1|Q16512	RPS6KA1|Q15418}
AKT3|Q9Y243	PRKG2|Q13237	{PKN1|Q16512	RPS6KA1|Q15418}
AKT3|Q9Y243	LATS1|O95835	{PKN1|Q16512	RPS6KA1|Q15418}
AKT3|Q9Y243	GRK3|P35626	{PKN1|Q16512	RPS6KA1|Q15418}
AKT3|Q9Y243	STK38L|Q9Y2H1	{PKN1|Q16512	RPS6KA1|Q15418}
AKT3|Q9Y243	GRK2|P25098	{PKN1|Q16512	RPS6KA1|Q15418}
AKT3|Q9Y243	MAST3|O60307	{PKN1|Q16512	RPS6KA1|Q15418}
AKT3|Q9Y243	CDC42BPA|Q5VT25	{PKN1|Q16512	RPS6KA1|Q15418}
AKT3|Q9Y243	STK38|Q15208	{PKN1|Q16512	RPS6KA1|Q15418}
AKT3|Q9Y243	LATS2|Q9NRM7	{PKN1|Q16512	RPS6KA1|Q15418}
AKT3|Q9Y243	CAMK1G|Q96NX5	{PKN1|Q16512	RPS6KA1|Q15418}
AKT3|Q9Y243	PSKH1|P11801	{PKN1|Q16512	RPS6KA1|Q15418}
PRKCG|P05129	RPS6KA3|P51812	{PKN1|Q16512	RPS6KA1|Q15418}
PRKCG|P05129	RPS6KA2|Q15349	{PKN1|Q16512	RPS6KA1|Q15418}
PRKCG|P05129	RPS6KA6|Q9UK32	{PKN1|Q16512	RPS6KA1|Q15418}
PRKCG|P05129	RPS6KA5|O75582	{PKN1|Q16512	RPS6KA1|Q15418}
PRKCG|P05129	RPS6KA4|O75676	{PKN1|Q16512	RPS6KA1|Q15418}
PRKCG|P05129	RPS6KB1|P23443	{PKN1|Q16512	RPS6KA1|Q15418}
PRKCG|P05129	RPS6KB2|Q9UBS0	{PKN1|Q16512	RPS6KA1|Q15418}
PRKCG|P05129	SGK1|O00141	{PKN1|Q16512	RPS6KA1|Q15418}
PRKCG|P05129	SGK2|Q9HBY8	{PKN1|Q16512	RPS6KA1|Q15418}
PRKCG|P05129	SGK3|Q96BR1	{PKN1|Q16512	RPS6KA1|Q15418}
PRKCG|P05129	PRKCG|P05129	{PKN1|Q16512	RPS6KA1|Q15418}
PRKCG|P05129	PRKCI|P41743	{PKN1|Q16512	RPS6KA1|Q15418}
PRKCG|P05129	PRKCZ|Q05513	{PKN1|Q16512	RPS6KA1|Q15418}
PRKCG|P05129	PRKACA|P17612	{PKN1|Q16512	RPS6KA1|Q15418}
PRKCG|P05129	PRKX|P51817	{PKN1|Q16512	RPS6KA1|Q15418}
PRKCG|P05129	PRKACB|P22694	{PKN1|Q16512	RPS6KA1|Q15418}
PRKCG|P05129	PRKG1|Q13976	{PKN1|Q16512	RPS6KA1|Q15418}
PRKCG|P05129	PRKACG|P22612	{PKN1|Q16512	RPS6KA1|Q15418}
PRKCG|P05129	MAST4|O15021	{PKN1|Q16512	RPS6KA1|Q15418}
PRKCG|P05129	MAST2|Q6P0Q8	{PKN1|Q16512	RPS6KA1|Q15418}
PRKCG|P05129	MAST1|Q9Y2H9	{PKN1|Q16512	RPS6KA1|Q15418}
PRKCG|P05129	PRKG2|Q13237	{PKN1|Q16512	RPS6KA1|Q15418}
PRKCG|P05129	LATS1|O95835	{PKN1|Q16512	RPS6KA1|Q15418}
PRKCG|P05129	GRK3|P35626	{PKN1|Q16512	RPS6KA1|Q15418}
PRKCG|P05129	STK38L|Q9Y2H1	{PKN1|Q16512	RPS6KA1|Q15418}
PRKCG|P05129	GRK2|P25098	{PKN1|Q16512	RPS6KA1|Q15418}
PRKCG|P05129	MAST3|O60307	{PKN1|Q16512	RPS6KA1|Q15418}
PRKCG|P05129	CDC42BPA|Q5VT25	{PKN1|Q16512	RPS6KA1|Q15418}
PRKCG|P05129	STK38|Q15208	{PKN1|Q16512	RPS6KA1|Q15418}
PRKCG|P05129	LATS2|Q9NRM7	{PKN1|Q16512	RPS6KA1|Q15418}
PRKCG|P05129	CAMK1G|Q96NX5	{PKN1|Q16512	RPS6KA1|Q15418}
PRKCG|P05129	PSKH1|P11801	{PKN1|Q16512	RPS6KA1|Q15418}
PRKCI|P41743	RPS6KA3|P51812	{PKN1|Q16512	RPS6KA1|Q15418}
PRKCI|P41743	RPS6KA2|Q15349	{PKN1|Q16512	RPS6KA1|Q15418}
PRKCI|P41743	RPS6KA6|Q9UK32	{PKN1|Q16512	RPS6KA1|Q15418}
PRKCI|P41743	RPS6KA5|O75582	{PKN1|Q16512	RPS6KA1|Q15418}
PRKCI|P41743	RPS6KA4|O75676	{PKN1|Q16512	RPS6KA1|Q15418}
PRKCI|P41743	RPS6KB1|P23443	{PKN1|Q16512	RPS6KA1|Q15418}
PRKCI|P41743	RPS6KB2|Q9UBS0	{PKN1|Q16512	RPS6KA1|Q15418}
PRKCI|P41743	SGK1|O00141	{PKN1|Q16512	RPS6KA1|Q15418}
PRKCI|P41743	SGK2|Q9HBY8	{PKN1|Q16512	RPS6KA1|Q15418}
PRKCI|P41743	SGK3|Q96BR1	{PKN1|Q16512	RPS6KA1|Q15418}
PRKCI|P41743	PRKCI|P41743	{PKN1|Q16512	RPS6KA1|Q15418}
PRKCI|P41743	PRKCZ|Q05513	{PKN1|Q16512	RPS6KA1|Q15418}
PRKCI|P41743	PRKACA|P17612	{PKN1|Q16512	RPS6KA1|Q15418}
PRKCI|P41743	PRKX|P51817	{PKN1|Q16512	RPS6KA1|Q15418}
PRKCI|P41743	PRKACB|P22694	{PKN1|Q16512	RPS6KA1|Q15418}
PRKCI|P41743	PRKG1|Q13976	{PKN1|Q16512	RPS6KA1|Q15418}
PRKCI|P41743	PRKACG|P22612	{PKN1|Q16512	RPS6KA1|Q15418}
PRKCI|P41743	MAST4|O15021	{PKN1|Q16512	RPS6KA1|Q15418}
PRKCI|P41743	MAST2|Q6P0Q8	{PKN1|Q16512	RPS6KA1|Q15418}
PRKCI|P41743	MAST1|Q9Y2H9	{PKN1|Q16512	RPS6KA1|Q15418}
PRKCI|P41743	PRKG2|Q13237	{PKN1|Q16512	RPS6KA1|Q15418}
PRKCI|P41743	LATS1|O95835	{PKN1|Q16512	RPS6KA1|Q15418}
PRKCI|P41743	GRK3|P35626	{PKN1|Q16512	RPS6KA1|Q15418}
PRKCI|P41743	STK38L|Q9Y2H1	{PKN1|Q16512	RPS6KA1|Q15418}
PRKCI|P41743	GRK2|P25098	{PKN1|Q16512	RPS6KA1|Q15418}
PRKCI|P41743	MAST3|O60307	{PKN1|Q16512	RPS6KA1|Q15418}
PRKCI|P41743	CDC42BPA|Q5VT25	{PKN1|Q16512	RPS6KA1|Q15418}
PRKCI|P41743	STK38|Q15208	{PKN1|Q16512	RPS6KA1|Q15418}
PRKCI|P41743	LATS2|Q9NRM7	{PKN1|Q16512	RPS6KA1|Q15418}
PRKCI|P41743	CAMK1G|Q96NX5	{PKN1|Q16512	RPS6KA1|Q15418}
PRKCI|P41743	PSKH1|P11801	{PKN1|Q16512	RPS6KA1|Q15418}
PRKCZ|Q05513	RPS6KA3|P51812	{PKN1|Q16512	RPS6KA1|Q15418}
PRKCZ|Q05513	RPS6KA2|Q15349	{PKN1|Q16512	RPS6KA1|Q15418}
PRKCZ|Q05513	RPS6KA6|Q9UK32	{PKN1|Q16512	RPS6KA1|Q15418}
PRKCZ|Q05513	RPS6KA5|O75582	{PKN1|Q16512	RPS6KA1|Q15418}
PRKCZ|Q05513	RPS6KA4|O75676	{PKN1|Q16512	RPS6KA1|Q15418}
PRKCZ|Q05513	RPS6KB1|P23443	{PKN1|Q16512	RPS6KA1|Q15418}
PRKCZ|Q05513	RPS6KB2|Q9UBS0	{PKN1|Q16512	RPS6KA1|Q15418}
PRKCZ|Q05513	SGK1|O00141	{PKN1|Q16512	RPS6KA1|Q15418}
PRKCZ|Q05513	SGK2|Q9HBY8	{PKN1|Q16512	RPS6KA1|Q15418}
PRKCZ|Q05513	SGK3|Q96BR1	{PKN1|Q16512	RPS6KA1|Q15418}
PRKCZ|Q05513	PRKCZ|Q05513	{PKN1|Q16512	RPS6KA1|Q15418}
PRKCZ|Q05513	PRKACA|P17612	{PKN1|Q16512	RPS6KA1|Q15418}
PRKCZ|Q05513	PRKX|P51817	{PKN1|Q16512	RPS6KA1|Q15418}
PRKCZ|Q05513	PRKACB|P22694	{PKN1|Q16512	RPS6KA1|Q15418}
PRKCZ|Q05513	PRKG1|Q13976	{PKN1|Q16512	RPS6KA1|Q15418}
PRKCZ|Q05513	PRKACG|P22612	{PKN1|Q16512	RPS6KA1|Q15418}
PRKCZ|Q05513	MAST4|O15021	{PKN1|Q16512	RPS6KA1|Q15418}
PRKCZ|Q05513	MAST2|Q6P0Q8	{PKN1|Q16512	RPS6KA1|Q15418}
PRKCZ|Q05513	MAST1|Q9Y2H9	{PKN1|Q16512	RPS6KA1|Q15418}
PRKCZ|Q05513	PRKG2|Q13237	{PKN1|Q16512	RPS6KA1|Q15418}
PRKCZ|Q05513	LATS1|O95835	{PKN1|Q16512	RPS6KA1|Q15418}
PRKCZ|Q05513	GRK3|P35626	{PKN1|Q16512	RPS6KA1|Q15418}
PRKCZ|Q05513	STK38L|Q9Y2H1	{PKN1|Q16512	RPS6KA1|Q15418}
PRKCZ|Q05513	GRK2|P25098	{PKN1|Q16512	RPS6KA1|Q15418}
PRKCZ|Q05513	MAST3|O60307	{PKN1|Q16512	RPS6KA1|Q15418}
PRKCZ|Q05513	CDC42BPA|Q5VT25	{PKN1|Q16512	RPS6KA1|Q15418}
PRKCZ|Q05513	STK38|Q15208	{PKN1|Q16512	RPS6KA1|Q15418}
PRKCZ|Q05513	LATS2|Q9NRM7	{PKN1|Q16512	RPS6KA1|Q15418}
PRKCZ|Q05513	CAMK1G|Q96NX5	{PKN1|Q16512	RPS6KA1|Q15418}
PRKCZ|Q05513	PSKH1|P11801	{PKN1|Q16512	RPS6KA1|Q15418}
SGK2|Q9HBY8	RPS6KA3|P51812	{PKN1|Q16512	RPS6KA1|Q15418}
SGK2|Q9HBY8	RPS6KA2|Q15349	{PKN1|Q16512	RPS6KA1|Q15418}
SGK2|Q9HBY8	RPS6KA6|Q9UK32	{PKN1|Q16512	RPS6KA1|Q15418}
SGK2|Q9HBY8	RPS6KA5|O75582	{PKN1|Q16512	RPS6KA1|Q15418}
SGK2|Q9HBY8	RPS6KA4|O75676	{PKN1|Q16512	RPS6KA1|Q15418}
SGK2|Q9HBY8	RPS6KB1|P23443	{PKN1|Q16512	RPS6KA1|Q15418}
SGK2|Q9HBY8	RPS6KB2|Q9UBS0	{PKN1|Q16512	RPS6KA1|Q15418}
SGK2|Q9HBY8	SGK1|O00141	{PKN1|Q16512	RPS6KA1|Q15418}
SGK2|Q9HBY8	SGK2|Q9HBY8	{PKN1|Q16512	RPS6KA1|Q15418}
SGK2|Q9HBY8	SGK3|Q96BR1	{PKN1|Q16512	RPS6KA1|Q15418}
SGK2|Q9HBY8	PRKACA|P17612	{PKN1|Q16512	RPS6KA1|Q15418}
SGK2|Q9HBY8	PRKX|P51817	{PKN1|Q16512	RPS6KA1|Q15418}
SGK2|Q9HBY8	PRKACB|P22694	{PKN1|Q16512	RPS6KA1|Q15418}
SGK2|Q9HBY8	PRKG1|Q13976	{PKN1|Q16512	RPS6KA1|Q15418}
SGK2|Q9HBY8	PRKACG|P22612	{PKN1|Q16512	RPS6KA1|Q15418}
SGK2|Q9HBY8	MAST4|O15021	{PKN1|Q16512	RPS6KA1|Q15418}
SGK2|Q9HBY8	MAST2|Q6P0Q8	{PKN1|Q16512	RPS6KA1|Q15418}
SGK2|Q9HBY8	MAST1|Q9Y2H9	{PKN1|Q16512	RPS6KA1|Q15418}
SGK2|Q9HBY8	PRKG2|Q13237	{PKN1|Q16512	RPS6KA1|Q15418}
SGK2|Q9HBY8	LATS1|O95835	{PKN1|Q16512	RPS6KA1|Q15418}
SGK2|Q9HBY8	GRK3|P35626	{PKN1|Q16512	RPS6KA1|Q15418}
SGK2|Q9HBY8	STK38L|Q9Y2H1	{PKN1|Q16512	RPS6KA1|Q15418}
SGK2|Q9HBY8	GRK2|P25098	{PKN1|Q16512	RPS6KA1|Q15418}
SGK2|Q9HBY8	MAST3|O60307	{PKN1|Q16512	RPS6KA1|Q15418}
SGK2|Q9HBY8	CDC42BPA|Q5VT25	{PKN1|Q16512	RPS6KA1|Q15418}
SGK2|Q9HBY8	STK38|Q15208	{PKN1|Q16512	RPS6KA1|Q15418}
SGK2|Q9HBY8	LATS2|Q9NRM7	{PKN1|Q16512	RPS6KA1|Q15418}
SGK2|Q9HBY8	CAMK1G|Q96NX5	{PKN1|Q16512	RPS6KA1|Q15418}
SGK2|Q9HBY8	PSKH1|P11801	{PKN1|Q16512	RPS6KA1|Q15418}
SGK3|Q96BR1	RPS6KA3|P51812	{PKN1|Q16512	RPS6KA1|Q15418}
SGK3|Q96BR1	RPS6KA2|Q15349	{PKN1|Q16512	RPS6KA1|Q15418}
SGK3|Q96BR1	RPS6KA6|Q9UK32	{PKN1|Q16512	RPS6KA1|Q15418}
SGK3|Q96BR1	RPS6KA5|O75582	{PKN1|Q16512	RPS6KA1|Q15418}
SGK3|Q96BR1	RPS6KA4|O75676	{PKN1|Q16512	RPS6KA1|Q15418}
SGK3|Q96BR1	RPS6KB1|P23443	{PKN1|Q16512	RPS6KA1|Q15418}
SGK3|Q96BR1	RPS6KB2|Q9UBS0	{PKN1|Q16512	RPS6KA1|Q15418}
SGK3|Q96BR1	SGK1|O00141	{PKN1|Q16512	RPS6KA1|Q15418}
SGK3|Q96BR1	SGK3|Q96BR1	{PKN1|Q16512	RPS6KA1|Q15418}
SGK3|Q96BR1	PRKACA|P17612	{PKN1|Q16512	RPS6KA1|Q15418}
SGK3|Q96BR1	PRKX|P51817	{PKN1|Q16512	RPS6KA1|Q15418}
SGK3|Q96BR1	PRKACB|P22694	{PKN1|Q16512	RPS6KA1|Q15418}
SGK3|Q96BR1	PRKG1|Q13976	{PKN1|Q16512	RPS6KA1|Q15418}
SGK3|Q96BR1	PRKACG|P22612	{PKN1|Q16512	RPS6KA1|Q15418}
SGK3|Q96BR1	MAST4|O15021	{PKN1|Q16512	RPS6KA1|Q15418}
SGK3|Q96BR1	MAST2|Q6P0Q8	{PKN1|Q16512	RPS6KA1|Q15418}
SGK3|Q96BR1	MAST1|Q9Y2H9	{PKN1|Q16512	RPS6KA1|Q15418}
SGK3|Q96BR1	PRKG2|Q13237	{PKN1|Q16512	RPS6KA1|Q15418}
SGK3|Q96BR1	LATS1|O95835	{PKN1|Q16512	RPS6KA1|Q15418}
SGK3|Q96BR1	GRK3|P35626	{PKN1|Q16512	RPS6KA1|Q15418}
SGK3|Q96BR1	STK38L|Q9Y2H1	{PKN1|Q16512	RPS6KA1|Q15418}
SGK3|Q96BR1	GRK2|P25098	{PKN1|Q16512	RPS6KA1|Q15418}
SGK3|Q96BR1	MAST3|O60307	{PKN1|Q16512	RPS6KA1|Q15418}
SGK3|Q96BR1	CDC42BPA|Q5VT25	{PKN1|Q16512	RPS6KA1|Q15418}
SGK3|Q96BR1	STK38|Q15208	{PKN1|Q16512	RPS6KA1|Q15418}
SGK3|Q96BR1	LATS2|Q9NRM7	{PKN1|Q16512	RPS6KA1|Q15418}
SGK3|Q96BR1	CAMK1G|Q96NX5	{PKN1|Q16512	RPS6KA1|Q15418}
SGK3|Q96BR1	PSKH1|P11801	{PKN1|Q16512	RPS6KA1|Q15418}
RPS6KB1|P23443	RPS6KA3|P51812	{PKN1|Q16512	RPS6KA1|Q15418}
RPS6KB1|P23443	RPS6KA2|Q15349	{PKN1|Q16512	RPS6KA1|Q15418}
RPS6KB1|P23443	RPS6KA6|Q9UK32	{PKN1|Q16512	RPS6KA1|Q15418}
RPS6KB1|P23443	RPS6KA5|O75582	{PKN1|Q16512	RPS6KA1|Q15418}
RPS6KB1|P23443	RPS6KA4|O75676	{PKN1|Q16512	RPS6KA1|Q15418}
RPS6KB1|P23443	RPS6KB1|P23443	{PKN1|Q16512	RPS6KA1|Q15418}
RPS6KB1|P23443	RPS6KB2|Q9UBS0	{PKN1|Q16512	RPS6KA1|Q15418}
RPS6KB1|P23443	SGK1|O00141	{PKN1|Q16512	RPS6KA1|Q15418}
RPS6KB1|P23443	PRKACA|P17612	{PKN1|Q16512	RPS6KA1|Q15418}
RPS6KB1|P23443	PRKX|P51817	{PKN1|Q16512	RPS6KA1|Q15418}
RPS6KB1|P23443	PRKACB|P22694	{PKN1|Q16512	RPS6KA1|Q15418}
RPS6KB1|P23443	PRKG1|Q13976	{PKN1|Q16512	RPS6KA1|Q15418}
RPS6KB1|P23443	PRKACG|P22612	{PKN1|Q16512	RPS6KA1|Q15418}
RPS6KB1|P23443	MAST4|O15021	{PKN1|Q16512	RPS6KA1|Q15418}
RPS6KB1|P23443	MAST2|Q6P0Q8	{PKN1|Q16512	RPS6KA1|Q15418}
RPS6KB1|P23443	MAST1|Q9Y2H9	{PKN1|Q16512	RPS6KA1|Q15418}
RPS6KB1|P23443	PRKG2|Q13237	{PKN1|Q16512	RPS6KA1|Q15418}
RPS6KB1|P23443	LATS1|O95835	{PKN1|Q16512	RPS6KA1|Q15418}
RPS6KB1|P23443	GRK3|P35626	{PKN1|Q16512	RPS6KA1|Q15418}
RPS6KB1|P23443	STK38L|Q9Y2H1	{PKN1|Q16512	RPS6KA1|Q15418}
RPS6KB1|P23443	GRK2|P25098	{PKN1|Q16512	RPS6KA1|Q15418}
RPS6KB1|P23443	MAST3|O60307	{PKN1|Q16512	RPS6KA1|Q15418}
RPS6KB1|P23443	CDC42BPA|Q5VT25	{PKN1|Q16512	RPS6KA1|Q15418}
RPS6KB1|P23443	STK38|Q15208	{PKN1|Q16512	RPS6KA1|Q15418}
RPS6KB1|P23443	LATS2|Q9NRM7	{PKN1|Q16512	RPS6KA1|Q15418}
RPS6KB1|P23443	CAMK1G|Q96NX5	{PKN1|Q16512	RPS6KA1|Q15418}
RPS6KB1|P23443	PSKH1|P11801	{PKN1|Q16512	RPS6KA1|Q15418}
SGK1|O00141	RPS6KA3|P51812	{PKN1|Q16512	RPS6KA1|Q15418}
SGK1|O00141	RPS6KA2|Q15349	{PKN1|Q16512	RPS6KA1|Q15418}
SGK1|O00141	RPS6KA6|Q9UK32	{PKN1|Q16512	RPS6KA1|Q15418}
SGK1|O00141	RPS6KA5|O75582	{PKN1|Q16512	RPS6KA1|Q15418}
SGK1|O00141	RPS6KA4|O75676	{PKN1|Q16512	RPS6KA1|Q15418}
SGK1|O00141	RPS6KB2|Q9UBS0	{PKN1|Q16512	RPS6KA1|Q15418}
SGK1|O00141	SGK1|O00141	{PKN1|Q16512	RPS6KA1|Q15418}
SGK1|O00141	PRKACA|P17612	{PKN1|Q16512	RPS6KA1|Q15418}
SGK1|O00141	PRKX|P51817	{PKN1|Q16512	RPS6KA1|Q15418}
SGK1|O00141	PRKACB|P22694	{PKN1|Q16512	RPS6KA1|Q15418}
SGK1|O00141	PRKG1|Q13976	{PKN1|Q16512	RPS6KA1|Q15418}
SGK1|O00141	PRKACG|P22612	{PKN1|Q16512	RPS6KA1|Q15418}
SGK1|O00141	MAST4|O15021	{PKN1|Q16512	RPS6KA1|Q15418}
SGK1|O00141	MAST2|Q6P0Q8	{PKN1|Q16512	RPS6KA1|Q15418}
SGK1|O00141	MAST1|Q9Y2H9	{PKN1|Q16512	RPS6KA1|Q15418}
SGK1|O00141	PRKG2|Q13237	{PKN1|Q16512	RPS6KA1|Q15418}
SGK1|O00141	LATS1|O95835	{PKN1|Q16512	RPS6KA1|Q15418}
SGK1|O00141	GRK3|P35626	{PKN1|Q16512	RPS6KA1|Q15418}
SGK1|O00141	STK38L|Q9Y2H1	{PKN1|Q16512	RPS6KA1|Q15418}
SGK1|O00141	GRK2|P25098	{PKN1|Q16512	RPS6KA1|Q15418}
SGK1|O00141	MAST3|O60307	{PKN1|Q16512	RPS6KA1|Q15418}
SGK1|O00141	CDC42BPA|Q5VT25	{PKN1|Q16512	RPS6KA1|Q15418}
SGK1|O00141	STK38|Q15208	{PKN1|Q16512	RPS6KA1|Q15418}
SGK1|O00141	LATS2|Q9NRM7	{PKN1|Q16512	RPS6KA1|Q15418}
SGK1|O00141	CAMK1G|Q96NX5	{PKN1|Q16512	RPS6KA1|Q15418}
SGK1|O00141	PSKH1|P11801	{PKN1|Q16512	RPS6KA1|Q15418}
RPS6KB2|Q9UBS0	RPS6KA3|P51812	{PKN1|Q16512	RPS6KA1|Q15418}
RPS6KB2|Q9UBS0	RPS6KA2|Q15349	{PKN1|Q16512	RPS6KA1|Q15418}
RPS6KB2|Q9UBS0	RPS6KA6|Q9UK32	{PKN1|Q16512	RPS6KA1|Q15418}
RPS6KB2|Q9UBS0	RPS6KA5|O75582	{PKN1|Q16512	RPS6KA1|Q15418}
RPS6KB2|Q9UBS0	RPS6KA4|O75676	{PKN1|Q16512	RPS6KA1|Q15418}
RPS6KB2|Q9UBS0	RPS6KB2|Q9UBS0	{PKN1|Q16512	RPS6KA1|Q15418}
RPS6KB2|Q9UBS0	PRKACA|P17612	{PKN1|Q16512	RPS6KA1|Q15418}
RPS6KB2|Q9UBS0	PRKX|P51817	{PKN1|Q16512	RPS6KA1|Q15418}
RPS6KB2|Q9UBS0	PRKACB|P22694	{PKN1|Q16512	RPS6KA1|Q15418}
RPS6KB2|Q9UBS0	PRKG1|Q13976	{PKN1|Q16512	RPS6KA1|Q15418}
RPS6KB2|Q9UBS0	PRKACG|P22612	{PKN1|Q16512	RPS6KA1|Q15418}
RPS6KB2|Q9UBS0	MAST4|O15021	{PKN1|Q16512	RPS6KA1|Q15418}
RPS6KB2|Q9UBS0	MAST2|Q6P0Q8	{PKN1|Q16512	RPS6KA1|Q15418}
RPS6KB2|Q9UBS0	MAST1|Q9Y2H9	{PKN1|Q16512	RPS6KA1|Q15418}
RPS6KB2|Q9UBS0	PRKG2|Q13237	{PKN1|Q16512	RPS6KA1|Q15418}
RPS6KB2|Q9UBS0	LATS1|O95835	{PKN1|Q16512	RPS6KA1|Q15418}
RPS6KB2|Q9UBS0	GRK3|P35626	{PKN1|Q16512	RPS6KA1|Q15418}
RPS6KB2|Q9UBS0	STK38L|Q9Y2H1	{PKN1|Q16512	RPS6KA1|Q15418}
RPS6KB2|Q9UBS0	GRK2|P25098	{PKN1|Q16512	RPS6KA1|Q15418}
RPS6KB2|Q9UBS0	MAST3|O60307	{PKN1|Q16512	RPS6KA1|Q15418}
RPS6KB2|Q9UBS0	CDC42BPA|Q5VT25	{PKN1|Q16512	RPS6KA1|Q15418}
RPS6KB2|Q9UBS0	STK38|Q15208	{PKN1|Q16512	RPS6KA1|Q15418}
RPS6KB2|Q9UBS0	LATS2|Q9NRM7	{PKN1|Q16512	RPS6KA1|Q15418}
RPS6KB2|Q9UBS0	CAMK1G|Q96NX5	{PKN1|Q16512	RPS6KA1|Q15418}
RPS6KB2|Q9UBS0	PSKH1|P11801	{PKN1|Q16512	RPS6KA1|Q15418}
RPS6KA1|Q15418	PKN1|Q16512	{PKN1|Q16512	RPS6KA1|Q15418}
RPS6KA1|Q15418	LATS1|O95835	{PKN1|Q16512	RPS6KA1|Q15418}
RPS6KA1|Q15418	GRK3|P35626	{PKN1|Q16512	RPS6KA1|Q15418}
RPS6KA1|Q15418	STK38|Q15208	{PKN1|Q16512	RPS6KA1|Q15418}
RPS6KA1|Q15418	LATS2|Q9NRM7	{PKN1|Q16512	RPS6KA1|Q15418}
RPS6KA1|Q15418	CAMK1G|Q96NX5	{PKN1|Q16512	RPS6KA1|Q15418}
RPS6KA1|Q15418	PSKH1|P11801	{PKN1|Q16512	RPS6KA1|Q15418}
RPS6KA2|Q15349	RPS6KA3|P51812	{PKN1|Q16512	RPS6KA1|Q15418}
RPS6KA2|Q15349	RPS6KA2|Q15349	{PKN1|Q16512	RPS6KA1|Q15418}
RPS6KA2|Q15349	RPS6KA6|Q9UK32	{PKN1|Q16512	RPS6KA1|Q15418}
RPS6KA2|Q15349	RPS6KA5|O75582	{PKN1|Q16512	RPS6KA1|Q15418}
RPS6KA2|Q15349	RPS6KA4|O75676	{PKN1|Q16512	RPS6KA1|Q15418}
RPS6KA2|Q15349	PRKACA|P17612	{PKN1|Q16512	RPS6KA1|Q15418}
RPS6KA2|Q15349	PRKX|P51817	{PKN1|Q16512	RPS6KA1|Q15418}
RPS6KA2|Q15349	PRKACB|P22694	{PKN1|Q16512	RPS6KA1|Q15418}
RPS6KA2|Q15349	PRKG1|Q13976	{PKN1|Q16512	RPS6KA1|Q15418}
RPS6KA2|Q15349	PRKACG|P22612	{PKN1|Q16512	RPS6KA1|Q15418}
RPS6KA2|Q15349	MAST4|O15021	{PKN1|Q16512	RPS6KA1|Q15418}
RPS6KA2|Q15349	MAST2|Q6P0Q8	{PKN1|Q16512	RPS6KA1|Q15418}
RPS6KA2|Q15349	MAST1|Q9Y2H9	{PKN1|Q16512	RPS6KA1|Q15418}
RPS6KA2|Q15349	PRKG2|Q13237	{PKN1|Q16512	RPS6KA1|Q15418}
RPS6KA2|Q15349	LATS1|O95835	{PKN1|Q16512	RPS6KA1|Q15418}
RPS6KA2|Q15349	GRK3|P35626	{PKN1|Q16512	RPS6KA1|Q15418}
RPS6KA2|Q15349	STK38L|Q9Y2H1	{PKN1|Q16512	RPS6KA1|Q15418}
RPS6KA2|Q15349	GRK2|P25098	{PKN1|Q16512	RPS6KA1|Q15418}
RPS6KA2|Q15349	MAST3|O60307	{PKN1|Q16512	RPS6KA1|Q15418}
RPS6KA2|Q15349	CDC42BPA|Q5VT25	{PKN1|Q16512	RPS6KA1|Q15418}
RPS6KA2|Q15349	STK38|Q15208	{PKN1|Q16512	RPS6KA1|Q15418}
RPS6KA2|Q15349	LATS2|Q9NRM7	{PKN1|Q16512	RPS6KA1|Q15418}
RPS6KA2|Q15349	CAMK1G|Q96NX5	{PKN1|Q16512	RPS6KA1|Q15418}
RPS6KA2|Q15349	PSKH1|P11801	{PKN1|Q16512	RPS6KA1|Q15418}
PRKACB|P22694	RPS6KA3|P51812	{PKN1|Q16512	RPS6KA1|Q15418}
PRKACB|P22694	RPS6KA6|Q9UK32	{PKN1|Q16512	RPS6KA1|Q15418}
PRKACB|P22694	RPS6KA5|O75582	{PKN1|Q16512	RPS6KA1|Q15418}
PRKACB|P22694	RPS6KA4|O75676	{PKN1|Q16512	RPS6KA1|Q15418}
PRKACB|P22694	PRKACA|P17612	{PKN1|Q16512	RPS6KA1|Q15418}
PRKACB|P22694	PRKX|P51817	{PKN1|Q16512	RPS6KA1|Q15418}
PRKACB|P22694	PRKACB|P22694	{PKN1|Q16512	RPS6KA1|Q15418}
PRKACB|P22694	PRKG1|Q13976	{PKN1|Q16512	RPS6KA1|Q15418}
PRKACB|P22694	PRKACG|P22612	{PKN1|Q16512	RPS6KA1|Q15418}
PRKACB|P22694	MAST4|O15021	{PKN1|Q16512	RPS6KA1|Q15418}
PRKACB|P22694	MAST2|Q6P0Q8	{PKN1|Q16512	RPS6KA1|Q15418}
PRKACB|P22694	MAST1|Q9Y2H9	{PKN1|Q16512	RPS6KA1|Q15418}
PRKACB|P22694	PRKG2|Q13237	{PKN1|Q16512	RPS6KA1|Q15418}
PRKACB|P22694	LATS1|O95835	{PKN1|Q16512	RPS6KA1|Q15418}
PRKACB|P22694	GRK3|P35626	{PKN1|Q16512	RPS6KA1|Q15418}
PRKACB|P22694	STK38L|Q9Y2H1	{PKN1|Q16512	RPS6KA1|Q15418}
PRKACB|P22694	GRK2|P25098	{PKN1|Q16512	RPS6KA1|Q15418}
PRKACB|P22694	MAST3|O60307	{PKN1|Q16512	RPS6KA1|Q15418}
PRKACB|P22694	CDC42BPA|Q5VT25	{PKN1|Q16512	RPS6KA1|Q15418}
PRKACB|P22694	STK38|Q15208	{PKN1|Q16512	RPS6KA1|Q15418}
PRKACB|P22694	LATS2|Q9NRM7	{PKN1|Q16512	RPS6KA1|Q15418}
PRKACB|P22694	CAMK1G|Q96NX5	{PKN1|Q16512	RPS6KA1|Q15418}
PRKACB|P22694	PSKH1|P11801	{PKN1|Q16512	RPS6KA1|Q15418}
PRKACA|P17612	RPS6KA3|P51812	{PKN1|Q16512	RPS6KA1|Q15418}
PRKACA|P17612	RPS6KA6|Q9UK32	{PKN1|Q16512	RPS6KA1|Q15418}
PRKACA|P17612	RPS6KA5|O75582	{PKN1|Q16512	RPS6KA1|Q15418}
PRKACA|P17612	RPS6KA4|O75676	{PKN1|Q16512	RPS6KA1|Q15418}
PRKACA|P17612	PRKACA|P17612	{PKN1|Q16512	RPS6KA1|Q15418}
PRKACA|P17612	PRKX|P51817	{PKN1|Q16512	RPS6KA1|Q15418}
PRKACA|P17612	PRKG1|Q13976	{PKN1|Q16512	RPS6KA1|Q15418}
PRKACA|P17612	PRKACG|P22612	{PKN1|Q16512	RPS6KA1|Q15418}
PRKACA|P17612	MAST4|O15021	{PKN1|Q16512	RPS6KA1|Q15418}
PRKACA|P17612	MAST2|Q6P0Q8	{PKN1|Q16512	RPS6KA1|Q15418}
PRKACA|P17612	MAST1|Q9Y2H9	{PKN1|Q16512	RPS6KA1|Q15418}
PRKACA|P17612	PRKG2|Q13237	{PKN1|Q16512	RPS6KA1|Q15418}
PRKACA|P17612	LATS1|O95835	{PKN1|Q16512	RPS6KA1|Q15418}
PRKACA|P17612	GRK3|P35626	{PKN1|Q16512	RPS6KA1|Q15418}
PRKACA|P17612	STK38L|Q9Y2H1	{PKN1|Q16512	RPS6KA1|Q15418}
PRKACA|P17612	GRK2|P25098	{PKN1|Q16512	RPS6KA1|Q15418}
PRKACA|P17612	MAST3|O60307	{PKN1|Q16512	RPS6KA1|Q15418}
PRKACA|P17612	CDC42BPA|Q5VT25	{PKN1|Q16512	RPS6KA1|Q15418}
PRKACA|P17612	STK38|Q15208	{PKN1|Q16512	RPS6KA1|Q15418}
PRKACA|P17612	LATS2|Q9NRM7	{PKN1|Q16512	RPS6KA1|Q15418}
PRKACA|P17612	CAMK1G|Q96NX5	{PKN1|Q16512	RPS6KA1|Q15418}
PRKACA|P17612	PSKH1|P11801	{PKN1|Q16512	RPS6KA1|Q15418}
RPS6KA3|P51812	RPS6KA3|P51812	{PKN1|Q16512	RPS6KA1|Q15418}
RPS6KA3|P51812	RPS6KA6|Q9UK32	{PKN1|Q16512	RPS6KA1|Q15418}
RPS6KA3|P51812	RPS6KA5|O75582	{PKN1|Q16512	RPS6KA1|Q15418}
RPS6KA3|P51812	RPS6KA4|O75676	{PKN1|Q16512	RPS6KA1|Q15418}
RPS6KA3|P51812	PRKX|P51817	{PKN1|Q16512	RPS6KA1|Q15418}
RPS6KA3|P51812	PRKG1|Q13976	{PKN1|Q16512	RPS6KA1|Q15418}
RPS6KA3|P51812	PRKACG|P22612	{PKN1|Q16512	RPS6KA1|Q15418}
RPS6KA3|P51812	MAST4|O15021	{PKN1|Q16512	RPS6KA1|Q15418}
RPS6KA3|P51812	MAST2|Q6P0Q8	{PKN1|Q16512	RPS6KA1|Q15418}
RPS6KA3|P51812	MAST1|Q9Y2H9	{PKN1|Q16512	RPS6KA1|Q15418}
RPS6KA3|P51812	PRKG2|Q13237	{PKN1|Q16512	RPS6KA1|Q15418}
RPS6KA3|P51812	LATS1|O95835	{PKN1|Q16512	RPS6KA1|Q15418}
RPS6KA3|P51812	GRK3|P35626	{PKN1|Q16512	RPS6KA1|Q15418}
RPS6KA3|P51812	STK38L|Q9Y2H1	{PKN1|Q16512	RPS6KA1|Q15418}
RPS6KA3|P51812	GRK2|P25098	{PKN1|Q16512	RPS6KA1|Q15418}
RPS6KA3|P51812	MAST3|O60307	{PKN1|Q16512	RPS6KA1|Q15418}
RPS6KA3|P51812	CDC42BPA|Q5VT25	{PKN1|Q16512	RPS6KA1|Q15418}
RPS6KA3|P51812	STK38|Q15208	{PKN1|Q16512	RPS6KA1|Q15418}
RPS6KA3|P51812	LATS2|Q9NRM7	{PKN1|Q16512	RPS6KA1|Q15418}
RPS6KA3|P51812	CAMK1G|Q96NX5	{PKN1|Q16512	RPS6KA1|Q15418}
RPS6KA3|P51812	PSKH1|P11801	{PKN1|Q16512	RPS6KA1|Q15418}
PRKACG|P22612	RPS6KA6|Q9UK32	{PKN1|Q16512	RPS6KA1|Q15418}
PRKACG|P22612	RPS6KA5|O75582	{PKN1|Q16512	RPS6KA1|Q15418}
PRKACG|P22612	RPS6KA4|O75676	{PKN1|Q16512	RPS6KA1|Q15418}
PRKACG|P22612	PRKX|P51817	{PKN1|Q16512	RPS6KA1|Q15418}
PRKACG|P22612	PRKG1|Q13976	{PKN1|Q16512	RPS6KA1|Q15418}
PRKACG|P22612	PRKACG|P22612	{PKN1|Q16512	RPS6KA1|Q15418}
PRKACG|P22612	MAST4|O15021	{PKN1|Q16512	RPS6KA1|Q15418}
PRKACG|P22612	MAST2|Q6P0Q8	{PKN1|Q16512	RPS6KA1|Q15418}
PRKACG|P22612	MAST1|Q9Y2H9	{PKN1|Q16512	RPS6KA1|Q15418}
PRKACG|P22612	PRKG2|Q13237	{PKN1|Q16512	RPS6KA1|Q15418}
PRKACG|P22612	LATS1|O95835	{PKN1|Q16512	RPS6KA1|Q15418}
PRKACG|P22612	GRK3|P35626	{PKN1|Q16512	RPS6KA1|Q15418}
PRKACG|P22612	STK38L|Q9Y2H1	{PKN1|Q16512	RPS6KA1|Q15418}
PRKACG|P22612	GRK2|P25098	{PKN1|Q16512	RPS6KA1|Q15418}
PRKACG|P22612	MAST3|O60307	{PKN1|Q16512	RPS6KA1|Q15418}
PRKACG|P22612	CDC42BPA|Q5VT25	{PKN1|Q16512	RPS6KA1|Q15418}
PRKACG|P22612	STK38|Q15208	{PKN1|Q16512	RPS6KA1|Q15418}
PRKACG|P22612	LATS2|Q9NRM7	{PKN1|Q16512	RPS6KA1|Q15418}
PRKACG|P22612	CAMK1G|Q96NX5	{PKN1|Q16512	RPS6KA1|Q15418}
PRKACG|P22612	PSKH1|P11801	{PKN1|Q16512	RPS6KA1|Q15418}
RPS6KA5|O75582	RPS6KA6|Q9UK32	{PKN1|Q16512	RPS6KA1|Q15418}
RPS6KA5|O75582	RPS6KA5|O75582	{PKN1|Q16512	RPS6KA1|Q15418}
RPS6KA5|O75582	RPS6KA4|O75676	{PKN1|Q16512	RPS6KA1|Q15418}
RPS6KA5|O75582	PRKX|P51817	{PKN1|Q16512	RPS6KA1|Q15418}
RPS6KA5|O75582	PRKG1|Q13976	{PKN1|Q16512	RPS6KA1|Q15418}
RPS6KA5|O75582	MAST4|O15021	{PKN1|Q16512	RPS6KA1|Q15418}
RPS6KA5|O75582	MAST2|Q6P0Q8	{PKN1|Q16512	RPS6KA1|Q15418}
RPS6KA5|O75582	MAST1|Q9Y2H9	{PKN1|Q16512	RPS6KA1|Q15418}
RPS6KA5|O75582	PRKG2|Q13237	{PKN1|Q16512	RPS6KA1|Q15418}
RPS6KA5|O75582	LATS1|O95835	{PKN1|Q16512	RPS6KA1|Q15418}
RPS6KA5|O75582	GRK3|P35626	{PKN1|Q16512	RPS6KA1|Q15418}
RPS6KA5|O75582	STK38L|Q9Y2H1	{PKN1|Q16512	RPS6KA1|Q15418}
RPS6KA5|O75582	GRK2|P25098	{PKN1|Q16512	RPS6KA1|Q15418}
RPS6KA5|O75582	MAST3|O60307	{PKN1|Q16512	RPS6KA1|Q15418}
RPS6KA5|O75582	CDC42BPA|Q5VT25	{PKN1|Q16512	RPS6KA1|Q15418}
RPS6KA5|O75582	STK38|Q15208	{PKN1|Q16512	RPS6KA1|Q15418}
RPS6KA5|O75582	LATS2|Q9NRM7	{PKN1|Q16512	RPS6KA1|Q15418}
RPS6KA5|O75582	CAMK1G|Q96NX5	{PKN1|Q16512	RPS6KA1|Q15418}
RPS6KA5|O75582	PSKH1|P11801	{PKN1|Q16512	RPS6KA1|Q15418}
PRKX|P51817	RPS6KA6|Q9UK32	{PKN1|Q16512	RPS6KA1|Q15418}
PRKX|P51817	RPS6KA4|O75676	{PKN1|Q16512	RPS6KA1|Q15418}
PRKX|P51817	PRKX|P51817	{PKN1|Q16512	RPS6KA1|Q15418}
PRKX|P51817	PRKG1|Q13976	{PKN1|Q16512	RPS6KA1|Q15418}
PRKX|P51817	MAST4|O15021	{PKN1|Q16512	RPS6KA1|Q15418}
PRKX|P51817	MAST2|Q6P0Q8	{PKN1|Q16512	RPS6KA1|Q15418}
PRKX|P51817	MAST1|Q9Y2H9	{PKN1|Q16512	RPS6KA1|Q15418}
PRKX|P51817	PRKG2|Q13237	{PKN1|Q16512	RPS6KA1|Q15418}
PRKX|P51817	LATS1|O95835	{PKN1|Q16512	RPS6KA1|Q15418}
PRKX|P51817	GRK3|P35626	{PKN1|Q16512	RPS6KA1|Q15418}
PRKX|P51817	STK38L|Q9Y2H1	{PKN1|Q16512	RPS6KA1|Q15418}
PRKX|P51817	GRK2|P25098	{PKN1|Q16512	RPS6KA1|Q15418}
PRKX|P51817	MAST3|O60307	{PKN1|Q16512	RPS6KA1|Q15418}
PRKX|P51817	CDC42BPA|Q5VT25	{PKN1|Q16512	RPS6KA1|Q15418}
PRKX|P51817	STK38|Q15208	{PKN1|Q16512	RPS6KA1|Q15418}
PRKX|P51817	LATS2|Q9NRM7	{PKN1|Q16512	RPS6KA1|Q15418}
PRKX|P51817	CAMK1G|Q96NX5	{PKN1|Q16512	RPS6KA1|Q15418}
PRKX|P51817	PSKH1|P11801	{PKN1|Q16512	RPS6KA1|Q15418}
RPS6KA6|Q9UK32	RPS6KA6|Q9UK32	{PKN1|Q16512	RPS6KA1|Q15418}
RPS6KA6|Q9UK32	RPS6KA4|O75676	{PKN1|Q16512	RPS6KA1|Q15418}
RPS6KA6|Q9UK32	PRKG1|Q13976	{PKN1|Q16512	RPS6KA1|Q15418}
RPS6KA6|Q9UK32	MAST4|O15021	{PKN1|Q16512	RPS6KA1|Q15418}
RPS6KA6|Q9UK32	MAST2|Q6P0Q8	{PKN1|Q16512	RPS6KA1|Q15418}
RPS6KA6|Q9UK32	MAST1|Q9Y2H9	{PKN1|Q16512	RPS6KA1|Q15418}
RPS6KA6|Q9UK32	PRKG2|Q13237	{PKN1|Q16512	RPS6KA1|Q15418}
RPS6KA6|Q9UK32	LATS1|O95835	{PKN1|Q16512	RPS6KA1|Q15418}
RPS6KA6|Q9UK32	GRK3|P35626	{PKN1|Q16512	RPS6KA1|Q15418}
RPS6KA6|Q9UK32	STK38L|Q9Y2H1	{PKN1|Q16512	RPS6KA1|Q15418}
RPS6KA6|Q9UK32	GRK2|P25098	{PKN1|Q16512	RPS6KA1|Q15418}
RPS6KA6|Q9UK32	MAST3|O60307	{PKN1|Q16512	RPS6KA1|Q15418}
RPS6KA6|Q9UK32	CDC42BPA|Q5VT25	{PKN1|Q16512	RPS6KA1|Q15418}
RPS6KA6|Q9UK32	STK38|Q15208	{PKN1|Q16512	RPS6KA1|Q15418}
RPS6KA6|Q9UK32	LATS2|Q9NRM7	{PKN1|Q16512	RPS6KA1|Q15418}
RPS6KA6|Q9UK32	CAMK1G|Q96NX5	{PKN1|Q16512	RPS6KA1|Q15418}
RPS6KA6|Q9UK32	PSKH1|P11801	{PKN1|Q16512	RPS6KA1|Q15418}
RPS6KA4|O75676	RPS6KA4|O75676	{PKN1|Q16512	RPS6KA1|Q15418}
RPS6KA4|O75676	PRKG1|Q13976	{PKN1|Q16512	RPS6KA1|Q15418}
RPS6KA4|O75676	MAST4|O15021	{PKN1|Q16512	RPS6KA1|Q15418}
RPS6KA4|O75676	MAST2|Q6P0Q8	{PKN1|Q16512	RPS6KA1|Q15418}
RPS6KA4|O75676	MAST1|Q9Y2H9	{PKN1|Q16512	RPS6KA1|Q15418}
RPS6KA4|O75676	PRKG2|Q13237	{PKN1|Q16512	RPS6KA1|Q15418}
RPS6KA4|O75676	LATS1|O95835	{PKN1|Q16512	RPS6KA1|Q15418}
RPS6KA4|O75676	GRK3|P35626	{PKN1|Q16512	RPS6KA1|Q15418}
RPS6KA4|O75676	STK38L|Q9Y2H1	{PKN1|Q16512	RPS6KA1|Q15418}
RPS6KA4|O75676	GRK2|P25098	{PKN1|Q16512	RPS6KA1|Q15418}
RPS6KA4|O75676	MAST3|O60307	{PKN1|Q16512	RPS6KA1|Q15418}
RPS6KA4|O75676	CDC42BPA|Q5VT25	{PKN1|Q16512	RPS6KA1|Q15418}
RPS6KA4|O75676	STK38|Q15208	{PKN1|Q16512	RPS6KA1|Q15418}
RPS6KA4|O75676	LATS2|Q9NRM7	{PKN1|Q16512	RPS6KA1|Q15418}
RPS6KA4|O75676	CAMK1G|Q96NX5	{PKN1|Q16512	RPS6KA1|Q15418}
RPS6KA4|O75676	PSKH1|P11801	{PKN1|Q16512	RPS6KA1|Q15418}
MAST2|Q6P0Q8	PRKG1|Q13976	{PKN1|Q16512	RPS6KA1|Q15418}
MAST2|Q6P0Q8	MAST4|O15021	{PKN1|Q16512	RPS6KA1|Q15418}
MAST2|Q6P0Q8	MAST2|Q6P0Q8	{PKN1|Q16512	RPS6KA1|Q15418}
MAST2|Q6P0Q8	MAST1|Q9Y2H9	{PKN1|Q16512	RPS6KA1|Q15418}
MAST2|Q6P0Q8	PRKG2|Q13237	{PKN1|Q16512	RPS6KA1|Q15418}
MAST2|Q6P0Q8	LATS1|O95835	{PKN1|Q16512	RPS6KA1|Q15418}
MAST2|Q6P0Q8	GRK3|P35626	{PKN1|Q16512	RPS6KA1|Q15418}
MAST2|Q6P0Q8	STK38L|Q9Y2H1	{PKN1|Q16512	RPS6KA1|Q15418}
MAST2|Q6P0Q8	GRK2|P25098	{PKN1|Q16512	RPS6KA1|Q15418}
MAST2|Q6P0Q8	MAST3|O60307	{PKN1|Q16512	RPS6KA1|Q15418}
MAST2|Q6P0Q8	CDC42BPA|Q5VT25	{PKN1|Q16512	RPS6KA1|Q15418}
MAST2|Q6P0Q8	STK38|Q15208	{PKN1|Q16512	RPS6KA1|Q15418}
MAST2|Q6P0Q8	LATS2|Q9NRM7	{PKN1|Q16512	RPS6KA1|Q15418}
MAST2|Q6P0Q8	CAMK1G|Q96NX5	{PKN1|Q16512	RPS6KA1|Q15418}
MAST2|Q6P0Q8	PSKH1|P11801	{PKN1|Q16512	RPS6KA1|Q15418}
MAST3|O60307	PRKG1|Q13976	{PKN1|Q16512	RPS6KA1|Q15418}
MAST3|O60307	MAST4|O15021	{PKN1|Q16512	RPS6KA1|Q15418}
MAST3|O60307	MAST1|Q9Y2H9	{PKN1|Q16512	RPS6KA1|Q15418}
MAST3|O60307	PRKG2|Q13237	{PKN1|Q16512	RPS6KA1|Q15418}
MAST3|O60307	LATS1|O95835	{PKN1|Q16512	RPS6KA1|Q15418}
MAST3|O60307	GRK3|P35626	{PKN1|Q16512	RPS6KA1|Q15418}
MAST3|O60307	STK38L|Q9Y2H1	{PKN1|Q16512	RPS6KA1|Q15418}
MAST3|O60307	GRK2|P25098	{PKN1|Q16512	RPS6KA1|Q15418}
MAST3|O60307	MAST3|O60307	{PKN1|Q16512	RPS6KA1|Q15418}
MAST3|O60307	CDC42BPA|Q5VT25	{PKN1|Q16512	RPS6KA1|Q15418}
MAST3|O60307	STK38|Q15208	{PKN1|Q16512	RPS6KA1|Q15418}
MAST3|O60307	LATS2|Q9NRM7	{PKN1|Q16512	RPS6KA1|Q15418}
MAST3|O60307	CAMK1G|Q96NX5	{PKN1|Q16512	RPS6KA1|Q15418}
MAST3|O60307	PSKH1|P11801	{PKN1|Q16512	RPS6KA1|Q15418}
PRKG1|Q13976	PRKG1|Q13976	{PKN1|Q16512	RPS6KA1|Q15418}
PRKG1|Q13976	MAST4|O15021	{PKN1|Q16512	RPS6KA1|Q15418}
PRKG1|Q13976	MAST1|Q9Y2H9	{PKN1|Q16512	RPS6KA1|Q15418}
PRKG1|Q13976	PRKG2|Q13237	{PKN1|Q16512	RPS6KA1|Q15418}
PRKG1|Q13976	LATS1|O95835	{PKN1|Q16512	RPS6KA1|Q15418}
PRKG1|Q13976	GRK3|P35626	{PKN1|Q16512	RPS6KA1|Q15418}
PRKG1|Q13976	STK38L|Q9Y2H1	{PKN1|Q16512	RPS6KA1|Q15418}
PRKG1|Q13976	GRK2|P25098	{PKN1|Q16512	RPS6KA1|Q15418}
PRKG1|Q13976	CDC42BPA|Q5VT25	{PKN1|Q16512	RPS6KA1|Q15418}
PRKG1|Q13976	STK38|Q15208	{PKN1|Q16512	RPS6KA1|Q15418}
PRKG1|Q13976	LATS2|Q9NRM7	{PKN1|Q16512	RPS6KA1|Q15418}
PRKG1|Q13976	CAMK1G|Q96NX5	{PKN1|Q16512	RPS6KA1|Q15418}
PRKG1|Q13976	PSKH1|P11801	{PKN1|Q16512	RPS6KA1|Q15418}
MAST4|O15021	MAST4|O15021	{PKN1|Q16512	RPS6KA1|Q15418}
MAST4|O15021	MAST1|Q9Y2H9	{PKN1|Q16512	RPS6KA1|Q15418}
MAST4|O15021	PRKG2|Q13237	{PKN1|Q16512	RPS6KA1|Q15418}
MAST4|O15021	LATS1|O95835	{PKN1|Q16512	RPS6KA1|Q15418}
MAST4|O15021	GRK3|P35626	{PKN1|Q16512	RPS6KA1|Q15418}
MAST4|O15021	STK38L|Q9Y2H1	{PKN1|Q16512	RPS6KA1|Q15418}
MAST4|O15021	GRK2|P25098	{PKN1|Q16512	RPS6KA1|Q15418}
MAST4|O15021	CDC42BPA|Q5VT25	{PKN1|Q16512	RPS6KA1|Q15418}
MAST4|O15021	STK38|Q15208	{PKN1|Q16512	RPS6KA1|Q15418}
MAST4|O15021	LATS2|Q9NRM7	{PKN1|Q16512	RPS6KA1|Q15418}
MAST4|O15021	CAMK1G|Q96NX5	{PKN1|Q16512	RPS6KA1|Q15418}
MAST4|O15021	PSKH1|P11801	{PKN1|Q16512	RPS6KA1|Q15418}
MAST1|Q9Y2H9	MAST1|Q9Y2H9	{PKN1|Q16512	RPS6KA1|Q15418}
MAST1|Q9Y2H9	PRKG2|Q13237	{PKN1|Q16512	RPS6KA1|Q15418}
MAST1|Q9Y2H9	LATS1|O95835	{PKN1|Q16512	RPS6KA1|Q15418}
MAST1|Q9Y2H9	GRK3|P35626	{PKN1|Q16512	RPS6KA1|Q15418}
MAST1|Q9Y2H9	STK38L|Q9Y2H1	{PKN1|Q16512	RPS6KA1|Q15418}
MAST1|Q9Y2H9	GRK2|P25098	{PKN1|Q16512	RPS6KA1|Q15418}
MAST1|Q9Y2H9	CDC42BPA|Q5VT25	{PKN1|Q16512	RPS6KA1|Q15418}
MAST1|Q9Y2H9	STK38|Q15208	{PKN1|Q16512	RPS6KA1|Q15418}
MAST1|Q9Y2H9	LATS2|Q9NRM7	{PKN1|Q16512	RPS6KA1|Q15418}
MAST1|Q9Y2H9	CAMK1G|Q96NX5	{PKN1|Q16512	RPS6KA1|Q15418}
MAST1|Q9Y2H9	PSKH1|P11801	{PKN1|Q16512	RPS6KA1|Q15418}
PRKG2|Q13237	PRKG2|Q13237	{PKN1|Q16512	RPS6KA1|Q15418}
PRKG2|Q13237	LATS1|O95835	{PKN1|Q16512	RPS6KA1|Q15418}
PRKG2|Q13237	GRK3|P35626	{PKN1|Q16512	RPS6KA1|Q15418}
PRKG2|Q13237	STK38L|Q9Y2H1	{PKN1|Q16512	RPS6KA1|Q15418}
PRKG2|Q13237	GRK2|P25098	{PKN1|Q16512	RPS6KA1|Q15418}
PRKG2|Q13237	CDC42BPA|Q5VT25	{PKN1|Q16512	RPS6KA1|Q15418}
PRKG2|Q13237	STK38|Q15208	{PKN1|Q16512	RPS6KA1|Q15418}
PRKG2|Q13237	LATS2|Q9NRM7	{PKN1|Q16512	RPS6KA1|Q15418}
PRKG2|Q13237	CAMK1G|Q96NX5	{PKN1|Q16512	RPS6KA1|Q15418}
PRKG2|Q13237	PSKH1|P11801	{PKN1|Q16512	RPS6KA1|Q15418}
GRK5|P34947	RPS6KA3|P51812	{PKN1|Q16512	RPS6KA1|Q15418}
GRK5|P34947	RPS6KA2|Q15349	{PKN1|Q16512	RPS6KA1|Q15418}
GRK5|P34947	RPS6KA6|Q9UK32	{PKN1|Q16512	RPS6KA1|Q15418}
GRK5|P34947	RPS6KA5|O75582	{PKN1|Q16512	RPS6KA1|Q15418}
GRK5|P34947	RPS6KA4|O75676	{PKN1|Q16512	RPS6KA1|Q15418}
GRK5|P34947	RPS6KB1|P23443	{PKN1|Q16512	RPS6KA1|Q15418}
GRK5|P34947	RPS6KB2|Q9UBS0	{PKN1|Q16512	RPS6KA1|Q15418}
GRK5|P34947	AKT3|Q9Y243	{PKN1|Q16512	RPS6KA1|Q15418}
GRK5|P34947	AKT2|P31751	{PKN1|Q16512	RPS6KA1|Q15418}
GRK5|P34947	SGK1|O00141	{PKN1|Q16512	RPS6KA1|Q15418}
GRK5|P34947	AKT1|P31749	{PKN1|Q16512	RPS6KA1|Q15418}
GRK5|P34947	SGK2|Q9HBY8	{PKN1|Q16512	RPS6KA1|Q15418}
GRK5|P34947	SGK3|Q96BR1	{PKN1|Q16512	RPS6KA1|Q15418}
GRK5|P34947	PRKCB|P05771	{PKN1|Q16512	RPS6KA1|Q15418}
GRK5|P34947	PRKCA|P17252	{PKN1|Q16512	RPS6KA1|Q15418}
GRK5|P34947	PRKCH|P24723	{PKN1|Q16512	RPS6KA1|Q15418}
GRK5|P34947	PRKCQ|Q04759	{PKN1|Q16512	RPS6KA1|Q15418}
GRK5|P34947	PRKCG|P05129	{PKN1|Q16512	RPS6KA1|Q15418}
GRK5|P34947	PKN2|Q16513	{PKN1|Q16512	RPS6KA1|Q15418}
GRK5|P34947	PRKCD|Q05655	{PKN1|Q16512	RPS6KA1|Q15418}
GRK5|P34947	PRKCE|Q02156	{PKN1|Q16512	RPS6KA1|Q15418}
GRK5|P34947	PRKCI|P41743	{PKN1|Q16512	RPS6KA1|Q15418}
GRK5|P34947	PKN1|Q16512	{PKN1|Q16512	RPS6KA1|Q15418}
GRK5|P34947	PRKCZ|Q05513	{PKN1|Q16512	RPS6KA1|Q15418}
GRK5|P34947	PRKACA|P17612	{PKN1|Q16512	RPS6KA1|Q15418}
GRK5|P34947	PRKX|P51817	{PKN1|Q16512	RPS6KA1|Q15418}
GRK5|P34947	PRKACB|P22694	{PKN1|Q16512	RPS6KA1|Q15418}
GRK5|P34947	PRKG1|Q13976	{PKN1|Q16512	RPS6KA1|Q15418}
GRK5|P34947	PRKACG|P22612	{PKN1|Q16512	RPS6KA1|Q15418}
GRK5|P34947	PKN3|Q6P5Z2	{PKN1|Q16512	RPS6KA1|Q15418}
GRK5|P34947	MAST4|O15021	{PKN1|Q16512	RPS6KA1|Q15418}
GRK5|P34947	MAST2|Q6P0Q8	{PKN1|Q16512	RPS6KA1|Q15418}
GRK5|P34947	MAST1|Q9Y2H9	{PKN1|Q16512	RPS6KA1|Q15418}
GRK5|P34947	PRKG2|Q13237	{PKN1|Q16512	RPS6KA1|Q15418}
GRK5|P34947	LATS1|O95835	{PKN1|Q16512	RPS6KA1|Q15418}
GRK5|P34947	GRK3|P35626	{PKN1|Q16512	RPS6KA1|Q15418}
GRK5|P34947	STK38L|Q9Y2H1	{PKN1|Q16512	RPS6KA1|Q15418}
GRK5|P34947	GRK2|P25098	{PKN1|Q16512	RPS6KA1|Q15418}
GRK5|P34947	MAST3|O60307	{PKN1|Q16512	RPS6KA1|Q15418}
GRK5|P34947	CDC42BPA|Q5VT25	{PKN1|Q16512	RPS6KA1|Q15418}
GRK5|P34947	STK38|Q15208	{PKN1|Q16512	RPS6KA1|Q15418}
GRK5|P34947	LATS2|Q9NRM7	{PKN1|Q16512	RPS6KA1|Q15418}
GRK5|P34947	CAMK1G|Q96NX5	{PKN1|Q16512	RPS6KA1|Q15418}
GRK5|P34947	PSKH1|P11801	{PKN1|Q16512	RPS6KA1|Q15418}
ROCK1|Q13464	RPS6KA3|P51812	{PKN1|Q16512	RPS6KA1|Q15418}
ROCK1|Q13464	RPS6KA2|Q15349	{PKN1|Q16512	RPS6KA1|Q15418}
ROCK1|Q13464	RPS6KA6|Q9UK32	{PKN1|Q16512	RPS6KA1|Q15418}
ROCK1|Q13464	RPS6KA5|O75582	{PKN1|Q16512	RPS6KA1|Q15418}
ROCK1|Q13464	RPS6KA4|O75676	{PKN1|Q16512	RPS6KA1|Q15418}
ROCK1|Q13464	RPS6KB1|P23443	{PKN1|Q16512	RPS6KA1|Q15418}
ROCK1|Q13464	RPS6KB2|Q9UBS0	{PKN1|Q16512	RPS6KA1|Q15418}
ROCK1|Q13464	AKT3|Q9Y243	{PKN1|Q16512	RPS6KA1|Q15418}
ROCK1|Q13464	AKT2|P31751	{PKN1|Q16512	RPS6KA1|Q15418}
ROCK1|Q13464	SGK1|O00141	{PKN1|Q16512	RPS6KA1|Q15418}
ROCK1|Q13464	AKT1|P31749	{PKN1|Q16512	RPS6KA1|Q15418}
ROCK1|Q13464	SGK2|Q9HBY8	{PKN1|Q16512	RPS6KA1|Q15418}
ROCK1|Q13464	SGK3|Q96BR1	{PKN1|Q16512	RPS6KA1|Q15418}
ROCK1|Q13464	PRKCB|P05771	{PKN1|Q16512	RPS6KA1|Q15418}
ROCK1|Q13464	PRKCA|P17252	{PKN1|Q16512	RPS6KA1|Q15418}
ROCK1|Q13464	PRKCH|P24723	{PKN1|Q16512	RPS6KA1|Q15418}
ROCK1|Q13464	PRKCQ|Q04759	{PKN1|Q16512	RPS6KA1|Q15418}
ROCK1|Q13464	PRKCG|P05129	{PKN1|Q16512	RPS6KA1|Q15418}
ROCK1|Q13464	PKN2|Q16513	{PKN1|Q16512	RPS6KA1|Q15418}
ROCK1|Q13464	PRKCD|Q05655	{PKN1|Q16512	RPS6KA1|Q15418}
ROCK1|Q13464	PRKCE|Q02156	{PKN1|Q16512	RPS6KA1|Q15418}
ROCK1|Q13464	PRKCI|P41743	{PKN1|Q16512	RPS6KA1|Q15418}
ROCK1|Q13464	PKN1|Q16512	{PKN1|Q16512	RPS6KA1|Q15418}
ROCK1|Q13464	PRKCZ|Q05513	{PKN1|Q16512	RPS6KA1|Q15418}
ROCK1|Q13464	PRKACA|P17612	{PKN1|Q16512	RPS6KA1|Q15418}
ROCK1|Q13464	PRKX|P51817	{PKN1|Q16512	RPS6KA1|Q15418}
ROCK1|Q13464	PRKACB|P22694	{PKN1|Q16512	RPS6KA1|Q15418}
ROCK1|Q13464	PRKG1|Q13976	{PKN1|Q16512	RPS6KA1|Q15418}
ROCK1|Q13464	PRKACG|P22612	{PKN1|Q16512	RPS6KA1|Q15418}
ROCK1|Q13464	PKN3|Q6P5Z2	{PKN1|Q16512	RPS6KA1|Q15418}
ROCK1|Q13464	MAST4|O15021	{PKN1|Q16512	RPS6KA1|Q15418}
ROCK1|Q13464	MAST2|Q6P0Q8	{PKN1|Q16512	RPS6KA1|Q15418}
ROCK1|Q13464	MAST1|Q9Y2H9	{PKN1|Q16512	RPS6KA1|Q15418}
ROCK1|Q13464	PRKG2|Q13237	{PKN1|Q16512	RPS6KA1|Q15418}
ROCK1|Q13464	LATS1|O95835	{PKN1|Q16512	RPS6KA1|Q15418}
ROCK1|Q13464	GRK3|P35626	{PKN1|Q16512	RPS6KA1|Q15418}
ROCK1|Q13464	STK38L|Q9Y2H1	{PKN1|Q16512	RPS6KA1|Q15418}
ROCK1|Q13464	GRK2|P25098	{PKN1|Q16512	RPS6KA1|Q15418}
ROCK1|Q13464	MAST3|O60307	{PKN1|Q16512	RPS6KA1|Q15418}
ROCK1|Q13464	CDC42BPA|Q5VT25	{PKN1|Q16512	RPS6KA1|Q15418}
ROCK1|Q13464	STK38|Q15208	{PKN1|Q16512	RPS6KA1|Q15418}
ROCK1|Q13464	LATS2|Q9NRM7	{PKN1|Q16512	RPS6KA1|Q15418}
ROCK1|Q13464	CAMK1G|Q96NX5	{PKN1|Q16512	RPS6KA1|Q15418}
ROCK1|Q13464	PSKH1|P11801	{PKN1|Q16512	RPS6KA1|Q15418}
ROCK2|O75116	RPS6KA3|P51812	{PKN1|Q16512	RPS6KA1|Q15418}
ROCK2|O75116	RPS6KA2|Q15349	{PKN1|Q16512	RPS6KA1|Q15418}
ROCK2|O75116	RPS6KA6|Q9UK32	{PKN1|Q16512	RPS6KA1|Q15418}
ROCK2|O75116	RPS6KA5|O75582	{PKN1|Q16512	RPS6KA1|Q15418}
ROCK2|O75116	RPS6KA4|O75676	{PKN1|Q16512	RPS6KA1|Q15418}
ROCK2|O75116	RPS6KB1|P23443	{PKN1|Q16512	RPS6KA1|Q15418}
ROCK2|O75116	RPS6KB2|Q9UBS0	{PKN1|Q16512	RPS6KA1|Q15418}
ROCK2|O75116	AKT3|Q9Y243	{PKN1|Q16512	RPS6KA1|Q15418}
ROCK2|O75116	AKT2|P31751	{PKN1|Q16512	RPS6KA1|Q15418}
ROCK2|O75116	SGK1|O00141	{PKN1|Q16512	RPS6KA1|Q15418}
ROCK2|O75116	AKT1|P31749	{PKN1|Q16512	RPS6KA1|Q15418}
ROCK2|O75116	SGK2|Q9HBY8	{PKN1|Q16512	RPS6KA1|Q15418}
ROCK2|O75116	SGK3|Q96BR1	{PKN1|Q16512	RPS6KA1|Q15418}
ROCK2|O75116	PRKCB|P05771	{PKN1|Q16512	RPS6KA1|Q15418}
ROCK2|O75116	PRKCA|P17252	{PKN1|Q16512	RPS6KA1|Q15418}
ROCK2|O75116	PRKCH|P24723	{PKN1|Q16512	RPS6KA1|Q15418}
ROCK2|O75116	PRKCQ|Q04759	{PKN1|Q16512	RPS6KA1|Q15418}
ROCK2|O75116	PRKCG|P05129	{PKN1|Q16512	RPS6KA1|Q15418}
ROCK2|O75116	PKN2|Q16513	{PKN1|Q16512	RPS6KA1|Q15418}
ROCK2|O75116	PRKCD|Q05655	{PKN1|Q16512	RPS6KA1|Q15418}
ROCK2|O75116	PRKCE|Q02156	{PKN1|Q16512	RPS6KA1|Q15418}
ROCK2|O75116	PRKCI|P41743	{PKN1|Q16512	RPS6KA1|Q15418}
ROCK2|O75116	PKN1|Q16512	{PKN1|Q16512	RPS6KA1|Q15418}
ROCK2|O75116	PRKCZ|Q05513	{PKN1|Q16512	RPS6KA1|Q15418}
ROCK2|O75116	PRKACA|P17612	{PKN1|Q16512	RPS6KA1|Q15418}
ROCK2|O75116	PRKX|P51817	{PKN1|Q16512	RPS6KA1|Q15418}
ROCK2|O75116	PRKACB|P22694	{PKN1|Q16512	RPS6KA1|Q15418}
ROCK2|O75116	PRKG1|Q13976	{PKN1|Q16512	RPS6KA1|Q15418}
ROCK2|O75116	PRKACG|P22612	{PKN1|Q16512	RPS6KA1|Q15418}
ROCK2|O75116	PKN3|Q6P5Z2	{PKN1|Q16512	RPS6KA1|Q15418}
ROCK2|O75116	MAST4|O15021	{PKN1|Q16512	RPS6KA1|Q15418}
ROCK2|O75116	MAST2|Q6P0Q8	{PKN1|Q16512	RPS6KA1|Q15418}
ROCK2|O75116	MAST1|Q9Y2H9	{PKN1|Q16512	RPS6KA1|Q15418}
ROCK2|O75116	PRKG2|Q13237	{PKN1|Q16512	RPS6KA1|Q15418}
ROCK2|O75116	LATS1|O95835	{PKN1|Q16512	RPS6KA1|Q15418}
ROCK2|O75116	GRK3|P35626	{PKN1|Q16512	RPS6KA1|Q15418}
ROCK2|O75116	STK38L|Q9Y2H1	{PKN1|Q16512	RPS6KA1|Q15418}
ROCK2|O75116	GRK2|P25098	{PKN1|Q16512	RPS6KA1|Q15418}
ROCK2|O75116	MAST3|O60307	{PKN1|Q16512	RPS6KA1|Q15418}
ROCK2|O75116	CDC42BPA|Q5VT25	{PKN1|Q16512	RPS6KA1|Q15418}
ROCK2|O75116	STK38|Q15208	{PKN1|Q16512	RPS6KA1|Q15418}
ROCK2|O75116	LATS2|Q9NRM7	{PKN1|Q16512	RPS6KA1|Q15418}
ROCK2|O75116	CAMK1G|Q96NX5	{PKN1|Q16512	RPS6KA1|Q15418}
ROCK2|O75116	PSKH1|P11801	{PKN1|Q16512	RPS6KA1|Q15418}
PRKY|O43930	RPS6KA3|P51812	{PKN1|Q16512	RPS6KA1|Q15418}
PRKY|O43930	RPS6KA2|Q15349	{PKN1|Q16512	RPS6KA1|Q15418}
PRKY|O43930	RPS6KA6|Q9UK32	{PKN1|Q16512	RPS6KA1|Q15418}
PRKY|O43930	RPS6KA5|O75582	{PKN1|Q16512	RPS6KA1|Q15418}
PRKY|O43930	RPS6KA4|O75676	{PKN1|Q16512	RPS6KA1|Q15418}
PRKY|O43930	RPS6KB1|P23443	{PKN1|Q16512	RPS6KA1|Q15418}
PRKY|O43930	RPS6KB2|Q9UBS0	{PKN1|Q16512	RPS6KA1|Q15418}
PRKY|O43930	AKT3|Q9Y243	{PKN1|Q16512	RPS6KA1|Q15418}
PRKY|O43930	AKT2|P31751	{PKN1|Q16512	RPS6KA1|Q15418}
PRKY|O43930	SGK1|O00141	{PKN1|Q16512	RPS6KA1|Q15418}
PRKY|O43930	AKT1|P31749	{PKN1|Q16512	RPS6KA1|Q15418}
PRKY|O43930	SGK2|Q9HBY8	{PKN1|Q16512	RPS6KA1|Q15418}
PRKY|O43930	SGK3|Q96BR1	{PKN1|Q16512	RPS6KA1|Q15418}
PRKY|O43930	PRKCB|P05771	{PKN1|Q16512	RPS6KA1|Q15418}
PRKY|O43930	PRKCA|P17252	{PKN1|Q16512	RPS6KA1|Q15418}
PRKY|O43930	PRKCH|P24723	{PKN1|Q16512	RPS6KA1|Q15418}
PRKY|O43930	PRKCQ|Q04759	{PKN1|Q16512	RPS6KA1|Q15418}
PRKY|O43930	PRKCG|P05129	{PKN1|Q16512	RPS6KA1|Q15418}
PRKY|O43930	PKN2|Q16513	{PKN1|Q16512	RPS6KA1|Q15418}
PRKY|O43930	PRKCD|Q05655	{PKN1|Q16512	RPS6KA1|Q15418}
PRKY|O43930	PRKCE|Q02156	{PKN1|Q16512	RPS6KA1|Q15418}
PRKY|O43930	PRKCI|P41743	{PKN1|Q16512	RPS6KA1|Q15418}
PRKY|O43930	PKN1|Q16512	{PKN1|Q16512	RPS6KA1|Q15418}
PRKY|O43930	PRKCZ|Q05513	{PKN1|Q16512	RPS6KA1|Q15418}
PRKY|O43930	PRKACA|P17612	{PKN1|Q16512	RPS6KA1|Q15418}
PRKY|O43930	PRKX|P51817	{PKN1|Q16512	RPS6KA1|Q15418}
PRKY|O43930	PRKACB|P22694	{PKN1|Q16512	RPS6KA1|Q15418}
PRKY|O43930	PRKG1|Q13976	{PKN1|Q16512	RPS6KA1|Q15418}
PRKY|O43930	PRKACG|P22612	{PKN1|Q16512	RPS6KA1|Q15418}
PRKY|O43930	PKN3|Q6P5Z2	{PKN1|Q16512	RPS6KA1|Q15418}
PRKY|O43930	MAST4|O15021	{PKN1|Q16512	RPS6KA1|Q15418}
PRKY|O43930	MAST2|Q6P0Q8	{PKN1|Q16512	RPS6KA1|Q15418}
PRKY|O43930	MAST1|Q9Y2H9	{PKN1|Q16512	RPS6KA1|Q15418}
PRKY|O43930	PRKG2|Q13237	{PKN1|Q16512	RPS6KA1|Q15418}
PRKY|O43930	LATS1|O95835	{PKN1|Q16512	RPS6KA1|Q15418}
PRKY|O43930	GRK3|P35626	{PKN1|Q16512	RPS6KA1|Q15418}
PRKY|O43930	STK38L|Q9Y2H1	{PKN1|Q16512	RPS6KA1|Q15418}
PRKY|O43930	GRK2|P25098	{PKN1|Q16512	RPS6KA1|Q15418}
PRKY|O43930	MAST3|O60307	{PKN1|Q16512	RPS6KA1|Q15418}
PRKY|O43930	CDC42BPA|Q5VT25	{PKN1|Q16512	RPS6KA1|Q15418}
PRKY|O43930	STK38|Q15208	{PKN1|Q16512	RPS6KA1|Q15418}
PRKY|O43930	LATS2|Q9NRM7	{PKN1|Q16512	RPS6KA1|Q15418}
PRKY|O43930	CAMK1G|Q96NX5	{PKN1|Q16512	RPS6KA1|Q15418}
PRKY|O43930	PSKH1|P11801	{PKN1|Q16512	RPS6KA1|Q15418}
STK38L|Q9Y2H1	LATS1|O95835	{PKN1|Q16512	RPS6KA1|Q15418}
STK38L|Q9Y2H1	GRK3|P35626	{PKN1|Q16512	RPS6KA1|Q15418}
STK38L|Q9Y2H1	STK38L|Q9Y2H1	{PKN1|Q16512	RPS6KA1|Q15418}
STK38L|Q9Y2H1	GRK2|P25098	{PKN1|Q16512	RPS6KA1|Q15418}
STK38L|Q9Y2H1	CDC42BPA|Q5VT25	{PKN1|Q16512	RPS6KA1|Q15418}
STK38L|Q9Y2H1	STK38|Q15208	{PKN1|Q16512	RPS6KA1|Q15418}
STK38L|Q9Y2H1	LATS2|Q9NRM7	{PKN1|Q16512	RPS6KA1|Q15418}
STK38L|Q9Y2H1	CAMK1G|Q96NX5	{PKN1|Q16512	RPS6KA1|Q15418}
STK38L|Q9Y2H1	PSKH1|P11801	{PKN1|Q16512	RPS6KA1|Q15418}
CDC42BPA|Q5VT25	LATS1|O95835	{PKN1|Q16512	RPS6KA1|Q15418}
CDC42BPA|Q5VT25	GRK3|P35626	{PKN1|Q16512	RPS6KA1|Q15418}
CDC42BPA|Q5VT25	GRK2|P25098	{PKN1|Q16512	RPS6KA1|Q15418}
CDC42BPA|Q5VT25	CDC42BPA|Q5VT25	{PKN1|Q16512	RPS6KA1|Q15418}
CDC42BPA|Q5VT25	STK38|Q15208	{PKN1|Q16512	RPS6KA1|Q15418}
CDC42BPA|Q5VT25	LATS2|Q9NRM7	{PKN1|Q16512	RPS6KA1|Q15418}
CDC42BPA|Q5VT25	CAMK1G|Q96NX5	{PKN1|Q16512	RPS6KA1|Q15418}
CDC42BPA|Q5VT25	PSKH1|P11801	{PKN1|Q16512	RPS6KA1|Q15418}
GRK2|P25098	LATS1|O95835	{PKN1|Q16512	RPS6KA1|Q15418}
GRK2|P25098	GRK3|P35626	{PKN1|Q16512	RPS6KA1|Q15418}
GRK2|P25098	GRK2|P25098	{PKN1|Q16512	RPS6KA1|Q15418}
GRK2|P25098	STK38|Q15208	{PKN1|Q16512	RPS6KA1|Q15418}
GRK2|P25098	LATS2|Q9NRM7	{PKN1|Q16512	RPS6KA1|Q15418}
GRK2|P25098	CAMK1G|Q96NX5	{PKN1|Q16512	RPS6KA1|Q15418}
GRK2|P25098	PSKH1|P11801	{PKN1|Q16512	RPS6KA1|Q15418}
GRK4|P32298	RPS6KA3|P51812	{PKN1|Q16512	RPS6KA1|Q15418}
GRK4|P32298	RPS6KA2|Q15349	{PKN1|Q16512	RPS6KA1|Q15418}
GRK4|P32298	RPS6KA6|Q9UK32	{PKN1|Q16512	RPS6KA1|Q15418}
GRK4|P32298	RPS6KA5|O75582	{PKN1|Q16512	RPS6KA1|Q15418}
GRK4|P32298	RPS6KA4|O75676	{PKN1|Q16512	RPS6KA1|Q15418}
GRK4|P32298	RPS6KB1|P23443	{PKN1|Q16512	RPS6KA1|Q15418}
GRK4|P32298	RPS6KB2|Q9UBS0	{PKN1|Q16512	RPS6KA1|Q15418}
GRK4|P32298	AKT3|Q9Y243	{PKN1|Q16512	RPS6KA1|Q15418}
GRK4|P32298	AKT2|P31751	{PKN1|Q16512	RPS6KA1|Q15418}
GRK4|P32298	SGK1|O00141	{PKN1|Q16512	RPS6KA1|Q15418}
GRK4|P32298	AKT1|P31749	{PKN1|Q16512	RPS6KA1|Q15418}
GRK4|P32298	SGK2|Q9HBY8	{PKN1|Q16512	RPS6KA1|Q15418}
GRK4|P32298	SGK3|Q96BR1	{PKN1|Q16512	RPS6KA1|Q15418}
GRK4|P32298	PRKCB|P05771	{PKN1|Q16512	RPS6KA1|Q15418}
GRK4|P32298	PRKCA|P17252	{PKN1|Q16512	RPS6KA1|Q15418}
GRK4|P32298	PRKCH|P24723	{PKN1|Q16512	RPS6KA1|Q15418}
GRK4|P32298	PRKCQ|Q04759	{PKN1|Q16512	RPS6KA1|Q15418}
GRK4|P32298	PRKCG|P05129	{PKN1|Q16512	RPS6KA1|Q15418}
GRK4|P32298	PKN2|Q16513	{PKN1|Q16512	RPS6KA1|Q15418}
GRK4|P32298	PRKCD|Q05655	{PKN1|Q16512	RPS6KA1|Q15418}
GRK4|P32298	PRKCE|Q02156	{PKN1|Q16512	RPS6KA1|Q15418}
GRK4|P32298	PRKCI|P41743	{PKN1|Q16512	RPS6KA1|Q15418}
GRK4|P32298	PKN1|Q16512	{PKN1|Q16512	RPS6KA1|Q15418}
GRK4|P32298	PRKCZ|Q05513	{PKN1|Q16512	RPS6KA1|Q15418}
GRK4|P32298	PRKACA|P17612	{PKN1|Q16512	RPS6KA1|Q15418}
GRK4|P32298	PRKX|P51817	{PKN1|Q16512	RPS6KA1|Q15418}
GRK4|P32298	PRKACB|P22694	{PKN1|Q16512	RPS6KA1|Q15418}
GRK4|P32298	PRKG1|Q13976	{PKN1|Q16512	RPS6KA1|Q15418}
GRK4|P32298	PRKACG|P22612	{PKN1|Q16512	RPS6KA1|Q15418}
GRK4|P32298	PKN3|Q6P5Z2	{PKN1|Q16512	RPS6KA1|Q15418}
GRK4|P32298	MAST4|O15021	{PKN1|Q16512	RPS6KA1|Q15418}
GRK4|P32298	MAST2|Q6P0Q8	{PKN1|Q16512	RPS6KA1|Q15418}
GRK4|P32298	MAST1|Q9Y2H9	{PKN1|Q16512	RPS6KA1|Q15418}
GRK4|P32298	PRKG2|Q13237	{PKN1|Q16512	RPS6KA1|Q15418}
GRK4|P32298	LATS1|O95835	{PKN1|Q16512	RPS6KA1|Q15418}
GRK4|P32298	GRK3|P35626	{PKN1|Q16512	RPS6KA1|Q15418}
GRK4|P32298	STK38L|Q9Y2H1	{PKN1|Q16512	RPS6KA1|Q15418}
GRK4|P32298	GRK2|P25098	{PKN1|Q16512	RPS6KA1|Q15418}
GRK4|P32298	MAST3|O60307	{PKN1|Q16512	RPS6KA1|Q15418}
GRK4|P32298	CDC42BPA|Q5VT25	{PKN1|Q16512	RPS6KA1|Q15418}
GRK4|P32298	STK38|Q15208	{PKN1|Q16512	RPS6KA1|Q15418}
GRK4|P32298	LATS2|Q9NRM7	{PKN1|Q16512	RPS6KA1|Q15418}
GRK4|P32298	CAMK1G|Q96NX5	{PKN1|Q16512	RPS6KA1|Q15418}
GRK4|P32298	PSKH1|P11801	{PKN1|Q16512	RPS6KA1|Q15418}
CDC42BPB|Q9Y5S2	RPS6KA3|P51812	{PKN1|Q16512	RPS6KA1|Q15418}
CDC42BPB|Q9Y5S2	RPS6KA2|Q15349	{PKN1|Q16512	RPS6KA1|Q15418}
CDC42BPB|Q9Y5S2	RPS6KA6|Q9UK32	{PKN1|Q16512	RPS6KA1|Q15418}
CDC42BPB|Q9Y5S2	RPS6KA5|O75582	{PKN1|Q16512	RPS6KA1|Q15418}
CDC42BPB|Q9Y5S2	RPS6KA4|O75676	{PKN1|Q16512	RPS6KA1|Q15418}
CDC42BPB|Q9Y5S2	RPS6KB1|P23443	{PKN1|Q16512	RPS6KA1|Q15418}
CDC42BPB|Q9Y5S2	RPS6KB2|Q9UBS0	{PKN1|Q16512	RPS6KA1|Q15418}
CDC42BPB|Q9Y5S2	AKT3|Q9Y243	{PKN1|Q16512	RPS6KA1|Q15418}
CDC42BPB|Q9Y5S2	AKT2|P31751	{PKN1|Q16512	RPS6KA1|Q15418}
CDC42BPB|Q9Y5S2	SGK1|O00141	{PKN1|Q16512	RPS6KA1|Q15418}
CDC42BPB|Q9Y5S2	AKT1|P31749	{PKN1|Q16512	RPS6KA1|Q15418}
CDC42BPB|Q9Y5S2	SGK2|Q9HBY8	{PKN1|Q16512	RPS6KA1|Q15418}
CDC42BPB|Q9Y5S2	SGK3|Q96BR1	{PKN1|Q16512	RPS6KA1|Q15418}
CDC42BPB|Q9Y5S2	PRKCB|P05771	{PKN1|Q16512	RPS6KA1|Q15418}
CDC42BPB|Q9Y5S2	PRKCA|P17252	{PKN1|Q16512	RPS6KA1|Q15418}
CDC42BPB|Q9Y5S2	PRKCH|P24723	{PKN1|Q16512	RPS6KA1|Q15418}
CDC42BPB|Q9Y5S2	PRKCQ|Q04759	{PKN1|Q16512	RPS6KA1|Q15418}
CDC42BPB|Q9Y5S2	PRKCG|P05129	{PKN1|Q16512	RPS6KA1|Q15418}
CDC42BPB|Q9Y5S2	PKN2|Q16513	{PKN1|Q16512	RPS6KA1|Q15418}
CDC42BPB|Q9Y5S2	PRKCD|Q05655	{PKN1|Q16512	RPS6KA1|Q15418}
CDC42BPB|Q9Y5S2	PRKCE|Q02156	{PKN1|Q16512	RPS6KA1|Q15418}
CDC42BPB|Q9Y5S2	PRKCI|P41743	{PKN1|Q16512	RPS6KA1|Q15418}
CDC42BPB|Q9Y5S2	PKN1|Q16512	{PKN1|Q16512	RPS6KA1|Q15418}
CDC42BPB|Q9Y5S2	PRKCZ|Q05513	{PKN1|Q16512	RPS6KA1|Q15418}
CDC42BPB|Q9Y5S2	PRKACA|P17612	{PKN1|Q16512	RPS6KA1|Q15418}
CDC42BPB|Q9Y5S2	PRKX|P51817	{PKN1|Q16512	RPS6KA1|Q15418}
CDC42BPB|Q9Y5S2	PRKACB|P22694	{PKN1|Q16512	RPS6KA1|Q15418}
CDC42BPB|Q9Y5S2	PRKG1|Q13976	{PKN1|Q16512	RPS6KA1|Q15418}
CDC42BPB|Q9Y5S2	PRKACG|P22612	{PKN1|Q16512	RPS6KA1|Q15418}
CDC42BPB|Q9Y5S2	PKN3|Q6P5Z2	{PKN1|Q16512	RPS6KA1|Q15418}
CDC42BPB|Q9Y5S2	MAST4|O15021	{PKN1|Q16512	RPS6KA1|Q15418}
CDC42BPB|Q9Y5S2	MAST2|Q6P0Q8	{PKN1|Q16512	RPS6KA1|Q15418}
CDC42BPB|Q9Y5S2	MAST1|Q9Y2H9	{PKN1|Q16512	RPS6KA1|Q15418}
CDC42BPB|Q9Y5S2	PRKG2|Q13237	{PKN1|Q16512	RPS6KA1|Q15418}
CDC42BPB|Q9Y5S2	LATS1|O95835	{PKN1|Q16512	RPS6KA1|Q15418}
CDC42BPB|Q9Y5S2	GRK3|P35626	{PKN1|Q16512	RPS6KA1|Q15418}
CDC42BPB|Q9Y5S2	STK38L|Q9Y2H1	{PKN1|Q16512	RPS6KA1|Q15418}
CDC42BPB|Q9Y5S2	GRK2|P25098	{PKN1|Q16512	RPS6KA1|Q15418}
CDC42BPB|Q9Y5S2	MAST3|O60307	{PKN1|Q16512	RPS6KA1|Q15418}
CDC42BPB|Q9Y5S2	CDC42BPA|Q5VT25	{PKN1|Q16512	RPS6KA1|Q15418}
CDC42BPB|Q9Y5S2	STK38|Q15208	{PKN1|Q16512	RPS6KA1|Q15418}
CDC42BPB|Q9Y5S2	LATS2|Q9NRM7	{PKN1|Q16512	RPS6KA1|Q15418}
CDC42BPB|Q9Y5S2	CAMK1G|Q96NX5	{PKN1|Q16512	RPS6KA1|Q15418}
CDC42BPB|Q9Y5S2	PSKH1|P11801	{PKN1|Q16512	RPS6KA1|Q15418}
GRK1|Q15835	RPS6KA3|P51812	{PKN1|Q16512	RPS6KA1|Q15418}
GRK1|Q15835	RPS6KA2|Q15349	{PKN1|Q16512	RPS6KA1|Q15418}
GRK1|Q15835	RPS6KA6|Q9UK32	{PKN1|Q16512	RPS6KA1|Q15418}
GRK1|Q15835	RPS6KA5|O75582	{PKN1|Q16512	RPS6KA1|Q15418}
GRK1|Q15835	RPS6KA4|O75676	{PKN1|Q16512	RPS6KA1|Q15418}
GRK1|Q15835	RPS6KB1|P23443	{PKN1|Q16512	RPS6KA1|Q15418}
GRK1|Q15835	RPS6KB2|Q9UBS0	{PKN1|Q16512	RPS6KA1|Q15418}
GRK1|Q15835	AKT3|Q9Y243	{PKN1|Q16512	RPS6KA1|Q15418}
GRK1|Q15835	AKT2|P31751	{PKN1|Q16512	RPS6KA1|Q15418}
GRK1|Q15835	SGK1|O00141	{PKN1|Q16512	RPS6KA1|Q15418}
GRK1|Q15835	AKT1|P31749	{PKN1|Q16512	RPS6KA1|Q15418}
GRK1|Q15835	SGK2|Q9HBY8	{PKN1|Q16512	RPS6KA1|Q15418}
GRK1|Q15835	SGK3|Q96BR1	{PKN1|Q16512	RPS6KA1|Q15418}
GRK1|Q15835	PRKCB|P05771	{PKN1|Q16512	RPS6KA1|Q15418}
GRK1|Q15835	PRKCA|P17252	{PKN1|Q16512	RPS6KA1|Q15418}
GRK1|Q15835	PRKCH|P24723	{PKN1|Q16512	RPS6KA1|Q15418}
GRK1|Q15835	PRKCQ|Q04759	{PKN1|Q16512	RPS6KA1|Q15418}
GRK1|Q15835	PRKCG|P05129	{PKN1|Q16512	RPS6KA1|Q15418}
GRK1|Q15835	PKN2|Q16513	{PKN1|Q16512	RPS6KA1|Q15418}
GRK1|Q15835	PRKCD|Q05655	{PKN1|Q16512	RPS6KA1|Q15418}
GRK1|Q15835	PRKCE|Q02156	{PKN1|Q16512	RPS6KA1|Q15418}
GRK1|Q15835	PRKCI|P41743	{PKN1|Q16512	RPS6KA1|Q15418}
GRK1|Q15835	PKN1|Q16512	{PKN1|Q16512	RPS6KA1|Q15418}
GRK1|Q15835	PRKCZ|Q05513	{PKN1|Q16512	RPS6KA1|Q15418}
GRK1|Q15835	PRKACA|P17612	{PKN1|Q16512	RPS6KA1|Q15418}
GRK1|Q15835	PRKX|P51817	{PKN1|Q16512	RPS6KA1|Q15418}
GRK1|Q15835	PRKACB|P22694	{PKN1|Q16512	RPS6KA1|Q15418}
GRK1|Q15835	PRKG1|Q13976	{PKN1|Q16512	RPS6KA1|Q15418}
GRK1|Q15835	PRKACG|P22612	{PKN1|Q16512	RPS6KA1|Q15418}
GRK1|Q15835	PKN3|Q6P5Z2	{PKN1|Q16512	RPS6KA1|Q15418}
GRK1|Q15835	MAST4|O15021	{PKN1|Q16512	RPS6KA1|Q15418}
GRK1|Q15835	MAST2|Q6P0Q8	{PKN1|Q16512	RPS6KA1|Q15418}
GRK1|Q15835	MAST1|Q9Y2H9	{PKN1|Q16512	RPS6KA1|Q15418}
GRK1|Q15835	PRKG2|Q13237	{PKN1|Q16512	RPS6KA1|Q15418}
GRK1|Q15835	LATS1|O95835	{PKN1|Q16512	RPS6KA1|Q15418}
GRK1|Q15835	GRK3|P35626	{PKN1|Q16512	RPS6KA1|Q15418}
GRK1|Q15835	STK38L|Q9Y2H1	{PKN1|Q16512	RPS6KA1|Q15418}
GRK1|Q15835	GRK2|P25098	{PKN1|Q16512	RPS6KA1|Q15418}
GRK1|Q15835	MAST3|O60307	{PKN1|Q16512	RPS6KA1|Q15418}
GRK1|Q15835	CDC42BPA|Q5VT25	{PKN1|Q16512	RPS6KA1|Q15418}
GRK1|Q15835	STK38|Q15208	{PKN1|Q16512	RPS6KA1|Q15418}
GRK1|Q15835	LATS2|Q9NRM7	{PKN1|Q16512	RPS6KA1|Q15418}
GRK1|Q15835	CAMK1G|Q96NX5	{PKN1|Q16512	RPS6KA1|Q15418}
GRK1|Q15835	PSKH1|P11801	{PKN1|Q16512	RPS6KA1|Q15418}
CDC42BPG|Q6DT37	RPS6KA1|Q15418	{PKN2|Q16513	}
STK38|Q15208	LATS1|O95835	{PKN2|Q16513	RPS6KA1|Q15418}
STK38|Q15208	GRK3|P35626	{PKN2|Q16513	RPS6KA1|Q15418}
STK38|Q15208	STK38|Q15208	{PKN2|Q16513	RPS6KA1|Q15418}
STK38|Q15208	LATS2|Q9NRM7	{PKN2|Q16513	RPS6KA1|Q15418}
STK38|Q15208	CAMK1G|Q96NX5	{PKN2|Q16513	RPS6KA1|Q15418}
STK38|Q15208	PSKH1|P11801	{PKN2|Q16513	RPS6KA1|Q15418}
CDC42BPG|Q6DT37	RPS6KA3|P51812	{PKN2|Q16513	RPS6KA1|Q15418}
CDC42BPG|Q6DT37	RPS6KA2|Q15349	{PKN2|Q16513	RPS6KA1|Q15418}
CDC42BPG|Q6DT37	RPS6KA6|Q9UK32	{PKN2|Q16513	RPS6KA1|Q15418}
CDC42BPG|Q6DT37	RPS6KA5|O75582	{PKN2|Q16513	RPS6KA1|Q15418}
CDC42BPG|Q6DT37	RPS6KA4|O75676	{PKN2|Q16513	RPS6KA1|Q15418}
CDC42BPG|Q6DT37	RPS6KB1|P23443	{PKN2|Q16513	RPS6KA1|Q15418}
CDC42BPG|Q6DT37	RPS6KB2|Q9UBS0	{PKN2|Q16513	RPS6KA1|Q15418}
CDC42BPG|Q6DT37	AKT3|Q9Y243	{PKN2|Q16513	RPS6KA1|Q15418}
CDC42BPG|Q6DT37	AKT2|P31751	{PKN2|Q16513	RPS6KA1|Q15418}
CDC42BPG|Q6DT37	SGK1|O00141	{PKN2|Q16513	RPS6KA1|Q15418}
CDC42BPG|Q6DT37	AKT1|P31749	{PKN2|Q16513	RPS6KA1|Q15418}
CDC42BPG|Q6DT37	SGK2|Q9HBY8	{PKN2|Q16513	RPS6KA1|Q15418}
CDC42BPG|Q6DT37	SGK3|Q96BR1	{PKN2|Q16513	RPS6KA1|Q15418}
CDC42BPG|Q6DT37	PRKCB|P05771	{PKN2|Q16513	RPS6KA1|Q15418}
CDC42BPG|Q6DT37	PRKCA|P17252	{PKN2|Q16513	RPS6KA1|Q15418}
CDC42BPG|Q6DT37	PRKCH|P24723	{PKN2|Q16513	RPS6KA1|Q15418}
CDC42BPG|Q6DT37	PRKCQ|Q04759	{PKN2|Q16513	RPS6KA1|Q15418}
CDC42BPG|Q6DT37	PRKCG|P05129	{PKN2|Q16513	RPS6KA1|Q15418}
CDC42BPG|Q6DT37	PKN2|Q16513	{PKN2|Q16513	RPS6KA1|Q15418}
CDC42BPG|Q6DT37	PRKCD|Q05655	{PKN2|Q16513	RPS6KA1|Q15418}
CDC42BPG|Q6DT37	PRKCE|Q02156	{PKN2|Q16513	RPS6KA1|Q15418}
CDC42BPG|Q6DT37	PRKCI|P41743	{PKN2|Q16513	RPS6KA1|Q15418}
CDC42BPG|Q6DT37	PKN1|Q16512	{PKN2|Q16513	RPS6KA1|Q15418}
CDC42BPG|Q6DT37	PRKCZ|Q05513	{PKN2|Q16513	RPS6KA1|Q15418}
CDC42BPG|Q6DT37	PRKACA|P17612	{PKN2|Q16513	RPS6KA1|Q15418}
CDC42BPG|Q6DT37	PRKX|P51817	{PKN2|Q16513	RPS6KA1|Q15418}
CDC42BPG|Q6DT37	PRKACB|P22694	{PKN2|Q16513	RPS6KA1|Q15418}
CDC42BPG|Q6DT37	PRKG1|Q13976	{PKN2|Q16513	RPS6KA1|Q15418}
CDC42BPG|Q6DT37	PRKACG|P22612	{PKN2|Q16513	RPS6KA1|Q15418}
CDC42BPG|Q6DT37	PKN3|Q6P5Z2	{PKN2|Q16513	RPS6KA1|Q15418}
CDC42BPG|Q6DT37	MAST4|O15021	{PKN2|Q16513	RPS6KA1|Q15418}
CDC42BPG|Q6DT37	MAST2|Q6P0Q8	{PKN2|Q16513	RPS6KA1|Q15418}
CDC42BPG|Q6DT37	MAST1|Q9Y2H9	{PKN2|Q16513	RPS6KA1|Q15418}
CDC42BPG|Q6DT37	PRKG2|Q13237	{PKN2|Q16513	RPS6KA1|Q15418}
CDC42BPG|Q6DT37	LATS1|O95835	{PKN2|Q16513	RPS6KA1|Q15418}
CDC42BPG|Q6DT37	GRK3|P35626	{PKN2|Q16513	RPS6KA1|Q15418}
CDC42BPG|Q6DT37	STK38L|Q9Y2H1	{PKN2|Q16513	RPS6KA1|Q15418}
CDC42BPG|Q6DT37	GRK2|P25098	{PKN2|Q16513	RPS6KA1|Q15418}
CDC42BPG|Q6DT37	MAST3|O60307	{PKN2|Q16513	RPS6KA1|Q15418}
CDC42BPG|Q6DT37	CDC42BPA|Q5VT25	{PKN2|Q16513	RPS6KA1|Q15418}
CDC42BPG|Q6DT37	STK38|Q15208	{PKN2|Q16513	RPS6KA1|Q15418}
CDC42BPG|Q6DT37	LATS2|Q9NRM7	{PKN2|Q16513	RPS6KA1|Q15418}
CDC42BPG|Q6DT37	CAMK1G|Q96NX5	{PKN2|Q16513	RPS6KA1|Q15418}
CDC42BPG|Q6DT37	PSKH1|P11801	{PKN2|Q16513	RPS6KA1|Q15418}
DCLK1|O15075	PKN2|Q16513	{RPS6KA3|P51812	}
DCLK2|Q8N568	PKN2|Q16513	{RPS6KA3|P51812	}
PKN1|Q16512	DCLK1|O15075	{PKN2|Q16513	RPS6KA3|P51812}
PKN1|Q16512	DCLK2|Q8N568	{PKN2|Q16513	RPS6KA3|P51812}
PKN3|Q6P5Z2	DCLK1|O15075	{PKN2|Q16513	RPS6KA3|P51812}
PKN3|Q6P5Z2	DCLK2|Q8N568	{PKN2|Q16513	RPS6KA3|P51812}
PRKCE|Q02156	DCLK1|O15075	{PKN2|Q16513	RPS6KA3|P51812}
PRKCE|Q02156	DCLK2|Q8N568	{PKN2|Q16513	RPS6KA3|P51812}
PRKCH|P24723	DCLK1|O15075	{PKN2|Q16513	RPS6KA3|P51812}
PRKCH|P24723	DCLK2|Q8N568	{PKN2|Q16513	RPS6KA3|P51812}
PRKCQ|Q04759	DCLK1|O15075	{PKN2|Q16513	RPS6KA3|P51812}
PRKCQ|Q04759	DCLK2|Q8N568	{PKN2|Q16513	RPS6KA3|P51812}
PRKCA|P17252	DCLK1|O15075	{PKN2|Q16513	RPS6KA3|P51812}
PRKCA|P17252	DCLK2|Q8N568	{PKN2|Q16513	RPS6KA3|P51812}
PRKCB|P05771	DCLK1|O15075	{PKN2|Q16513	RPS6KA3|P51812}
PRKCB|P05771	DCLK2|Q8N568	{PKN2|Q16513	RPS6KA3|P51812}
AKT2|P31751	DCLK1|O15075	{PKN2|Q16513	RPS6KA3|P51812}
AKT2|P31751	DCLK2|Q8N568	{PKN2|Q16513	RPS6KA3|P51812}
AKT1|P31749	DCLK1|O15075	{PKN2|Q16513	RPS6KA3|P51812}
AKT1|P31749	DCLK2|Q8N568	{PKN2|Q16513	RPS6KA3|P51812}
AKT3|Q9Y243	DCLK1|O15075	{PKN2|Q16513	RPS6KA3|P51812}
AKT3|Q9Y243	DCLK2|Q8N568	{PKN2|Q16513	RPS6KA3|P51812}
PRKCD|Q05655	DCLK1|O15075	{PKN2|Q16513	RPS6KA3|P51812}
PRKCD|Q05655	DCLK2|Q8N568	{PKN2|Q16513	RPS6KA3|P51812}
PRKCI|P41743	DCLK1|O15075	{PKN2|Q16513	RPS6KA3|P51812}
PRKCI|P41743	DCLK2|Q8N568	{PKN2|Q16513	RPS6KA3|P51812}
PRKCG|P05129	DCLK1|O15075	{PKN2|Q16513	RPS6KA3|P51812}
PRKCG|P05129	DCLK2|Q8N568	{PKN2|Q16513	RPS6KA3|P51812}
PRKCZ|Q05513	DCLK1|O15075	{PKN2|Q16513	RPS6KA3|P51812}
PRKCZ|Q05513	DCLK2|Q8N568	{PKN2|Q16513	RPS6KA3|P51812}
RPS6KB1|P23443	DCLK1|O15075	{PKN2|Q16513	RPS6KA3|P51812}
RPS6KB1|P23443	DCLK2|Q8N568	{PKN2|Q16513	RPS6KA3|P51812}
SGK1|O00141	DCLK1|O15075	{PKN2|Q16513	RPS6KA3|P51812}
SGK1|O00141	DCLK2|Q8N568	{PKN2|Q16513	RPS6KA3|P51812}
SGK3|Q96BR1	DCLK1|O15075	{PKN2|Q16513	RPS6KA3|P51812}
SGK3|Q96BR1	DCLK2|Q8N568	{PKN2|Q16513	RPS6KA3|P51812}
SGK2|Q9HBY8	DCLK1|O15075	{PKN2|Q16513	RPS6KA3|P51812}
SGK2|Q9HBY8	DCLK2|Q8N568	{PKN2|Q16513	RPS6KA3|P51812}
RPS6KA2|Q15349	DCLK1|O15075	{PKN2|Q16513	RPS6KA3|P51812}
RPS6KA2|Q15349	DCLK2|Q8N568	{PKN2|Q16513	RPS6KA3|P51812}
RPS6KB2|Q9UBS0	DCLK1|O15075	{PKN2|Q16513	RPS6KA3|P51812}
RPS6KB2|Q9UBS0	DCLK2|Q8N568	{PKN2|Q16513	RPS6KA3|P51812}
PRKACB|P22694	DCLK1|O15075	{PKN2|Q16513	RPS6KA3|P51812}
PRKACB|P22694	DCLK2|Q8N568	{PKN2|Q16513	RPS6KA3|P51812}
PRKACA|P17612	DCLK1|O15075	{PKN2|Q16513	RPS6KA3|P51812}
PRKACA|P17612	DCLK2|Q8N568	{PKN2|Q16513	RPS6KA3|P51812}
RPS6KA1|Q15418	DCLK1|O15075	{PKN2|Q16513	RPS6KA3|P51812}
RPS6KA1|Q15418	DCLK2|Q8N568	{PKN2|Q16513	RPS6KA3|P51812}
RPS6KA3|P51812	DCLK1|O15075	{PKN2|Q16513	RPS6KA3|P51812}
RPS6KA3|P51812	DCLK2|Q8N568	{PKN2|Q16513	RPS6KA3|P51812}
PRKACG|P22612	DCLK1|O15075	{PKN2|Q16513	RPS6KA3|P51812}
PRKACG|P22612	DCLK2|Q8N568	{PKN2|Q16513	RPS6KA3|P51812}
PRKX|P51817	DCLK1|O15075	{PKN2|Q16513	RPS6KA3|P51812}
PRKX|P51817	DCLK2|Q8N568	{PKN2|Q16513	RPS6KA3|P51812}
RPS6KA6|Q9UK32	DCLK1|O15075	{PKN2|Q16513	RPS6KA3|P51812}
RPS6KA6|Q9UK32	DCLK2|Q8N568	{PKN2|Q16513	RPS6KA3|P51812}
RPS6KA5|O75582	DCLK1|O15075	{PKN2|Q16513	RPS6KA3|P51812}
RPS6KA5|O75582	DCLK2|Q8N568	{PKN2|Q16513	RPS6KA3|P51812}
RPS6KA4|O75676	DCLK1|O15075	{PKN2|Q16513	RPS6KA3|P51812}
RPS6KA4|O75676	DCLK2|Q8N568	{PKN2|Q16513	RPS6KA3|P51812}
MAST1|Q9Y2H9	DCLK1|O15075	{PKN2|Q16513	RPS6KA3|P51812}
MAST1|Q9Y2H9	DCLK2|Q8N568	{PKN2|Q16513	RPS6KA3|P51812}
MAST2|Q6P0Q8	DCLK1|O15075	{PKN2|Q16513	RPS6KA3|P51812}
MAST2|Q6P0Q8	DCLK2|Q8N568	{PKN2|Q16513	RPS6KA3|P51812}
MAST3|O60307	DCLK1|O15075	{PKN2|Q16513	RPS6KA3|P51812}
MAST3|O60307	DCLK2|Q8N568	{PKN2|Q16513	RPS6KA3|P51812}
MAST4|O15021	DCLK1|O15075	{PKN2|Q16513	RPS6KA3|P51812}
MAST4|O15021	DCLK2|Q8N568	{PKN2|Q16513	RPS6KA3|P51812}
PRKG1|Q13976	DCLK1|O15075	{PKN2|Q16513	RPS6KA3|P51812}
PRKG1|Q13976	DCLK2|Q8N568	{PKN2|Q16513	RPS6KA3|P51812}
GRK5|P34947	DCLK1|O15075	{PKN2|Q16513	RPS6KA3|P51812}
GRK5|P34947	DCLK2|Q8N568	{PKN2|Q16513	RPS6KA3|P51812}
PRKG2|Q13237	DCLK1|O15075	{PKN2|Q16513	RPS6KA3|P51812}
PRKG2|Q13237	DCLK2|Q8N568	{PKN2|Q16513	RPS6KA3|P51812}
STK38L|Q9Y2H1	DCLK1|O15075	{PKN2|Q16513	RPS6KA3|P51812}
STK38L|Q9Y2H1	DCLK2|Q8N568	{PKN2|Q16513	RPS6KA3|P51812}
ROCK1|Q13464	DCLK1|O15075	{PKN2|Q16513	RPS6KA3|P51812}
ROCK1|Q13464	DCLK2|Q8N568	{PKN2|Q16513	RPS6KA3|P51812}
PRKY|O43930	DCLK1|O15075	{PKN2|Q16513	RPS6KA3|P51812}
PRKY|O43930	DCLK2|Q8N568	{PKN2|Q16513	RPS6KA3|P51812}
GRK4|P32298	DCLK1|O15075	{PKN2|Q16513	RPS6KA3|P51812}
GRK4|P32298	DCLK2|Q8N568	{PKN2|Q16513	RPS6KA3|P51812}
ROCK2|O75116	DCLK1|O15075	{PKN2|Q16513	RPS6KA3|P51812}
ROCK2|O75116	DCLK2|Q8N568	{PKN2|Q16513	RPS6KA3|P51812}
CDC42BPA|Q5VT25	DCLK1|O15075	{PKN2|Q16513	RPS6KA3|P51812}
CDC42BPA|Q5VT25	DCLK2|Q8N568	{PKN2|Q16513	RPS6KA3|P51812}
GRK1|Q15835	DCLK1|O15075	{PKN2|Q16513	RPS6KA3|P51812}
GRK1|Q15835	DCLK2|Q8N568	{PKN2|Q16513	RPS6KA3|P51812}
STK38|Q15208	DCLK1|O15075	{PKN2|Q16513	RPS6KA3|P51812}
STK38|Q15208	DCLK2|Q8N568	{PKN2|Q16513	RPS6KA3|P51812}
CDC42BPB|Q9Y5S2	DCLK1|O15075	{PKN2|Q16513	RPS6KA3|P51812}
CDC42BPB|Q9Y5S2	DCLK2|Q8N568	{PKN2|Q16513	RPS6KA3|P51812}
CDC42BPG|Q6DT37	DCLK1|O15075	{PKN2|Q16513	RPS6KA3|P51812}
CDC42BPG|Q6DT37	DCLK2|Q8N568	{PKN2|Q16513	RPS6KA3|P51812}
GRK2|P25098	DCLK1|O15075	{PKN1|Q16512	RPS6KA3|P51812}
GRK2|P25098	DCLK2|Q8N568	{PKN1|Q16512	RPS6KA3|P51812}
NLRP12|P59046	POP1|Q99575	{NLRP3|Q96P20	}
NLRP14|Q86W24	POP1|Q99575	{NLRP3|Q96P20	}
NLRP1|Q9C000	POP1|Q99575	{NLRP3|Q96P20	}
NLRP9|Q7RTR0	POP1|Q99575	{NLRP3|Q96P20	}
NLRP4|Q96MN2	POP1|Q99575	{NLRP3|Q96P20	}
NLRP2|Q9NX02	POP1|Q99575	{NLRP3|Q96P20	}
NLRP13|Q86W25	POP1|Q99575	{NLRP3|Q96P20	}
NLRP5|P59047	POP1|Q99575	{NLRP3|Q96P20	}
NLRP8|Q86W28	POP1|Q99575	{NLRP3|Q96P20	}
NLRP7|Q8WX94	POP1|Q99575	{NLRP3|Q96P20	}
NLRP6|P59044	POP1|Q99575	{NLRP3|Q96P20	}
NLRP10|Q86W26	POP1|Q99575	{NLRP3|Q96P20	}
NLRP11|P59045	POP1|Q99575	{NLRP3|Q96P20	}
RNH1|P13489	POP1|Q99575	{NLRP3|Q96P20	}
NLRC3|Q7RTR2	POP1|Q99575	{NLRP3|Q96P20	}
NOD2|Q9HC29	POP1|Q99575	{NLRP3|Q96P20	}
NOD1|Q9Y239	POP1|Q99575	{NLRP3|Q96P20	}
NR5A1|Q13285	SIRT1|Q96EB6	{NR5A2|O00482	}
NR6A1|Q15406	SIRT1|Q96EB6	{NR5A2|O00482	}
RXRA|P19793	SIRT1|Q96EB6	{NR5A2|O00482	}
RXRG|P48443	SIRT1|Q96EB6	{NR5A2|O00482	}
RXRB|P28702	SIRT1|Q96EB6	{NR5A2|O00482	}
NR4A2|P43354	SIRT1|Q96EB6	{NR5A2|O00482	}
NR4A3|Q92570	SIRT1|Q96EB6	{NR5A2|O00482	}
NR2F1|P10589	SIRT1|Q96EB6	{NR5A2|O00482	}
NR2F2|P24468	SIRT1|Q96EB6	{NR5A2|O00482	}
NR4A1|P22736	SIRT1|Q96EB6	{NR5A2|O00482	}
RORB|Q92753	SIRT1|Q96EB6	{NR5A2|O00482	}
ESRRB|O95718	SIRT1|Q96EB6	{NR5A2|O00482	}
ESRRA|P11474	SIRT1|Q96EB6	{NR5A2|O00482	}
RORA|P35398	SIRT1|Q96EB6	{NR5A2|O00482	}
NR2C2|P49116	SIRT1|Q96EB6	{NR5A2|O00482	}
RARG|P13631	SIRT1|Q96EB6	{NR5A2|O00482	}
NR1D1|P20393	SIRT1|Q96EB6	{NR5A2|O00482	}
RORC|P51449	SIRT1|Q96EB6	{NR5A2|O00482	}
RARB|P10826	SIRT1|Q96EB6	{NR5A2|O00482	}
RARA|P10276	SIRT1|Q96EB6	{NR5A2|O00482	}
NR2F6|P10588	SIRT1|Q96EB6	{NR5A2|O00482	}
NR1D2|Q14995	SIRT1|Q96EB6	{NR5A2|O00482	}
NR2C1|P13056	SIRT1|Q96EB6	{NR5A2|O00482	}
VDR|P11473	SIRT1|Q96EB6	{NR5A2|O00482	}
THRA|P10827	SIRT1|Q96EB6	{NR5A2|O00482	}
SIRT2|Q8IXJ6	NR5A2|O00482	{SIRT1|Q96EB6	}
SIRT3|Q9NTG7	NR5A2|O00482	{SIRT1|Q96EB6	}
NR5A1|Q13285	SIRT2|Q8IXJ6	{NR5A2|O00482	SIRT1|Q96EB6}
NR5A1|Q13285	SIRT3|Q9NTG7	{NR5A2|O00482	SIRT1|Q96EB6}
NR6A1|Q15406	SIRT2|Q8IXJ6	{NR5A2|O00482	SIRT1|Q96EB6}
NR6A1|Q15406	SIRT3|Q9NTG7	{NR5A2|O00482	SIRT1|Q96EB6}
RXRA|P19793	SIRT2|Q8IXJ6	{NR5A2|O00482	SIRT1|Q96EB6}
RXRA|P19793	SIRT3|Q9NTG7	{NR5A2|O00482	SIRT1|Q96EB6}
RXRG|P48443	SIRT2|Q8IXJ6	{NR5A2|O00482	SIRT1|Q96EB6}
RXRG|P48443	SIRT3|Q9NTG7	{NR5A2|O00482	SIRT1|Q96EB6}
RXRB|P28702	SIRT2|Q8IXJ6	{NR5A2|O00482	SIRT1|Q96EB6}
RXRB|P28702	SIRT3|Q9NTG7	{NR5A2|O00482	SIRT1|Q96EB6}
NR4A2|P43354	SIRT2|Q8IXJ6	{NR5A2|O00482	SIRT1|Q96EB6}
NR4A2|P43354	SIRT3|Q9NTG7	{NR5A2|O00482	SIRT1|Q96EB6}
NR4A3|Q92570	SIRT2|Q8IXJ6	{NR5A2|O00482	SIRT1|Q96EB6}
NR4A3|Q92570	SIRT3|Q9NTG7	{NR5A2|O00482	SIRT1|Q96EB6}
NR2F1|P10589	SIRT2|Q8IXJ6	{NR5A2|O00482	SIRT1|Q96EB6}
NR2F1|P10589	SIRT3|Q9NTG7	{NR5A2|O00482	SIRT1|Q96EB6}
NR2F2|P24468	SIRT2|Q8IXJ6	{NR5A2|O00482	SIRT1|Q96EB6}
NR2F2|P24468	SIRT3|Q9NTG7	{NR5A2|O00482	SIRT1|Q96EB6}
NR4A1|P22736	SIRT2|Q8IXJ6	{NR5A2|O00482	SIRT1|Q96EB6}
NR4A1|P22736	SIRT3|Q9NTG7	{NR5A2|O00482	SIRT1|Q96EB6}
RORB|Q92753	SIRT2|Q8IXJ6	{NR5A2|O00482	SIRT1|Q96EB6}
RORB|Q92753	SIRT3|Q9NTG7	{NR5A2|O00482	SIRT1|Q96EB6}
ESRRB|O95718	SIRT2|Q8IXJ6	{NR5A2|O00482	SIRT1|Q96EB6}
ESRRB|O95718	SIRT3|Q9NTG7	{NR5A2|O00482	SIRT1|Q96EB6}
ESRRA|P11474	SIRT2|Q8IXJ6	{NR5A2|O00482	SIRT1|Q96EB6}
ESRRA|P11474	SIRT3|Q9NTG7	{NR5A2|O00482	SIRT1|Q96EB6}
RORA|P35398	SIRT2|Q8IXJ6	{NR5A2|O00482	SIRT1|Q96EB6}
RORA|P35398	SIRT3|Q9NTG7	{NR5A2|O00482	SIRT1|Q96EB6}
NR2C2|P49116	SIRT2|Q8IXJ6	{NR5A2|O00482	SIRT1|Q96EB6}
NR2C2|P49116	SIRT3|Q9NTG7	{NR5A2|O00482	SIRT1|Q96EB6}
RARG|P13631	SIRT2|Q8IXJ6	{NR5A2|O00482	SIRT1|Q96EB6}
RARG|P13631	SIRT3|Q9NTG7	{NR5A2|O00482	SIRT1|Q96EB6}
NR1D1|P20393	SIRT2|Q8IXJ6	{NR5A2|O00482	SIRT1|Q96EB6}
NR1D1|P20393	SIRT3|Q9NTG7	{NR5A2|O00482	SIRT1|Q96EB6}
RORC|P51449	SIRT2|Q8IXJ6	{NR5A2|O00482	SIRT1|Q96EB6}
RORC|P51449	SIRT3|Q9NTG7	{NR5A2|O00482	SIRT1|Q96EB6}
RARB|P10826	SIRT2|Q8IXJ6	{NR5A2|O00482	SIRT1|Q96EB6}
RARB|P10826	SIRT3|Q9NTG7	{NR5A2|O00482	SIRT1|Q96EB6}
RARA|P10276	SIRT2|Q8IXJ6	{NR5A2|O00482	SIRT1|Q96EB6}
RARA|P10276	SIRT3|Q9NTG7	{NR5A2|O00482	SIRT1|Q96EB6}
NR2F6|P10588	SIRT2|Q8IXJ6	{NR5A2|O00482	SIRT1|Q96EB6}
NR2F6|P10588	SIRT3|Q9NTG7	{NR5A2|O00482	SIRT1|Q96EB6}
NR1D2|Q14995	SIRT2|Q8IXJ6	{NR5A2|O00482	SIRT1|Q96EB6}
NR1D2|Q14995	SIRT3|Q9NTG7	{NR5A2|O00482	SIRT1|Q96EB6}
NR2C1|P13056	SIRT2|Q8IXJ6	{NR5A2|O00482	SIRT1|Q96EB6}
NR2C1|P13056	SIRT3|Q9NTG7	{NR5A2|O00482	SIRT1|Q96EB6}
VDR|P11473	SIRT2|Q8IXJ6	{NR5A2|O00482	SIRT1|Q96EB6}
VDR|P11473	SIRT3|Q9NTG7	{NR5A2|O00482	SIRT1|Q96EB6}
THRA|P10827	SIRT2|Q8IXJ6	{NR5A2|O00482	SIRT1|Q96EB6}
THRA|P10827	SIRT3|Q9NTG7	{NR5A2|O00482	SIRT1|Q96EB6}
HIC2|Q96JB3	SMARCA2|P51531	{HIC1|Q14526	}
ZSCAN22|P10073	SMARCA2|P51531	{HIC1|Q14526	}
ZNF70|Q9UC06	SMARCA2|P51531	{HIC1|Q14526	}
MZF1|P28698	SMARCA2|P51531	{HIC1|Q14526	}
ZNF391|Q9UJN7	SMARCA2|P51531	{HIC1|Q14526	}
ZNF551|Q7Z340	SMARCA2|P51531	{HIC1|Q14526	}
ZNF568|Q3ZCX4	SMARCA2|P51531	{HIC1|Q14526	}
RBAK|Q9NYW8	SMARCA2|P51531	{HIC1|Q14526	}
ZNF12|P17014	SMARCA2|P51531	{HIC1|Q14526	}
ZNF286B|P0CG31	SMARCA2|P51531	{HIC1|Q14526	}
ZNF544|Q6NX49	SMARCA2|P51531	{HIC1|Q14526	}
ZNF180|Q9UJW8	SMARCA2|P51531	{HIC1|Q14526	}
ZNF256|Q9Y2P7	SMARCA2|P51531	{HIC1|Q14526	}
ZNF37A|P17032	SMARCA2|P51531	{HIC1|Q14526	}
ZNF3|P17036	SMARCA2|P51531	{HIC1|Q14526	}
ZIK1|Q3SY52	SMARCA2|P51531	{HIC1|Q14526	}
ZNF629|Q9UEG4	SMARCA2|P51531	{HIC1|Q14526	}
ZNF79|Q15937	SMARCA2|P51531	{HIC1|Q14526	}
ZNF418|Q8TF45	SMARCA2|P51531	{HIC1|Q14526	}
ZNF454|Q8N9F8	SMARCA2|P51531	{HIC1|Q14526	}
ZNF675|Q8TD23	SMARCA2|P51531	{HIC1|Q14526	}
ZNF135|P52742	SMARCA2|P51531	{HIC1|Q14526	}
ZNF286A|Q9HBT8	SMARCA2|P51531	{HIC1|Q14526	}
ZNF10|P21506	SMARCA2|P51531	{HIC1|Q14526	}
ZNF287|Q9HBT7	SMARCA2|P51531	{HIC1|Q14526	}
ZNF436|Q9C0F3	SMARCA2|P51531	{HIC1|Q14526	}
ZNF569|Q5MCW4	SMARCA2|P51531	{HIC1|Q14526	}
ZNF234|Q14588	SMARCA2|P51531	{HIC1|Q14526	}
ZNF416|Q9BWM5	SMARCA2|P51531	{HIC1|Q14526	}
ZNF554|Q86TJ5	SMARCA2|P51531	{HIC1|Q14526	}
ZNF354B|Q96LW1	SMARCA2|P51531	{HIC1|Q14526	}
ZNF93|P35789	SMARCA2|P51531	{HIC1|Q14526	}
ZNF778|Q96MU6	SMARCA2|P51531	{HIC1|Q14526	}
GZF1|Q9H116	SMARCA2|P51531	{HIC1|Q14526	}
ZNF813|Q6ZN06	SMARCA2|P51531	{HIC1|Q14526	}
ZFP2|Q6ZN57	SMARCA2|P51531	{HIC1|Q14526	}
ZNF34|Q8IZ26	SMARCA2|P51531	{HIC1|Q14526	}
ZFP37|Q9Y6Q3	SMARCA2|P51531	{HIC1|Q14526	}
ZNF502|Q8TBZ5	SMARCA2|P51531	{HIC1|Q14526	}
ZNF266|Q14584	SMARCA2|P51531	{HIC1|Q14526	}
ZKSCAN7|Q9P0L1	SMARCA2|P51531	{HIC1|Q14526	}
ZNF189|O75820	SMARCA2|P51531	{HIC1|Q14526	}
ZNF510|Q9Y2H8	SMARCA2|P51531	{HIC1|Q14526	}
ZNF782|Q6ZMW2	SMARCA2|P51531	{HIC1|Q14526	}
ZSCAN20|P17040	SMARCA2|P51531	{HIC1|Q14526	}
ZNF184|Q99676	SMARCA2|P51531	{HIC1|Q14526	}
ZNF316|A6NFI3	SMARCA2|P51531	{HIC1|Q14526	}
ZNF570|Q96NI8	SMARCA2|P51531	{HIC1|Q14526	}
ZNF470|Q6ECI4	SMARCA2|P51531	{HIC1|Q14526	}
ZNF91|Q05481	SMARCA2|P51531	{HIC1|Q14526	}
ZNF713|Q8N859	SMARCA2|P51531	{HIC1|Q14526	}
ZFP90|Q8TF47	SMARCA2|P51531	{HIC1|Q14526	}
ZNF134|P52741	SMARCA2|P51531	{HIC1|Q14526	}
ZNF485|Q8NCK3	SMARCA2|P51531	{HIC1|Q14526	}
ZNF626|Q68DY1	SMARCA2|P51531	{HIC1|Q14526	}
ZFP1|Q6P2D0	SMARCA2|P51531	{HIC1|Q14526	}
ZNF71|Q9NQZ8	SMARCA2|P51531	{HIC1|Q14526	}
ZNF501|Q96CX3	SMARCA2|P51531	{HIC1|Q14526	}
ZNF16|P17020	SMARCA2|P51531	{HIC1|Q14526	}
ZNF75A|Q96N20	SMARCA2|P51531	{HIC1|Q14526	}
ZNF253|O75346	SMARCA2|P51531	{HIC1|Q14526	}
ZNF572|Q7Z3I7	SMARCA2|P51531	{HIC1|Q14526	}
ZIM3|Q96PE6	SMARCA2|P51531	{HIC1|Q14526	}
ZNF668|Q96K58	SMARCA2|P51531	{HIC1|Q14526	}
ZNF467|Q7Z7K2	SMARCA2|P51531	{HIC1|Q14526	}
ZNF429|Q86V71	SMARCA2|P51531	{HIC1|Q14526	}
ZNF248|Q8NDW4	SMARCA2|P51531	{HIC1|Q14526	}
ZNF22|P17026	SMARCA2|P51531	{HIC1|Q14526	}
ZSCAN31|Q96LW9	SMARCA2|P51531	{HIC1|Q14526	}
ZNF596|Q8TC21	SMARCA2|P51531	{HIC1|Q14526	}
ZNF250|P15622	SMARCA2|P51531	{HIC1|Q14526	}
ZNF829|Q3KNS6	SMARCA2|P51531	{HIC1|Q14526	}
ZNF560|Q96MR9	SMARCA2|P51531	{HIC1|Q14526	}
ZNF792|Q3KQV3	SMARCA2|P51531	{HIC1|Q14526	}
ZNF358|Q9NW07	SMARCA2|P51531	{HIC1|Q14526	}
ZNF497|Q6ZNH5	SMARCA2|P51531	{HIC1|Q14526	}
ZNF484|Q5JVG2	SMARCA2|P51531	{HIC1|Q14526	}
ZNF260|Q3ZCT1	SMARCA2|P51531	{HIC1|Q14526	}
ZNF133|P52736	SMARCA2|P51531	{HIC1|Q14526	}
ZNF23|P17027	SMARCA2|P51531	{HIC1|Q14526	}
ZNF883|P0CG24	SMARCA2|P51531	{HIC1|Q14526	}
ZNF157|P51786	SMARCA2|P51531	{HIC1|Q14526	}
ZNF28|P17035	SMARCA2|P51531	{HIC1|Q14526	}
ZNF211|Q13398	SMARCA2|P51531	{HIC1|Q14526	}
ZNF75D|P51815	SMARCA2|P51531	{HIC1|Q14526	}
ZNF182|P17025	SMARCA2|P51531	{HIC1|Q14526	}
ZNF460|Q14592	SMARCA2|P51531	{HIC1|Q14526	}
ZSCAN23|Q3MJ62	SMARCA2|P51531	{HIC1|Q14526	}
ZNF274|Q96GC6	SMARCA2|P51531	{HIC1|Q14526	}
ZNF333|Q96JL9	SMARCA2|P51531	{HIC1|Q14526	}
ZNF879|B4DU55	SMARCA2|P51531	{HIC1|Q14526	}
ZNF419|Q96HQ0	SMARCA2|P51531	{HIC1|Q14526	}
ZNF708|P17019	SMARCA2|P51531	{HIC1|Q14526	}
ZNF84|P51523	SMARCA2|P51531	{HIC1|Q14526	}
ZNF132|P52740	SMARCA2|P51531	{HIC1|Q14526	}
ZNF546|Q86UE3	SMARCA2|P51531	{HIC1|Q14526	}
ZNF226|Q9NYT6	SMARCA2|P51531	{HIC1|Q14526	}
ZNF154|Q13106	SMARCA2|P51531	{HIC1|Q14526	}
ZNF527|Q8NB42	SMARCA2|P51531	{HIC1|Q14526	}
ZNF678|Q5SXM1	SMARCA2|P51531	{HIC1|Q14526	}
ZNF585B|Q52M93	SMARCA2|P51531	{HIC1|Q14526	}
ZNF417|Q8TAU3	SMARCA2|P51531	{HIC1|Q14526	}
ZNF300|Q96RE9	SMARCA2|P51531	{HIC1|Q14526	}
ZNF181|Q2M3W8	SMARCA2|P51531	{HIC1|Q14526	}
ZNF606|Q8WXB4	SMARCA2|P51531	{HIC1|Q14526	}
ZNF8|P17098	SMARCA2|P51531	{HIC1|Q14526	}
ZNF567|Q8N184	SMARCA2|P51531	{HIC1|Q14526	}
ZNF33B|Q06732	SMARCA2|P51531	{HIC1|Q14526	}
ZFP69|Q49AA0	SMARCA2|P51531	{HIC1|Q14526	}
ZNF776|Q68DI1	SMARCA2|P51531	{HIC1|Q14526	}
ZNF717|Q9BY31	SMARCA2|P51531	{HIC1|Q14526	}
ZNF225|Q9UK10	SMARCA2|P51531	{HIC1|Q14526	}
ZNF836|Q6ZNA1	SMARCA2|P51531	{HIC1|Q14526	}
ZNF724|A8MTY0	SMARCA2|P51531	{HIC1|Q14526	}
ZNF420|Q8TAQ5	SMARCA2|P51531	{HIC1|Q14526	}
ZNF235|Q14590	SMARCA2|P51531	{HIC1|Q14526	}
ZNF415|Q09FC8	SMARCA2|P51531	{HIC1|Q14526	}
ZSCAN12|O43309	SMARCA2|P51531	{HIC1|Q14526	}
ZNF566|Q969W8	SMARCA2|P51531	{HIC1|Q14526	}
ZNF680|Q8NEM1	SMARCA2|P51531	{HIC1|Q14526	}
ZNF624|Q9P2J8	SMARCA2|P51531	{HIC1|Q14526	}
ZNF585A|Q6P3V2	SMARCA2|P51531	{HIC1|Q14526	}
ZNF43|P17038	SMARCA2|P51531	{HIC1|Q14526	}
ZBTB49|Q6ZSB9	SMARCA2|P51531	{HIC1|Q14526	}
GLI4|P10075	SMARCA2|P51531	{HIC1|Q14526	}
ZKSCAN3|Q9BRR0	SMARCA2|P51531	{HIC1|Q14526	}
ZNF587|Q96SQ5	SMARCA2|P51531	{HIC1|Q14526	}
ZNF486|Q96H40	SMARCA2|P51531	{HIC1|Q14526	}
ZNF761|Q86XN6	SMARCA2|P51531	{HIC1|Q14526	}
ZSCAN2|Q7Z7L9	SMARCA2|P51531	{HIC1|Q14526	}
ZNF548|Q8NEK5	SMARCA2|P51531	{HIC1|Q14526	}
ZNF233|A6NK53	SMARCA2|P51531	{HIC1|Q14526	}
ZNF528|Q3MIS6	SMARCA2|P51531	{HIC1|Q14526	}
ZNF540|Q8NDQ6	SMARCA2|P51531	{HIC1|Q14526	}
ZNF383|Q8NA42	SMARCA2|P51531	{HIC1|Q14526	}
ZNF461|Q8TAF7	SMARCA2|P51531	{HIC1|Q14526	}
ZNF672|Q499Z4	SMARCA2|P51531	{HIC1|Q14526	}
ZNF623|O75123	SMARCA2|P51531	{HIC1|Q14526	}
ZNF33A|Q06730	SMARCA2|P51531	{HIC1|Q14526	}
ZNF667|Q5HYK9	SMARCA2|P51531	{HIC1|Q14526	}
ZNF517|Q6ZMY9	SMARCA2|P51531	{HIC1|Q14526	}
ZFP69B|Q9UJL9	SMARCA2|P51531	{HIC1|Q14526	}
ZKSCAN8|Q15776	SMARCA2|P51531	{HIC1|Q14526	}
ZNF696|Q9H7X3	SMARCA2|P51531	{HIC1|Q14526	}
ZNF880|Q6PDB4	SMARCA2|P51531	{HIC1|Q14526	}
ZNF121|P58317	SMARCA2|P51531	{HIC1|Q14526	}
ZNF471|Q9BX82	SMARCA2|P51531	{HIC1|Q14526	}
ZNF343|Q6P1L6	SMARCA2|P51531	{HIC1|Q14526	}
ZNF32|P17041	SMARCA2|P51531	{HIC1|Q14526	}
SMARCA4|P51532	HIC1|Q14526	{SMARCA2|P51531	}
SMARCA5|O60264	HIC1|Q14526	{SMARCA2|P51531	}
SMARCA1|P28370	HIC1|Q14526	{SMARCA2|P51531	}
CHD2|O14647	HIC1|Q14526	{SMARCA2|P51531	}
CHD5|Q8TDI0	HIC1|Q14526	{SMARCA2|P51531	}
CHD7|Q9P2D1	HIC1|Q14526	{SMARCA2|P51531	}
CHD3|Q12873	HIC1|Q14526	{SMARCA2|P51531	}
CHD8|Q9HCK8	HIC1|Q14526	{SMARCA2|P51531	}
CHD6|Q8TD26	HIC1|Q14526	{SMARCA2|P51531	}
CHD1|O14646	HIC1|Q14526	{SMARCA2|P51531	}
CHD9|Q3L8U1	HIC1|Q14526	{SMARCA2|P51531	}
CHD4|Q14839	HIC1|Q14526	{SMARCA2|P51531	}
CHD1L|Q86WJ1	HIC1|Q14526	{SMARCA2|P51531	}
SMARCAD1|Q9H4L7	HIC1|Q14526	{SMARCA2|P51531	}
ERCC6|Q03468	HIC1|Q14526	{SMARCA2|P51531	}
BTAF1|O14981	HIC1|Q14526	{SMARCA2|P51531	}
SRCAP|Q6ZRS2	HIC1|Q14526	{SMARCA2|P51531	}
INO80|Q9ULG1	HIC1|Q14526	{SMARCA2|P51531	}
RAD54B|Q9Y620	HIC1|Q14526	{SMARCA2|P51531	}
HELLS|Q9NRZ9	HIC1|Q14526	{SMARCA2|P51531	}
ERCC6L2|Q5T890	HIC1|Q14526	{SMARCA2|P51531	}
ERCC6L|Q2NKX8	HIC1|Q14526	{SMARCA2|P51531	}
RAD54L|Q92698	HIC1|Q14526	{SMARCA2|P51531	}
EP400|Q96L91	HIC1|Q14526	{SMARCA2|P51531	}
ZRANB3|Q5FWF4	HIC1|Q14526	{SMARCA2|P51531	}
TTF2|Q9UNY4	HIC1|Q14526	{SMARCA2|P51531	}
RAD54L2|Q9Y4B4	HIC1|Q14526	{SMARCA2|P51531	}
HIC2|Q96JB3	SMARCA4|P51532	{HIC1|Q14526	SMARCA2|P51531}
HIC2|Q96JB3	SMARCA5|O60264	{HIC1|Q14526	SMARCA2|P51531}
HIC2|Q96JB3	SMARCA1|P28370	{HIC1|Q14526	SMARCA2|P51531}
HIC2|Q96JB3	CHD2|O14647	{HIC1|Q14526	SMARCA2|P51531}
HIC2|Q96JB3	CHD5|Q8TDI0	{HIC1|Q14526	SMARCA2|P51531}
HIC2|Q96JB3	CHD7|Q9P2D1	{HIC1|Q14526	SMARCA2|P51531}
HIC2|Q96JB3	CHD3|Q12873	{HIC1|Q14526	SMARCA2|P51531}
HIC2|Q96JB3	CHD8|Q9HCK8	{HIC1|Q14526	SMARCA2|P51531}
HIC2|Q96JB3	CHD6|Q8TD26	{HIC1|Q14526	SMARCA2|P51531}
HIC2|Q96JB3	CHD1|O14646	{HIC1|Q14526	SMARCA2|P51531}
HIC2|Q96JB3	CHD9|Q3L8U1	{HIC1|Q14526	SMARCA2|P51531}
HIC2|Q96JB3	CHD4|Q14839	{HIC1|Q14526	SMARCA2|P51531}
HIC2|Q96JB3	CHD1L|Q86WJ1	{HIC1|Q14526	SMARCA2|P51531}
HIC2|Q96JB3	SMARCAD1|Q9H4L7	{HIC1|Q14526	SMARCA2|P51531}
HIC2|Q96JB3	ERCC6|Q03468	{HIC1|Q14526	SMARCA2|P51531}
HIC2|Q96JB3	BTAF1|O14981	{HIC1|Q14526	SMARCA2|P51531}
HIC2|Q96JB3	SRCAP|Q6ZRS2	{HIC1|Q14526	SMARCA2|P51531}
HIC2|Q96JB3	INO80|Q9ULG1	{HIC1|Q14526	SMARCA2|P51531}
HIC2|Q96JB3	RAD54B|Q9Y620	{HIC1|Q14526	SMARCA2|P51531}
HIC2|Q96JB3	HELLS|Q9NRZ9	{HIC1|Q14526	SMARCA2|P51531}
HIC2|Q96JB3	ERCC6L2|Q5T890	{HIC1|Q14526	SMARCA2|P51531}
HIC2|Q96JB3	ERCC6L|Q2NKX8	{HIC1|Q14526	SMARCA2|P51531}
HIC2|Q96JB3	RAD54L|Q92698	{HIC1|Q14526	SMARCA2|P51531}
HIC2|Q96JB3	EP400|Q96L91	{HIC1|Q14526	SMARCA2|P51531}
HIC2|Q96JB3	ZRANB3|Q5FWF4	{HIC1|Q14526	SMARCA2|P51531}
HIC2|Q96JB3	TTF2|Q9UNY4	{HIC1|Q14526	SMARCA2|P51531}
HIC2|Q96JB3	RAD54L2|Q9Y4B4	{HIC1|Q14526	SMARCA2|P51531}
ZSCAN22|P10073	SMARCA4|P51532	{HIC1|Q14526	SMARCA2|P51531}
ZSCAN22|P10073	SMARCA5|O60264	{HIC1|Q14526	SMARCA2|P51531}
ZSCAN22|P10073	SMARCA1|P28370	{HIC1|Q14526	SMARCA2|P51531}
ZSCAN22|P10073	CHD2|O14647	{HIC1|Q14526	SMARCA2|P51531}
ZSCAN22|P10073	CHD5|Q8TDI0	{HIC1|Q14526	SMARCA2|P51531}
ZSCAN22|P10073	CHD7|Q9P2D1	{HIC1|Q14526	SMARCA2|P51531}
ZSCAN22|P10073	CHD3|Q12873	{HIC1|Q14526	SMARCA2|P51531}
ZSCAN22|P10073	CHD8|Q9HCK8	{HIC1|Q14526	SMARCA2|P51531}
[truncated: 123,983 more rows]
