# Supplementary material for: Neglog: Homology-Based Negative Data Sampling Method for Genome-Scale Reconstruction of Human Protein–Protein Interaction Networks
Source: Int J Mol Sci. 2019 Oct 12;20(20):5075. doi: 10.3390/ijms20205075 (PMC6829266; doi:10.3390/ijms20205075)
Supplement: Supplementary file 1 [file ijms-20-05075-s001.zip › supplement file/S3.txt]

SFN|P31947	TSC1|Q92574
GNL1|P36915	ID3|Q02535
APPL1|Q9UKG1	RAB4A|P20338
CSK|P41240	DPF2|Q92785
ATF4|P18848	ATF4|P18848
PTP4A1|Q93096	EPS8L2|Q9H6S3
SART1|O43290	PPIH|O43447
ZNF408|Q9H9D4	MLX|Q9UH92
PEX11B|O96011	PEX11B|O96011
NOL3|O60936	SAFB|Q15424
TRAF1|Q13077	BIRC7|Q96CA5
CREB3L2|Q70SY1	PUF60|Q9UHX1
ZNF3|P17036	CSK|P41240
TRAF4|Q9BUZ4	CD40|P25942
DCTN4|Q9UJW0	ATP7A|Q04656
CYTH3|O43739	RARA|P10276
HSPB1|P04792	EIF4A1|P60842
RAD52|P43351	FANCD2|Q9BXW9
GDI1|P31150	IKZF4|Q9H2S9
IKZF4|Q9H2S9	ZNF212|Q9UDV6
MED28|Q9H204	MSN|P26038
MCM4|P33991	ORC3|Q9UBD5
EPHB6|O15197	EPHA10|Q5JZY3
NEFL|P07196	APLP1|P51693
AZGP1|P25311	B2M|P61769
PPIH|O43447	EFTUD2|Q15029
DBNDD2|Q9BQY9	CSNK1A1|P48729
ATF3|P18847	ZNF331|Q9NQX6
PIP4K2C|Q8TBX8	MLX|Q9UH92
DUSP6|Q16828	PIP4K2C|Q8TBX8
CHD3|Q12873	ARMCX2|Q7L311
TRAF2|Q12933	TRAF3IP1|Q8TDR0
CSK|P41240	RND1|Q92730
YWHAE|P62258	ATP2B2|Q01814
GNL1|P36915	SAP30BP|Q9UHR5
PEX11A|O75192	PEX13|Q92968
SMAD3|P84022	E2F1|Q01094
RAPGEF1|Q13905	SHPK|Q9UHJ6
PRPF3|O43395	SNRNP200|O75643
CD3D|P04234	ZAP70|P43403
PIP4K2C|Q8TBX8	ZNF212|Q9UDV6
STAT1|P42224	GADD45GIP1|Q8TAE8
PIAS4|Q8N2W9	CEP126|Q9P2H0
ATF4|P18848	ZNF408|Q9H9D4
CREB3L2|Q70SY1	EPS8L2|Q9H6S3
PEX11A|O75192	PEX11A|O75192
CHUK|O15111	TRAPPC9|Q96Q05
ATF3|P18847	ZNF626|Q68DY1
GNB1|P62873	DNAJC14|Q6Y2X3
SNRNP200|O75643	PRPF31|Q8WWY3
PEX13|Q92968	PEX16|Q9Y5Y5
ZNF626|Q68DY1	CREB3L2|Q70SY1
CNOT3|O75175	DUSP6|Q16828
LSM1|O15116	LSM1|O15116
AKAP17A|Q02040	U2AF2|P26368
KIF5B|P33176	KIF1BP|Q96EK5
PRPF8|Q6P2Q9	PRPF8|Q6P2Q9
SSX2IP|Q9Y2D8	SSX4|O60224
RND1|Q92730	PTP4A1|Q93096
CREB3L2|Q70SY1	NKX2-3|Q8TAU0
MTA1|Q13330	FKBP3|Q00688
SKP2|Q13309	CRY1|Q16526
COMMD1|Q8N668	ATOX1|O00244
PROP1|O75360	TLE1|Q04724
CSK|P41240	NKX2-3|Q8TAU0
CSNK2A1|P68400	CSNK2A1|P68400
RB1|P06400	SIN3A|Q96ST3
IMMT|Q16891	MAGEH1|Q9H213
DCC|P43146	HFE2|Q6ZVN8
NFKBIA|P25963	GDI1|P31150
EEF1G|P26641	PIAS4|Q8N2W9
CEP57|Q86XR8	FGF1|P05230
NFKB1|P19838	SET|Q01105
ZNF3|P17036	ATF4|P18848
TTLL5|Q6EMB2	ESR1|P03372
ARMCX2|Q7L311	PIAS4|Q8N2W9
CRY2|Q49AN0	FBXO9|Q9UK97
CD274|Q9NZQ7	CTLA4|P16410
NEDD4|P46934	SNX9|Q9Y5X1
CSK|P41240	PTP4A1|Q93096
ATF3|P18847	IKZF4|Q9H2S9
ATF4|P18848	DUSP6|Q16828
CTNNA1|P35221	CTNNAL1|Q9UBT7
ZHX1|Q9UKY1	ZHX1|Q9UKY1
ID3|Q02535	EPS8L2|Q9H6S3
PEX3|P56589	PEX13|Q92968
TCERG1|O14776	LRIF1|Q5T3J3
CCNE2|O96020	MCM2|P49736
GNB2|P62879	ZNF212|Q9UDV6
HTT|P42858	RILP|Q96NA2
EIF4E|P06730	AGO2|Q9UKV8
CA2|P00918	SLC26A3|P40879
ARAF|P10398	BCL2L1|Q07817
SRSF3|P84103	AKAP17A|Q02040
FOS|P01100	HOXD12|P35452
ATF3|P18847	PUF60|Q9UHX1
RORC|P51449	UIMC1|Q96RL1
ATF3|P18847	MLX|Q9UH92
NKX2-3|Q8TAU0	NKX2-3|Q8TAU0
PPP2CA|P67775	AP3S1|Q92572
PKN2|Q16513	MAP3K3|Q99759
ZNF3|P17036	CREB3L2|Q70SY1
TLE1|Q04724	TBL1Y|Q9BQ87
EAPP|Q56P03	E2F4|Q16254
RND1|Q92730	SAP30BP|Q9UHR5
AKAP8L|Q9ULX6	AKAP8|O43823
MAPK3|P27361	SYT4|Q9H2B2
ATF3|P18847	ZNF408|Q9H9D4
TTLL5|Q6EMB2	ESR2|Q92731
EPS8L2|Q9H6S3	MLX|Q9UH92
PRPF40A|O75400	CEP126|Q9P2H0
PDE4A|P27815	RACK1|P63244
RBL2|Q08999	SMAD3|P84022
HERC1|Q15751	TSC1|Q92574
ID3|Q02535	CREB3L2|Q70SY1
GNB3|P16520	DNAJC14|Q6Y2X3
APPL2|Q8NEU8	RAB4A|P20338
ATP8A1|Q9Y2Q0	TMEM30B|Q3MIR4
PIP4K2C|Q8TBX8	PTP4A1|Q93096
CNOT3|O75175	ZNF626|Q68DY1
RACK1|P63244	GNAI1|P63096
S100A1|P23297	S100A11|P31949
DUSP6|Q16828	SAP30BP|Q9UHR5
GDI1|P31150	EPS8L2|Q9H6S3
ZNF3|P17036	ZNF626|Q68DY1
RND1|Q92730	PUF60|Q9UHX1
TOM1|O60784	ZFYVE9|O95405
MSN|P26038	WASF1|Q92558
VEGFC|P49767	FLT1|P17948
CTNNB1|P35222	HSP90AA1|P07900
CCNT2|O60583	GRN|P28799
GNL1|P36915	GNB2|P62879
CNOT3|O75175	GNL1|P36915
VEGFB|P49765	KDR|P35968
PIK3CG|P48736	PIK3R2|O00459
ID3|Q02535	SAP30BP|Q9UHR5
CREB3L2|Q70SY1	MLX|Q9UH92
NFKBIA|P25963	PUF60|Q9UHX1
CSK|P41240	PIP4K2C|Q8TBX8
RAB4A|P20338	TBXA2R|P21731
ZNF626|Q68DY1	ZNF626|Q68DY1
IKZF4|Q9H2S9	PUF60|Q9UHX1
RIPK2|O43353	CARD17|Q5XLA6
WTIP|A6NIX2	LMX1B|O60663
XRCC5|P13010	RECQL|P46063
MAGEH1|Q9H213	MAGEH1|Q9H213
CNOT3|O75175	ZNF331|Q9NQX6
MYB|P10242	TP53|P04637
PKN1|Q16512	RPS6KA3|P51812
CSK|P41240	CREB3L2|Q70SY1
SAR1A|Q9NR31	SMAD1|Q15797
LMNA|P02545	CAMLG|P49069
GDI1|P31150	ZNF331|Q9NQX6
GDI1|P31150	PUF60|Q9UHX1
PTP4A1|Q93096	MLX|Q9UH92
RXRA|P19793	UIMC1|Q96RL1
GNB2|P62879	PUF60|Q9UHX1
TSC22D3|Q99576	FOXO3|O43524
IKZF4|Q9H2S9	SAP30BP|Q9UHR5
APLP1|P51693	MAGEH1|Q9H213
NEFL|P07196	MAGEH1|Q9H213
NFKBIA|P25963	PTP4A1|Q93096
FHL2|Q14192	PTP4A1|Q93096
SLPI|P03973	CD209|Q9NNX6
RYK|P34925	AFDN|P55196
CRY1|Q16526	FBXL15|Q9H469
NKX2-3|Q8TAU0	IKZF4|Q9H2S9
SMAD7|O15105	HOXA9|P31269
ZNF626|Q68DY1	EPS8L2|Q9H6S3
FHL1|Q13642	FHL1|Q13642
ATF4|P18848	GNL1|P36915
NOL3|O60936	U2AF1|Q01081
HDAC2|Q92769	RING1|Q06587
NR5A2|O00482	SIRT1|Q96EB6
DLK1|P80370	NOTCH1|P46531
PIBF1|Q8WXW3	IL4R|P24394
NEFL|P07196	LRIF1|Q5T3J3
PRPF3|O43395	TXNL4A|P83876
PIP4K2C|Q8TBX8	DPF2|Q92785
RND1|Q92730	RND1|Q92730
TNFRSF13C|Q96RJ3	TNFSF13|O75888
HOXC8|P31273	SMAD2|Q15796
VIPR2|P41587	RAMP1|O60894
CTNND1|O60716	CTNND1|O60716
GNB2|P62879	DUSP6|Q16828
PTN|P21246	ARMCX2|Q7L311
TCERG1|O14776	ARMCX2|Q7L311
STAT6|P42226	DHX9|Q08211
ZNF3|P17036	ATF3|P18847
GDI1|P31150	ZNF212|Q9UDV6
CRY1|Q16526	FBXO5|Q9UKT4
RACK1|P63244	GNAQ|P50148
RND1|Q92730	MLX|Q9UH92
GDI1|P31150	FHL2|Q14192
FHL2|Q14192	PIP4K2C|Q8TBX8
CD3G|P09693	ZAP70|P43403
PEX10|O60683	PEX11A|O75192
PIP4K2C|Q8TBX8	IKZF4|Q9H2S9
CNOT3|O75175	FHL2|Q14192
NKX2-3|Q8TAU0	ZNF408|Q9H9D4
CNOT3|O75175	ATF3|P18847
CSK|P41240	GNB2|P62879
TFDP1|Q14186	GABPB2|Q8TAK5
PSEN1|P49768	PAWR|Q96IZ0
AXIN1|O15169	SMAD4|Q13485
HSPA4|P34932	BAX|Q07812
NFKBIA|P25963	ID3|Q02535
TRIM27|P14373	PRKACA|P17612
F5|P12259	A2M|P01023
GNB2|P62879	RND1|Q92730
BCL2|P10415	OPTN|Q96CV9
CDKN1A|P38936	MCM2|P49736
NOXA1|Q86UR1	NCF4|Q15080
CSK|P41240	IKZF4|Q9H2S9
RBPJ|Q06330	HDAC2|Q92769
NF2|P35240	WASF1|Q92558
IGF1R|P08069	ANXA6|P08133
NKX2-3|Q8TAU0	EPS8L2|Q9H6S3
ATF4|P18848	EPS8L2|Q9H6S3
HSPB1|P04792	MKNK1|Q9BUB5
EXOSC1|Q9Y3B2	EXOSC1|Q9Y3B2
APLP1|P51693	IMMT|Q16891
HSPB1|P04792	EIF3A|Q14152
CRY1|Q16526	KDM2B|Q8NHM5
TUBB|P07437	TLE1|Q04724
ATF3|P18847	SAP30BP|Q9UHR5
HSPB1|P04792	EIF4E|P06730
NOL3|O60936	SRSF4|Q08170
GNB5|O14775	DNAJC14|Q6Y2X3
E2F1|Q01094	SMAD2|Q15796
GDI1|P31150	PTP4A1|Q93096
GDI1|P31150	DPF2|Q92785
RND1|Q92730	ZNF408|Q9H9D4
PIP4K2C|Q8TBX8	ZNF331|Q9NQX6
CDK2|P24941	ORC3|Q9UBD5
GNB2|P62879	FHL2|Q14192
ATF4|P18848	NKX2-3|Q8TAU0
CRY2|Q49AN0	FBXL15|Q9H469
GNAI1|P63096	DNAJC14|Q6Y2X3
STX11|O75558	FHL2|Q14192
IL15|P40933	IL2RA|P01589
SMAD7|O15105	CTBP1|Q13363
INTS11|Q5TA45	CPSF1|Q10570
CRY2|Q49AN0	KDM2A|Q9Y2K7
FHL2|Q14192	EPS8L2|Q9H6S3
NOL3|O60936	SRSF3|P84103
GLMN|Q92990	INSR|P06213
RACK1|P63244	PDE4B|Q07343
NR6A1|Q15406	NCOR2|Q9Y618
TRAF5|O00463	TRAF3IP1|Q8TDR0
GDI1|P31150	CREB3L2|Q70SY1
PIAS3|Q9Y6X2	STAT1|P42224
MAPK3|P27361	GLYR1|Q49A26
CTNNB1|P35222	HSPD1|P10809
C1QBP|Q07021	NFYC|Q13952
STX11|O75558	FHL1|Q13642
DUSP6|Q16828	ZNF626|Q68DY1
CNOT3|O75175	CREB3L2|Q70SY1
CCND1|P24385	ORC3|Q9UBD5
MTA1|Q13330	YY1|P25490
GPX1|P07203	ALOX5|P09917
ATF3|P18847	CSK|P41240
ZNF3|P17036	EPS8L2|Q9H6S3
NAIP|Q13075	DIABLO|Q9NR28
ATF4|P18848	GDI1|P31150
ATF3|P18847	GNB2|P62879
CNOT3|O75175	ATF4|P18848
PGF|P49763	KDR|P35968
SIVA1|O15304	LPAR1|Q92633
PKN2|Q16513	RPS6KA1|Q15418
ATF3|P18847	DPF2|Q92785
LSM5|Q9Y4Y9	LSM5|Q9Y4Y9
NFKBIA|P25963	ZNF408|Q9H9D4
SKIV2L2|P42285	EXOSC3|Q9NQT5
PRPF40A|O75400	SUMO3|P55854
TP53|P04637	NME3|Q13232
ZNF3|P17036	ZNF408|Q9H9D4
ID3|Q02535	NKX2-3|Q8TAU0
NFKBIA|P25963	EPS8L2|Q9H6S3
SUMO3|P55854	LRIF1|Q5T3J3
BCAP31|P51572	BAX|Q07812
MPHOSPH6|Q99547	MPHOSPH6|Q99547
EIF4EBP1|Q13541	CHTF18|Q8WVB6
NKX2-3|Q8TAU0	MLX|Q9UH92
PEX12|O00623	PEX12|O00623
EIF3I|Q13347	ACVR2A|P27037
GDI1|P31150	GDI1|P31150
GDI1|P31150	ZNF408|Q9H9D4
EPS8L2|Q9H6S3	ZNF212|Q9UDV6
OAS1|P00973	MBD1|Q9UIS9
SCN1B|Q07699	SCN3B|Q9NY72
GNL1|P36915	PIP4K2C|Q8TBX8
GNL1|P36915	RND1|Q92730
GATA2|P23769	TLE1|Q04724
TEK|Q02763	ANGPTL3|Q9Y5C1
PEX16|Q9Y5Y5	PEX16|Q9Y5Y5
PIP4K2C|Q8TBX8	RND1|Q92730
CD274|Q9NZQ7	ICOS|Q9Y6W8
TSC1|Q92574	CDKN1B|P46527
EPS8L2|Q9H6S3	ZNF408|Q9H9D4
PEX12|O00623	PEX11B|O96011
HDAC3|O15379	EPAS1|Q99814
RND1|Q92730	ZNF331|Q9NQX6
C4BPA|P04003	FAS|P25445
CNOT3|O75175	GNB2|P62879
MSX2|P35548	PML|P29590
ZNF212|Q9UDV6	MLX|Q9UH92
E2F1|Q01094	GABPB1|Q06547
CTNNB1|P35222	HSPA4|P34932
SUMO1|P63165	GSTK1|Q9Y2Q3
PRPF40A|O75400	ARMCX2|Q7L311
TCERG1|O14776	SUMO3|P55854
RABEPK|Q7Z6M1	RAB7A|P51149
NR0B2|Q15466	PROX1|Q92786
PEX11B|O96011	PEX2|P28328
GDI1|P31150	RND1|Q92730
CSK|P41240	SAP30BP|Q9UHR5
STIM1|Q13586	TRPC6|Q9Y210
PEX14|O75381	PEX11B|O96011
GNL1|P36915	PUF60|Q9UHX1
NFKBIA|P25963	GNB2|P62879
PEX11A|O75192	PEX11B|O96011
RAB3IP|Q96QF0	SSX4|O60224
PEX12|O00623	PEX3|P56589
EEF1G|P26641	LRIF1|Q5T3J3
ZNF3|P17036	SAP30BP|Q9UHR5
POU1F1|P28069	TLE1|Q04724
CNOT3|O75175	RND1|Q92730
DUSP6|Q16828	EPS8L2|Q9H6S3
LGALS1|P09382	KDR|P35968
NKX2-3|Q8TAU0	PTP4A1|Q93096
E2F1|Q01094	GABPA|Q06546
ARMCX2|Q7L311	ZHX1|Q9UKY1
TTLL5|Q6EMB2	RXRA|P19793
PBX1|P40424	MYBBP1A|Q9BQG0
SNAI2|O43623	CTBP1|Q13363
PFN4|Q8NHR9	ACTB|P60709
RAB3IP|Q96QF0	SSX3|Q99909
DVL1|O14640	CSNK1A1|P48729
PEX11A|O75192	PEX14|O75381
ATF4|P18848	RND1|Q92730
ACP1|P24666	TIE1|P35590
SLA|Q13239	TRAT1|Q6PIZ9
EXOSC7|Q15024	EXOSC7|Q15024
NFKBIA|P25963	DPF2|Q92785
SART1|O43290	TXNL4A|P83876
TTLL5|Q6EMB2	RARA|P10276
EEF1G|P26641	IMMT|Q16891
ACVR1|Q04771	INHA|P05111
PDGFC|Q9NRA1	FLT1|P17948
CNOT3|O75175	IKZF4|Q9H2S9
PPIH|O43447	PRPF6|O94906
EFTUD2|Q15029	PRPF31|Q8WWY3
DTNBP1|Q96EV8	CSNK1E|P49674
TCERG1|O14776	IMMT|Q16891
SMAD4|Q13485	SMURF2|Q9HAU4
ATF4|P18848	CREB3L2|Q70SY1
DNAJB6|O75190	KRT14|P02533
MAPK8IP3|Q9UPT6	APP|P05067
LYZ|P61626	CD209|Q9NNX6
DUSP6|Q16828	RND1|Q92730
PEX11A|O75192	PEX16|Q9Y5Y5
VDR|P11473	UIMC1|Q96RL1
BMPR1B|O00238	BMP5|P22003
EEF1G|P26641	APLP1|P51693
ZAP70|P43403	TRAT1|Q6PIZ9
ATF3|P18847	CREB3L2|Q70SY1
AKAP8L|Q9ULX6	PRKAR2A|P13861
APLP1|P51693	PIAS4|Q8N2W9
PEX12|O00623	PEX11A|O75192
ZNF3|P17036	PUF60|Q9UHX1
SMAD1|Q15797	ANAPC10|Q9UM13
ZNF3|P17036	GNL1|P36915
RAB2A|P61019	RUFY3|Q7L099
NEFL|P07196	ZHX1|Q9UKY1
AREG|P15514	NKD2|Q969F2
HDAC2|Q92769	PHC1|P78364
PSMC3|P17980	SNCB|Q16143
GNL1|P36915	GNL1|P36915
ZNF3|P17036	ZNF331|Q9NQX6
GLMN|Q92990	IGF1R|P08069
SKIV2L2|P42285	EXOSC1|Q9Y3B2
EPS8L2|Q9H6S3	SAP30BP|Q9UHR5
RARA|P10276	PROX1|Q92786
ID3|Q02535	DUSP6|Q16828
TRAF3IP1|Q8TDR0	TRAF4|Q9BUZ4
APLP1|P51693	ZHX1|Q9UKY1
DUSP6|Q16828	PUF60|Q9UHX1
GNL1|P36915	ZNF408|Q9H9D4
ATF3|P18847	NFKBIA|P25963
RAN|P62826	RUFY3|Q7L099
CXCR4|P61073	NAP1L1|P55209
FHL1|Q13642	FHL5|Q5TD97
SNRNP200|O75643	SNRNP200|O75643
ATF4|P18848	PUF60|Q9UHX1
RND1|Q92730	IKZF4|Q9H2S9
CRLF3|Q8IUI8	EIF3C|Q99613
CREB3L2|Q70SY1	ZNF331|Q9NQX6
RAB15|P59190	RABGEF1|Q9UJ41
CREB3L2|Q70SY1	DPF2|Q92785
E2F2|Q14209	GABPB2|Q8TAK5
TCERG1|O14776	TCERG1|O14776
ZYX|Q15942	WT1|P19544
CDKN2A|P42771	ORC3|Q9UBD5
EEF1G|P26641	CEP126|Q9P2H0
BRD4|O60885	PCNA|P12004
NOL3|O60936	TRA2B|P62995
CSK|P41240	MLX|Q9UH92
NME6|O75414	TP53|P04637
INTS9|Q9NV88	CPSF1|Q10570
SMAD7|O15105	HOXC8|P31273
EXOSC9|Q06265	EXOSC9|Q06265
CTNNB1|P35222	PPP1CA|P62136
PEX7|O00628	PEX3|P56589
CDC27|P30260	CDK9|P50750
CREB3L2|Q70SY1	SAP30BP|Q9UHR5
MLX|Q9UH92	PUF60|Q9UHX1
GNL1|P36915	IKZF4|Q9H2S9
ZNF408|Q9H9D4	PUF60|Q9UHX1
MAGEH1|Q9H213	CEP126|Q9P2H0
PRKCB|P05771	SRC|P12931
GHRH|P01286	TRH|P20396
SUMO3|P55854	MAGEH1|Q9H213
ATF3|P18847	DUSP6|Q16828
CHD3|Q12873	CEP126|Q9P2H0
IKZF4|Q9H2S9	ZNF408|Q9H9D4
PEX11B|O96011	PEX3|P56589
AXIN1|O15169	SMAD5|Q99717
DPF2|Q92785	DPF2|Q92785
DUSP6|Q16828	ZNF408|Q9H9D4
DUSP6|Q16828	ZNF331|Q9NQX6
UBE2A|P49459	FANCL|Q9NW38
DVL1|O14640	GSK3B|P49841
FOS|P01100	MCM2|P49736
CXCR4|P61073	CXCL8|P10145
GNL1|P36915	NKX2-3|Q8TAU0
DUSP6|Q16828	MLX|Q9UH92
PRPF3|O43395	PPIH|O43447
ID3|Q02535	IKZF4|Q9H2S9
UBE2E1|P51965	SUMO1|P63165
CTNNB1|P35222	DDIT3|P35638
TTLL5|Q6EMB2	PPARG|P37231
CD40LG|P29965	C4BPA|P04003
DPF2|Q92785	IKZF4|Q9H2S9
PPIH|O43447	PPIH|O43447
ZNF626|Q68DY1	ZNF331|Q9NQX6
LMNA|P02545	YWHAB|P31946
SDC2|P34741	FGF1|P05230
DNAJC14|Q6Y2X3	GNB4|Q9HAV0
OSMR|Q99650	LIF|P15018
NOL3|O60936	SRSF1|Q07955
PEX7|O00628	PEX7|O00628
BUB1B|O60566	IL3|P08700
HOXC8|P31273	SMAD3|P84022
SUMO1|P63165	UBE2S|Q16763
CEP126|Q9P2H0	CEP126|Q9P2H0
HRAS|P01112	MAPK14|Q16539
MYOD1|P15172	SET|Q01105
RNF135|Q8IUD6	IFIH1|Q9BYX4
RND1|Q92730	EPS8L2|Q9H6S3
NKX2-3|Q8TAU0	ZNF331|Q9NQX6
ZNF3|P17036	NKX2-3|Q8TAU0
NACC1|Q96RE7	ZBTB16|Q05516
ZNF626|Q68DY1	ZNF212|Q9UDV6
MAPK1|P28482	OSR1|Q8TAX0
RACK1|P63244	TP53|P04637
SAP30|O75446	RBPJ|Q06330
LSM3|P62310	LSM3|P62310
TIE1|P35590	ANGPTL3|Q9Y5C1
PTP4A1|Q93096	ZNF331|Q9NQX6
PRPF8|Q6P2Q9	PRPF31|Q8WWY3
RB1|P06400	SMAD3|P84022
GDI1|P31150	ID3|Q02535
LSM4|Q9Y4Z0	LSM4|Q9Y4Z0
PEX10|O60683	PEX3|P56589
PTN|P21246	LRIF1|Q5T3J3
CDC5L|Q99459	ORC3|Q9UBD5
PXN|P49023	PARVB|Q9HBI1
ZNF626|Q68DY1	NKX2-3|Q8TAU0
KRAS|P01116	RUFY3|Q7L099
GNL1|P36915	MLX|Q9UH92
E2F5|Q15329	GABPB2|Q8TAK5
CSK|P41240	CSK|P41240
ATF4|P18848	SAP30BP|Q9UHR5
NFKBIA|P25963	CSK|P41240
DKC1|O60832	FANCA|O15360
GNB2|P62879	IKZF4|Q9H2S9
IKZF4|Q9H2S9	IKZF4|Q9H2S9
XRCC3|O43542	XRCC2|O43543
ZNF626|Q68DY1	RND1|Q92730
FHOD1|Q9Y613	RAC3|P60763
ATF4|P18848	MLX|Q9UH92
TCERG1|O14776	NEFL|P07196
AXIN1|O15169	SMAD1|Q15797
PIP4K2C|Q8TBX8	SAP30BP|Q9UHR5
ID3|Q02535	ZNF212|Q9UDV6
SNRNP200|O75643	TXNL4A|P83876
MESD|Q14696	DKK1|O94907
ATF4|P18848	IKZF4|Q9H2S9
VIPR2|P41587	RAMP3|O60896
CSK|P41240	ZNF331|Q9NQX6
MBD3|O95983	DNMT3L|Q9UJW3
PDPK1|O15530	CMC4|P56277
NCOR1|O75376	NR0B2|Q15466
IL1A|P01583	EGFR|P00533
NKX2-3|Q8TAU0	PIP4K2C|Q8TBX8
PIP4K2C|Q8TBX8	PUF60|Q9UHX1
CNOT3|O75175	ZNF3|P17036
ZNF626|Q68DY1	DPF2|Q92785
FHL2|Q14192	NKX2-3|Q8TAU0
HSPB1|P04792	EIF4B|P23588
AES|Q08117	HDAC1|Q13547
ZNF331|Q9NQX6	PUF60|Q9UHX1
HIC1|Q14526	SMARCA2|P51531
ZEB1|P37275	HDAC1|Q13547
ZNF626|Q68DY1	ZNF408|Q9H9D4
GNL1|P36915	ZNF626|Q68DY1
RXRA|P19793	PROX1|Q92786
FHOD1|Q9Y613	RAC2|P15153
NKX2-3|Q8TAU0	SAP30BP|Q9UHR5
NME1|P15531	MDM2|Q00987
ATF4|P18848	ZNF331|Q9NQX6
TCERG1|O14776	EEF1G|P26641
SMAD7|O15105	TRIM33|Q9UPN9
RAD51D|O75771	FANCD2|Q9BXW9
SRSF2|Q01130	AKAP17A|Q02040
FRS3|O43559	RND3|P61587
CTNND1|O60716	CTNNA1|P35221
ID3|Q02535	PIP4K2C|Q8TBX8
CA1|P00915	SLC4A1|P02730
PRPF40A|O75400	NEFL|P07196
LGALS1|P09382	FLT4|P35916
BCL2|P10415	MCL1|Q07820
TSC1|Q92574	SKP2|Q13309
DMC1|Q14565	FANCD2|Q9BXW9
EXOSC6|Q5RKV6	EXOSC6|Q5RKV6
ATF4|P18848	DPF2|Q92785
DUSP6|Q16828	PTP4A1|Q93096
CCND1|P24385	MCM2|P49736
RPL34|P49207	CDK1|P06493
CFTR|P13569	CLCN1|P35523
CNOT3|O75175	PIP4K2C|Q8TBX8
CNOT3|O75175	GDI1|P31150
YWHAZ|P63104	ATP2B2|Q01814
POP1|Q99575	NLRP3|Q96P20
EEF1G|P26641	MAGEH1|Q9H213
APLP2|Q06481	CD74|P04233
TNFAIP6|P98066	BMP3|P12645
CRY2|Q49AN0	KDM2B|Q8NHM5
NOL3|O60936	SRSF2|Q01130
ATF3|P18847	RND1|Q92730
NFYA|P23511	TBP|P20226
DIS3|Q9Y2L1	EXOSC1|Q9Y3B2
RAD51B|O15315	XRCC3|O43542
MCL1|Q07820	BCL2L2|Q92843
LRPAP1|P30533	APP|P05067
RDX|P35241	DOCK1|Q14185
PTP4A1|Q93096	SAP30BP|Q9UHR5
PPIH|O43447	PRPF8|Q6P2Q9
ARMCX2|Q7L311	MAGEH1|Q9H213
ZNF3|P17036	IKZF4|Q9H2S9
CD274|Q9NZQ7	CD28|P10747
GDI1|P31150	NKX2-3|Q8TAU0
BCL2L1|Q07817	MAVS|Q7Z434
PTN|P21246	MAGEH1|Q9H213
ZNF3|P17036	PTP4A1|Q93096
STIM1|Q13586	TRPC3|Q13507
NFKBIA|P25963	FHL2|Q14192
ZNF626|Q68DY1	IKZF4|Q9H2S9
ID3|Q02535	ZNF331|Q9NQX6
PRPF40A|O75400	MAGEH1|Q9H213
GDI1|P31150	PIP4K2C|Q8TBX8
LAPTM5|Q13571	TRAT1|Q6PIZ9
DPF2|Q92785	PUF60|Q9UHX1
ID3|Q02535	PTP4A1|Q93096
RACK1|P63244	GNAS|P63092
DUSP6|Q16828	DPF2|Q92785
PEX3|P56589	PEX3|P56589
TCERG1|O14776	CEP126|Q9P2H0
GNB2|P62879	CREB3L2|Q70SY1
EPS8L2|Q9H6S3	ZNF331|Q9NQX6
IMMT|Q16891	ARMCX2|Q7L311
DTNBP1|Q96EV8	CSNK1D|P48730
DPF2|Q92785	SAP30BP|Q9UHR5
NFKBIA|P25963	ZNF626|Q68DY1
ADRA1D|P25100	RGS2|P41220
ADRA1B|P35368	RGS2|P41220
COL18A1|P39060	VEGFA|P15692
RIPK2|O43353	CARD18|P57730
RAB3IP|Q96QF0	SSX1|Q16384
DPF2|Q92785	MLX|Q9UH92
CNOT3|O75175	SAP30BP|Q9UHR5
CRY2|Q49AN0	FBXO5|Q9UKT4
SH3KBP1|Q96B97	TNFRSF14|Q92956
CNOT3|O75175	PUF60|Q9UHX1
RAD54L|Q92698	FANCD2|Q9BXW9
MAPK8|P45983	GLYR1|Q49A26
PTPN2|P17706	YWHAB|P31946
GDI1|P31150	SAP30BP|Q9UHR5
PPIH|O43447	SNRNP200|O75643
PTN|P21246	IMMT|Q16891
CSN2|P05814	CD209|Q9NNX6
FHL2|Q14192	MLX|Q9UH92
HM13|Q8TCT9	SERP1|Q9Y6X1
ATF3|P18847	PIP4K2C|Q8TBX8
PTN|P21246	CEP126|Q9P2H0
RBPJ|Q06330	RBBP8|Q99708
ATF3|P18847	EPS8L2|Q9H6S3
RHOD|O00212	RUFY3|Q7L099
PKN1|Q16512	MAP3K2|Q9Y2U5
GATA1|P15976	PRKCZ|Q05513
FHOD1|Q9Y613	RHOA|P61586
PEX7|O00628	PEX11B|O96011
NCOR1|O75376	PROX1|Q92786
LSM6|P62312	LSM6|P62312
XRCC3|O43542	RAD51D|O75771
EXOSC4|Q9NPD3	EXOSC4|Q9NPD3
SRSF11|Q05519	SNRNP70|P08621
XRCC3|O43542	FANCD2|Q9BXW9
NR4A1|P22736	NCOA6|Q14686
EP300|Q09472	CD44|P16070
CTNNB1|P35222	HSP90B1|P14625
CNOT3|O75175	CNOT3|O75175
GNL1|P36915	ZNF331|Q9NQX6
DVL1|O14640	TSC1|Q92574
FYN|P06241	PRKCA|P17252
PEX2|P28328	PEX3|P56589
SUMO3|P55854	SUMO3|P55854
AKT1|P31749	YWHAB|P31946
CRY1|Q16526	BTRC|Q9Y297
ZNF331|Q9NQX6	MLX|Q9UH92
TIFAB|Q6ZNK6	TRAF6|Q9Y4K3
APPL2|Q8NEU8	RAB11A|P62491
ATP8B3|O60423	TMEM30B|Q3MIR4
ZNF3|P17036	DPF2|Q92785
HDAC2|Q92769	ELAC2|Q9BQ52
EIF4E|P06730	SCPEP1|Q9HB40
PRPF40A|O75400	LRIF1|Q5T3J3
ATF4|P18848	FHL2|Q14192
GNB2|P62879	EPS8L2|Q9H6S3
LSM8|O95777	LSM8|O95777
GNL1|P36915	CREB3L2|Q70SY1
HM13|Q8TCT9	CD74|P04233
STAT5A|P42229	GADD45GIP1|Q8TAE8
ZNF3|P17036	RND1|Q92730
RABEPK|Q7Z6M1	HRAS|P01112
IMMT|Q16891	ZHX1|Q9UKY1
NEFL|P07196	PTN|P21246
LSM7|Q9UK45	LSM7|Q9UK45
MBD2|Q9UBB5	DNMT3L|Q9UJW3
PRPF31|Q8WWY3	PRPF31|Q8WWY3
FOXO1|Q12778	TSC1|Q92574
RARG|P13631	UIMC1|Q96RL1
EIF3I|Q13347	TGFBR1|P36897
PEX11B|O96011	PEX13|Q92968
UBE2B|P63146	SUMO1|P63165
ZNF626|Q68DY1	PTP4A1|Q93096
ATP2B4|P23634	YWHAZ|P63104
PRKCB|P05771	FYN|P06241
CD74|P04233	NOTCH1|P46531
TCERG1|O14776	ZHX1|Q9UKY1
RNF135|Q8IUD6	MAVS|Q7Z434
CNOT3|O75175	MLX|Q9UH92
NFKBIA|P25963	GNL1|P36915
ZNF3|P17036	MLX|Q9UH92
CNOT3|O75175	EPS8L2|Q9H6S3
BMPR1A|P36894	BMP3|P12645
PEX7|O00628	PEX2|P28328
GNL1|P36915	EPS8L2|Q9H6S3
RAD51C|O43502	FANCD2|Q9BXW9
CEP126|Q9P2H0	ZHX1|Q9UKY1
GAS1|P54826	BID|P55957
CDC37L1|Q7L3B6	RAF1|P04049
ZNF212|Q9UDV6	PUF60|Q9UHX1
PEX11A|O75192	PEX3|P56589
GDI1|P31150	GNB2|P62879
ATF3|P18847	GDI1|P31150
PEX11A|O75192	PEX2|P28328
CRY1|Q16526	KDM2A|Q9Y2K7
RAD51B|O15315	FANCD2|Q9BXW9
NFKBIA|P25963	CREB3L2|Q70SY1
ID3|Q02535	DPF2|Q92785
TCERG1|O14776	APLP1|P51693
VIPR2|P41587	RAMP2|O60895
CFP|P27918	CD55|P08174
USP39|Q53GS9	USP39|Q53GS9
TRAF3IP1|Q8TDR0	TRAF6|Q9Y4K3
FHL2|Q14192	RND1|Q92730
BMPR1A|P36894	TGFB1|P01137
TSC2|P49815	SKP2|Q13309
SLC1A2|P43004	DDX41|Q9UJV9
APPL1|Q9UKG1	RAB11A|P62491
CDX2|Q99626	TBP|P20226
DNM2|P50570	VAV3|Q9UKW4
GNB2|P62879	NKX2-3|Q8TAU0
ADRB1|P08588	AKAP5|P24588
LRIF1|Q5T3J3	ZHX1|Q9UKY1
YWHAQ|P27348	AKT1|P31749
PKN1|Q16512	RPS6KA1|Q15418
DNAJB6|O75190	KRT5|P13647
APLP1|P51693	ARMCX2|Q7L311
TGFA|P01135	NKD1|Q969G9
FUBP3|Q96I24	PUF60|Q9UHX1
SMAD6|O43541	TRIM33|Q9UPN9
DGCR8|Q8WYQ5	XPO5|Q9HAV4
LALBA|P00709	CD209|Q9NNX6
PTP4A1|Q93096	IKZF4|Q9H2S9
RBBP4|Q09028	NCOR2|Q9Y618
PKN2|Q16513	RPS6KA3|P51812
AXIN1|O15169	PPP2R1A|P30153
EXOSC6|Q5RKV6	MPHOSPH6|Q99547
PTN|P21246	ZHX1|Q9UKY1
CNOT3|O75175	PTP4A1|Q93096
HRH1|P35367	NCDN|Q9UBB6
APLP1|P51693	SUMO3|P55854
TXNL4A|P83876	TXNL4A|P83876
SUMO3|P55854	ZHX1|Q9UKY1
DNAJB6|O75190	VIM|P08670
TGFBR3|Q03167	ZYX|Q15942
GNL1|P36915	DPF2|Q92785
VEGFB|P49765	FLT4|P35916
LYN|P07948	PRKCA|P17252
LRRFIP1|Q32MZ4	LEF1|Q9UJU2
GNB2|P62879	ZNF626|Q68DY1
RND1|Q92730	DPF2|Q92785
THRA|P10827	PROX1|Q92786
EXOC1|Q9NV70	RHOA|P61586
NKX2-3|Q8TAU0	DPF2|Q92785
SMAD1|Q15797	TRIM33|Q9UPN9
TACC1|O75410	KAT2B|Q92831
SNRNP70|P08621	AKAP17A|Q02040
EIF3I|Q13347	ACVR1|Q04771
NEFL|P07196	CEP126|Q9P2H0
ATF4|P18848	PTP4A1|Q93096
PRPF3|O43395	PRPF3|O43395
CXCR4|P61073	NPY|P01303
CRY2|Q49AN0	FBXL2|Q9UKC9
HRAS|P01112	MAPK1|P28482
DIS3|Q9Y2L1	DIS3|Q9Y2L1
NFKBIA|P25963	PIP4K2C|Q8TBX8
PPIH|O43447	DDX23|Q9BUQ8
CREB3L2|Q70SY1	PIP4K2C|Q8TBX8
APLP1|P51693	CHD3|Q12873
CXCL10|P02778	ACKR1|Q16570
DUSP6|Q16828	NKX2-3|Q8TAU0
ATF3|P18847	NKX2-3|Q8TAU0
CREB3L2|Q70SY1	IKZF4|Q9H2S9
EPS8L2|Q9H6S3	EPS8L2|Q9H6S3
EFTUD2|Q15029	EFTUD2|Q15029
HDAC4|P56524	HDAC10|Q969S8
CTNND1|O60716	IL2|P60568
EEF1G|P26641	ZHX1|Q9UKY1
ZBTB8B|Q8NAP8	ZBTB8B|Q8NAP8
VCL|P18206	PARVB|Q9HBI1
PEX11B|O96011	PEX16|Q9Y5Y5
PRNP|P04156	FZR1|Q9UM11
DPF2|Q92785	PTP4A1|Q93096
FHL2|Q14192	CREB3L2|Q70SY1
E2F4|Q16254	GABPB2|Q8TAK5
GNL1|P36915	DUSP6|Q16828
ATF4|P18848	ZNF626|Q68DY1
NFKBIA|P25963	SAP30BP|Q9UHR5
SUMO3|P55854	IMMT|Q16891
LMNA|P02545	HSPB1|P04792
FHL2|Q14192	DUSP6|Q16828
GNB2|P62879	SAP30BP|Q9UHR5
LGALS1|P09382	FLT1|P17948
PIGF|Q07326	KDR|P35968
EIF3E|P60228	CRLF3|Q8IUI8
TRAPPC9|Q96Q05	IKBKG|Q9Y6K9
TTLL5|Q6EMB2	THRB|P10828
ACTN2|P35609	TRIM54|Q9BYV2
PEX7|O00628	PEX11A|O75192
TOM1L1|O75674	ZFYVE16|Q7Z3T8
SLC1A2|P43004	RRS1|Q15050
E2F3|O00716	GABPB2|Q8TAK5
DUSP6|Q16828	DUSP6|Q16828
GNB2|P62879	DNAJC14|Q6Y2X3
APPL2|Q8NEU8	RAB7A|P51149
PGM1|P36871	S100P|P25815
CTNND1|O60716	CTNNAL1|Q9UBT7
CSK|P41240	ZNF408|Q9H9D4
EXOSC5|Q9NQT4	EXOSC5|Q9NQT4
ZNF3|P17036	PIP4K2C|Q8TBX8
SSX2IP|Q9Y2D8	SSX1|Q16384
NKAP|Q8N5F7	RIPK1|Q13546
UFD1|Q92890	UBXN4|Q92575
HEY2|Q9UBP5	UBXN4|Q92575
PEX12|O00623	PEX16|Q9Y5Y5
AKAP17A|Q02040	U2AF1|Q01081
UMOD|P07911	TNF|P01375
THRB|P10828	PROX1|Q92786
NKX2-3|Q8TAU0	RND1|Q92730
ZNF3|P17036	GNB2|P62879
GNB2|P62879	ZNF408|Q9H9D4
PIP4K2C|Q8TBX8	EPS8L2|Q9H6S3
CSK|P41240	DUSP6|Q16828
NR3C1|P04150	FBL|P22087
LSM1|O15116	LSM8|O95777
APPL1|Q9UKG1	RAB7A|P51149
MAP4K4|O95819	RAP1A|P62834
CNOT3|O75175	NKX2-3|Q8TAU0
DTNBP1|Q96EV8	CSNK1A1|P48729
PIP4K2C|Q8TBX8	ZNF408|Q9H9D4
GNB2|P62879	MLX|Q9UH92
TP73|O15350	HECW1|Q76N89
GAS1|P54826	BAD|Q92934
DYNLL1|P63167	RASGRP2|Q7LDG7
ATF3|P18847	GNL1|P36915
AHSG|P02765	CAPN1|P07384
TBL1X|O60907	PARP1|P09874
RND3|P61587	FRS2|Q8WU20
ARAF|P10398	BCL2|P10415
NOL3|O60936	SNRPN|P63162
NR6A1|Q15406	NRIP1|P48552
TBL1X|O60907	TLE1|Q04724
ZNF331|Q9NQX6	SAP30BP|Q9UHR5
SNRNP70|P08621	SRSF2|Q01130
IKZF4|Q9H2S9	ZNF331|Q9NQX6
DNAJB6|O75190	DES|P17661
MPHOSPH6|Q99547	DIS3|Q9Y2L1
GDI1|P31150	MLX|Q9UH92
PTN|P21246	SUMO3|P55854
PPARG|P37231	UIMC1|Q96RL1
NFKBIA|P25963	DUSP6|Q16828
EEF1G|P26641	ARMCX2|Q7L311
MAD2L2|Q9UI95	MAD1L1|Q9Y6D9
ZNF577|Q9BSK1	CREB3L1|Q96BA8
TYRO3|Q06418	ANGPTL3|Q9Y5C1
ZFP14|Q9HCL3	ZNF606|Q8WXB4
ZNF141|Q15928	ZNF282|Q9UDV7
EPHB2|P29323	FER|P16591
ZNF554|Q86TJ5	ZNF548|Q8NEK5
DUSP8|Q13202	ZNF555|Q8NEP9
ZBTB34|Q8NCN2	ZNF845|Q96IR2
ZNF16|P17020	EPHA6|Q9UF33
HERC4|Q5GLZ8	SNX18|Q96RF0
SSH1|Q8WYL5	ZNF780B|Q9Y6R6
ROR1|Q01973	LGALS1|P09382
ZNF260|Q3ZCT1	SRCAP|Q6ZRS2
SRC|P12931	ZNF226|Q9NYT6
NFKBIB|Q15653	SSH1|Q8WYL5
ZNF433|Q8N7K0	ATF4|P18848
ZNF554|Q86TJ5	ZNF69|Q9UC07
EPHA2|P29317	SSH1|Q8WYL5
GBF1|Q92538	RARA|P10276
ZNF736|B4DX44	PTK2|Q05397
NKX2-1|P43699	ZNF510|Q9Y2H8
RAD54B|Q9Y620	NDN|Q99608
EPHB1|P54762	ZNF10|P21506
ZNF619|Q8N2I2	ZNF225|Q9UK10
ZNF432|O94892	SAP30BP|Q9UHR5
ZNF28|P17035	PTP4A1|Q93096
TRIM62|Q9BVG3	PRKG1|Q13976
ZNF701|Q9NV72	DUSP10|Q9Y6W6
CP|P00450	C4A|P0C0L4
CHD6|Q8TD26	MAGEB18|Q96M61
ZNF519|Q8TB69	PIPSL|A2A3N6
KRT36|O76013	PRSS1|P07477
ZNF436|Q9C0F3	PTK2|Q05397
ZNF730|Q6ZMV8	ZNF563|Q8TA94
AKT3|Q9Y243	STK10|O94804
NKX2-6|A6NCS4	ZNF782|Q6ZMW2
ZFP90|Q8TF47	ZNF595|Q8IYB9
ZNF805|Q5CZA5	ATF4|P18848
ZNF606|Q8WXB4	ZNF33A|Q06730
ZFP14|Q9HCL3	ZNF543|Q08ER8
ZNF790|Q6PG37	ZNF214|Q9UL59
ZNF675|Q8TD23	ZNF782|Q6ZMW2
RAB13|P51153	RABEP2|Q9H5N1
ZNF347|Q96SE7	LTK|P29376
ZNF558|Q96NG5	ZNF586|Q9NXT0
KRT26|Q7Z3Y9	CTRL|P40313
DUSP8|Q13202	ZNF317|Q96PQ6
ZNF2|Q9BSG1	ZNF460|Q14592
MAP3K12|Q12852	BUB1|O43683
ZNF514|Q96K75	ZNF12|P17014
EPHA5|P54756	DPF3|Q92784
PRPH|P41219	MAGED4|Q96JG8
EPHB4|P54760	PHF10|Q8WUB8
ZNF300|Q96RE9	RHOQ|P17081
ZFP92|A6NM28	RHOQ|P17081
ZNF235|Q14590	ZNF587|Q96SQ5
EPS8L3|Q8TE67	ZNF792|Q3KQV3
APLP2|Q06481	EP400|Q96L91
CDK5|Q00535	DOC2B|Q14184
SRC|P12931	RPS6KA2|Q15349
ZNF334|Q9HCZ1	ZNF273|Q14593
EPHB3|P54753	RHOH|Q15669
ZNF606|Q8WXB4	DUSP5|Q16690
ZNF557|Q8N988	ZNF607|Q96SK3
IGF1R|P08069	POC1B|Q8TC44
ZNF649|Q9BS31	TAF5|Q15542
ZFP28|Q8NHY6	ZNF668|Q96K58
ZNF879|B4DU55	DPF2|Q92785
UBE3A|Q05086	SNX18|Q96RF0
ZNF93|P35789	ZNF136|P52737
ZFP90|Q8TF47	ZNF12|P17014
EPHA3|P29320	PTK2B|Q14289
PHF10|Q8WUB8	ZNF208|O43345
ROS1|P08922	AKT2|P31751
ZNF184|Q99676	ZNF211|Q13398
ZFP30|Q9Y2G7	ZNF329|Q86UD4
ZNF287|Q9HBT7	DUSP2|Q05923
ZNF600|Q6ZNG1	ZNF180|Q9UJW8
KRT81|Q14533	ARMCX1|Q9P291
ZNF354A|O60765	ZNF33B|Q06732
ZNF74|Q16587	ZNF157|P51786
ZNF569|Q5MCW4	ZNF615|Q8N8J6
ZNF529|Q6P280	DPF2|Q92785
POC1B|Q8TC44	ZNF431|Q8TF32
MST1R|Q04912	GNB2|P62879
ITK|Q08881	DUSP16|Q9BY84
ZNF577|Q9BSK1	ZNF66|Q6ZN08
POC1A|Q8NBT0	DUSP10|Q9Y6W6
ROS1|P08922	ANXA3|P12429
ZNF514|Q96K75	ZNF227|Q86WZ6
SLIT1|O75093	CD74|P04233
ZNF684|Q5T5D7	ERBB4|Q15303
ZNF555|Q8NEP9	ZNF408|Q9H9D4
IGF1R|P08069	BLK|P51451
ZNF12|P17014	ZNF835|Q9Y2P0
GNB5|O14775	DUSP2|Q05923
ZNF583|Q96ND8	ZNF84|P51523
ZNF355P|Q9NSJ1	ZNF85|Q03923
FGFR3|P22607	ZNF681|Q96N22
KRT12|Q99456	HGFAC|Q04756
ZNF554|Q86TJ5	ZNF251|Q9BRH9
JAG1|P78504	FAT4|Q6V0I7
ZNF85|Q03923	ZNF519|Q8TB69
ZNF140|P52738	ZNF20|P17024
EPHA8|P29322	GNL1|P36915
ZNF497|Q6ZNH5	ATF4|P18848
ZNF730|Q6ZMV8	HKR1|P10072
ZNF84|P51523	ZNF616|Q08AN1
ZNF354A|O60765	BLK|P51451
TRIM68|Q6AZZ1	ROCK2|O75116
NACC2|Q96BF6	ZNF557|Q8N988
HCK|P08631	PTK6|Q13882
ZFP1|Q6P2D0	ZNF20|P17024
HKR1|P10072	GNB2|P62879
ZNF551|Q7Z340	PTK2|Q05397
HFM1|A2PYH4	SKIV2L|Q15477
ZNF585A|Q6P3V2	ZNF28|P17035
ZNF808|Q8N4W9	ZNF761|Q86XN6
PIP4K2B|P78356	ZNF408|Q9H9D4
ZNF17|P17021	CNOT3|O75175
ZNF528|Q3MIS6	IKZF4|Q9H2S9
ZNF211|Q13398	INSR|P06213
PHF10|Q8WUB8	ZNF180|Q9UJW8
ZNF550|Q7Z398	ZNF79|Q15937
EPHB1|P54762	RPS6KA1|Q15418
ZNF724|A8MTY0	ZNF605|Q86T29
ZNF527|Q8NB42	ZFP37|Q9Y6Q3
KAT6A|Q92794	ZNF780A|O75290
ZNF320|A2RRD8	NFKB2|Q00653
SMAD6|O43541	HOXB9|P17482
ZNF71|Q9NQZ8	SAP30BP|Q9UHR5
ZNF286B|P0CG31	ZNF544|Q6NX49
ZNF829|Q3KNS6	IKZF1|Q13422
ZNF117|Q03924	ZNF700|Q9H0M5
ZNF19|P17023	ZNF234|Q14588
ZNF883|P0CG24	TTF2|Q9UNY4
ZNF565|Q8N9K5	ZNF665|Q9H7R5
WDR5B|Q86VZ2	ZNF355P|Q9NSJ1
LYN|P07948	ZNF266|Q14584
ZNF454|Q8N9F8	GNL1|P36915
CDK6|Q00534	RPL34|P49207
ZNF514|Q96K75	PTP4A3|O75365
ZNF724|A8MTY0	ZNF212|Q9UDV6
ZFP62|Q8NB50	ZNF431|Q8TF32
ZNF225|Q9UK10	ZNF99|A8MXY4
ZNF93|P35789	ZNF189|O75820
FES|P07332	EPHA10|Q5JZY3
NFKB1|P19838	PTP4A1|Q93096
JAG1|P78504	EYS|Q5T1H1
DUSP10|Q9Y6W6	ZNF841|Q6ZN19
ZNF718|Q3SXZ3	IKZF1|Q13422
ZNF534|Q76KX8	ZNF155|Q12901
CD3D|P04234	EPHB3|P54753
ZNF208|O43345	DUSP2|Q05923
PRKCA|P17252	TAOK3|Q9H2K8
POC1B|Q8TC44	EPS8L2|Q9H6S3
MATK|P42679	ZNF14|P17017
ZNF678|Q5SXM1	ZNF573|Q86YE8
ZNF135|P52742	IKZF2|Q9UKS7
ZNF547|Q8IVP9	FGFR2|P21802
EPHA2|P29317	GNB5|O14775
ZNF221|Q9UK13	ZNF354B|Q96LW1
ZNF880|Q6PDB4	ZNF555|Q8NEP9
KRT85|P78386	PRSS1|P07477
PTK6|Q13882	ATF3|P18847
NACC2|Q96BF6	ZNF74|Q16587
ZNF595|Q8IYB9	LCK|P06239
TAOK3|Q9H2K8	PKN1|Q16512
ZNF43|P17038	INO80|Q9ULG1
ZNF493|Q6ZR52	ZNF79|Q15937
ZNF112|Q9UJU3	ATF3|P18847
ZNF624|Q9P2J8	PHGDH|O43175
ZNF311|Q5JNZ3	ZNF317|Q96PQ6
KRT33B|Q14525	TRO|Q12816
KRT19|P08727	TMPRSS3|P57727
ZNF99|A8MXY4	ZNF544|Q6NX49
TRIM6|Q9C030	PRKCQ|Q04759
POC1B|Q8TC44	PARP1|P09874
LSG1|Q9H089	ZNF112|Q9UJU3
WDR5B|Q86VZ2	EPS8L3|Q8TE67
ZNF214|Q9UL59	ZNF510|Q9Y2H8
ZNF431|Q8TF32	LYN|P07948
ZNF248|Q8NDW4	ZNF563|Q8TA94
YES1|P07947	RHOH|Q15669
HSP90AB4P|Q58FF6	CTNNB1|P35222
TRIM64|A6NGJ6	RPS6KA3|P51812
ZNF675|Q8TD23	ZNF426|Q9BUY5
ZNF17|P17021	SSH1|Q8WYL5
ZNF467|Q7Z7K2	SMARCA1|P28370
ZNF20|P17024	MLX|Q9UH92
ZNF135|P52742	ZNF878|C9JN71
PHF10|Q8WUB8	ZNF81|P51508
LSG1|Q9H089	ZNF681|Q96N22
ZNF724|A8MTY0	ITK|Q08881
ZNF543|Q08ER8	PTP4A1|Q93096
LYN|P07948	ZNF416|Q9BWM5
EPHA8|P29322	TEK|Q02763
ZNF782|Q6ZMW2	SMARCA2|P51531
ZNF502|Q8TBZ5	ZNF155|Q12901
ZNF415|Q09FC8	ZNF415|Q09FC8
ZNF805|Q5CZA5	ZNF398|Q8TD17
TUBB3|Q13509	TLE4|Q04727
ZBTB43|O43298	ZNF888|P0CJ79
PKN2|Q16513	MAP4K5|Q9Y4K4
ZNF286A|Q9HBT8	ZNF564|Q8TBZ8
PIP4K2A|P48426	EPS8L3|Q8TE67
ZNF12|P17014	ZNF432|O94892
ZNF430|Q9H8G1	PIP4K2C|Q8TBX8
ZFP28|Q8NHY6	DUSP2|Q05923
MBD3|O95983	DNMT3B|Q9UBC3
ZNF850|A8MQ14	ZNF528|Q3MIS6
PRKY|O43930	STK38L|Q9Y2H1
ZNF189|O75820	IKZF1|Q13422
ZFP82|Q8N141	IKZF4|Q9H2S9
NFKB2|Q00653	FGFR3|P22607
PIP5K1B|O14986	ZNF484|Q5JVG2
ZNF43|P17038	ZFP82|Q8N141
ZNF354A|O60765	ZNF268|Q14587
RPS6KB2|Q9UBS0	MAP3K15|Q6ZN16
LTK|P29376	ZNF648|Q5T619
ZNF250|P15622	HELLS|Q9NRZ9
WDR5|P61964	ZNF780A|O75290
ZNF195|O14628	ZNF777|Q9ULD5
ZNF467|Q7Z7K2	RAD54L2|Q9Y4B4
POC1B|Q8TC44	CDC42BPG|Q6DT37
ZNF90|Q03938	ZNF454|Q8N9F8
NLK|Q9UBE8	SYT12|Q8IV01
ZNF333|Q96JL9	ZNF433|Q8N7K0
ZSCAN2|Q7Z7L9	ZNF529|Q6P280
GDI2|P50395	ZNF30|P17039
ZNF485|Q8NCK3	SSH1|Q8WYL5
ZNF391|Q9UJN7	EPHA2|P29317
ZNF286B|P0CG31	ZNF77|Q15935
ZNF417|Q8TAU3	SMARCA1|P28370
EPHA2|P29317	ZNF761|Q86XN6
ZNF716|A6NP11	ZNF709|Q8N972
ZNF225|Q9UK10	ZNF668|Q96K58
ZNF594|Q96JF6	ZNF432|O94892
ROR2|Q01974	MAST3|O60307
ZNF829|Q3KNS6	ZNF792|Q3KQV3
ABCC3|O15438	CLCN7|P51798
KRT8|P05787	PRPF40A|O75400
PTPN4|P29074	YWHAE|P62258
EPS8L3|Q8TE67	EPS8L2|Q9H6S3
TXK|P42681	RPS6KB2|Q9UBS0
ZNF33A|Q06730	SMARCA2|P51531
ZNF429|Q86V71	ZNF436|Q9C0F3
BTK|Q06187	ZFP62|Q8NB50
ZNF675|Q8TD23	IKZF1|Q13422
ZNF565|Q8N9K5	ZNF317|Q96PQ6
NEK4|P51957	KRAS|P01116
KRT33B|Q14525	SUMO4|Q6EEV6
AES|Q08117	WDR17|Q8IZU2
SERPINI2|O75830	TNR|Q92752
ZNF333|Q96JL9	MET|P08581
ZNF701|Q9NV72	EPHB4|P54760
ZNF16|P17020	ZNF155|Q12901
ZNF99|A8MXY4	ZNF778|Q96MU6
PIP4K2A|P48426	ZNF484|Q5JVG2
ZNF565|Q8N9K5	ZNF780B|Q9Y6R6
ZNF724|A8MTY0	SSH1|Q8WYL5
ZNF665|Q9H7R5	TXK|P42681
ZFP28|Q8NHY6	PIP4K2C|Q8TBX8
ZNF519|Q8TB69	ZNF268|Q14587
DST|Q03001	TRIM54|Q9BYV2
KRT86|O43790	PLAT|P00750
S1PR3|Q99500	SIVA1|O15304
ZNF729|A6NN14	ZNF587|Q96SQ5
KRT71|Q3SY84	MAGEB18|Q96M61
ZNF554|Q86TJ5	GDI2|P50395
ZNF7|P17097	TEC|P42680
ZNF543|Q08ER8	ZNF606|Q8WXB4
MAPK4|P31152	RPS6KA2|Q15349
ZNF229|Q9UJW7	EPHA2|P29317
ZNF329|Q86UD4	BLK|P51451
VEGFD|O43915	MUSK|O15146
ZNF682|O95780	ZNF497|Q6ZNH5
ZFP69|Q49AA0	SMARCA1|P28370
ZKSCAN8|Q15776	ZNF433|Q8N7K0
CCR4|P51679	NAP1L4|Q99733
ZNF2|Q9BSG1	ZNF569|Q5MCW4
TAF5L|O75529	ZNF730|Q6ZMV8
SPTBN4|Q9H254	TRIM55|Q9BYV6
NFKBIB|Q15653	FER|P16591
ZNF551|Q7Z340	MLX|Q9UH92
ZNF253|O75346	CREB3L1|Q96BA8
BTK|Q06187	GRK3|P35626
ZNF34|Q8IZ26	ZNF699|Q32M78
ZNF558|Q96NG5	ZNF607|Q96SK3
ZNF234|Q14588	ZNF175|Q9Y473
ZNF334|Q9HCZ1	ZNF98|A6NK75
FGR|P09769	WDR38|Q5JTN6
ZNF550|Q7Z398	CREB3L2|Q70SY1
E2F3|O00716	ETS2|P15036
RARA|P10276	SIRT3|Q9NTG7
POC1B|Q8TC44	ZNF648|Q5T619
ZNF23|P17027	HKR1|P10072
ZNF684|Q5T5D7	ZNF418|Q8TF45
ZNF98|A6NK75	ZNF343|Q6P1L6
ZNF761|Q86XN6	SMARCA1|P28370
ZNF141|Q15928	EPHA6|Q9UF33
ZNF470|Q6ECI4	NACC1|Q96RE7
ZNF134|P52741	SMARCA2|P51531
EPHB3|P54753	ANXA9|O76027
HMCN1|Q96RW7	RGMB|Q6NW40
GATA2|P23769	PRKCI|P41743
LYN|P07948	ZNF433|Q8N7K0
PPIE|Q9UNP9	PRPF6|O94906
ZNF460|Q14592	ERCC6L|Q2NKX8
ZNF701|Q9NV72	ZNF35|P13682
KRT77|Q7Z794	MAGEH1|Q9H213
FRK|P42685	DUSP22|Q9NRW4
ZNF91|Q05481	CHD1L|Q86WJ1
ZNF680|Q8NEM1	ZFP3|Q96NJ6
ZNF790|Q6PG37	DUSP2|Q05923
ZNF266|Q14584	NACC1|Q96RE7
KRT16|P08779	NSMCE3|Q96MG7
ZNF879|B4DU55	ZNF345|Q14585
EPHA8|P29322	ZNF99|A8MXY4
POC1B|Q8TC44	ATF4|P18848
ZNF45|Q02386	ZNF570|Q96NI8
ZNF432|O94892	ZNF317|Q96PQ6
RET|P07949	EPHB6|O15197
NEFH|P12036	CEP126|Q9P2H0
ZNF253|O75346	GNB2|P62879
ZNF569|Q5MCW4	ID3|Q02535
EPHB1|P54762	EPS8|Q12929
ZNF85|Q03923	LTK|P29376
HCK|P08631	WDR5B|Q86VZ2
DES|P17661	PRSS36|Q5K4E3
INSRR|P14616	RPS6KA1|Q15418
ZNF254|O75437	ABL2|P42684
ZNF649|Q9BS31	ZNF502|Q8TBZ5
KRT87P|A6NCN2	MAGEB5|Q9BZ81
ZNF551|Q7Z340	ZNF648|Q5T619
PTK2B|Q14289	ZNF510|Q9Y2H8
INSRR|P14616	DDR2|Q16832
ALK|Q9UM73	PRKCE|Q02156
ZNF195|O14628	ZNF678|Q5SXM1
SMARCA2|P51531	NDN|Q99608
KRT23|Q9C075	HPN|P05981
ZNF573|Q86YE8	CNOT3|O75175
EPS8L1|Q8TE68	ZNF268|Q14587
ZKSCAN8|Q15776	ZNF668|Q96K58
ZSCAN2|Q7Z7L9	ZNF408|Q9H9D4
ZNF577|Q9BSK1	ZNF460|Q14592
ZNF429|Q86V71	ZNF502|Q8TBZ5
ZNF479|Q96JC4	ZSCAN2|Q7Z7L9
ZNF605|Q86T29	DUSP7|Q16829
ZNF675|Q8TD23	ZNF211|Q13398
ZFP37|Q9Y6Q3	CHD4|Q14839
KRT8|P05787	MAGED1|Q9Y5V3
ZNF534|Q76KX8	ZNF25|P17030
ZNF490|Q9ULM2	PHGDH|O43175
ZNF480|Q8WV37	ZNF320|A2RRD8
PIP5K1C|O60331	ZNF273|Q14593
ITK|Q08881	ZNF169|Q14929
ZNF726|A6NNF4	ZNF721|Q8TF20
ZNF680|Q8NEM1	ZNF182|P17025
MAGEB1|P43366	MAGEA10|P43363
ZNF565|Q8N9K5	ZNF544|Q6NX49
RPS6KA4|O75676	NRK|Q7Z2Y5
ZNF264|O43296	ZNF160|Q9HCG1
ZNF433|Q8N7K0	IKZF4|Q9H2S9
ZNF550|Q7Z398	TAF5|Q15542
ZKSCAN7|Q9P0L1	ZNF571|Q7Z3V5
ZNF12|P17014	ZNF519|Q8TB69
ZNF846|Q147U1	ZNF792|Q3KQV3
ZNF30|P17039	ZNF132|P52740
EPHA7|Q15375	ZNF761|Q86XN6
ZNF695|Q8IW36	ZNF347|Q96SE7
ZNF624|Q9P2J8	ZNF426|Q9BUY5
EPHA2|P29317	ABL2|P42684
ZNF32|P17041	CHD7|Q9P2D1
ZNF573|Q86YE8	ZNF668|Q96K58
ZNF695|Q8IW36	ZNF543|Q08ER8
KRT19|P08727	PLAT|P00750
KRT20|P35900	MAGED2|Q9UNF1
HSPB8|Q9UJY1	RPS6KA2|Q15349
PRPF40B|Q6NWY9	IMMT|Q16891
ZNF79|Q15937	MERTK|Q12866
ROS1|P08922	ANGPTL5|Q86XS5
ZNF732|B4DXR9	ZNF404|Q494X3
ERBB4|Q15303	ZNF355P|Q9NSJ1
ZNF674|Q2M3X9	ZNF484|Q5JVG2
ZNF28|P17035	ZNF658B|Q4V348
RHOJ|Q9H4E5	GNL1|P36915
MST1R|Q04912	PIP4K2B|P78356
NKX2-6|A6NCS4	ZNF117|Q03924
EPHA4|P54764	ZNF69|Q9UC07
EPHA7|Q15375	PUF60|Q9UHX1
ARMC10|Q8N2F6	MAGEA11|P43364
ZNF98|A6NK75	ZNF30|P17039
LGALS2|P05162	LCK|P06239
PPP3CB|P16298	AP1S2|P56377
LGALS2|P05162	ITK|Q08881
KRT10|P13645	PRSS45|Q7RTY3
LSG1|Q9H089	ZNF107|Q9UII5
LYN|P07948	MERTK|Q12866
ZNF585A|Q6P3V2	ZNF668|Q96K58
DUSP4|Q13115	ZNF484|Q5JVG2
ZNF234|Q14588	NACC1|Q96RE7
ZNF555|Q8NEP9	RHOC|P08134
ZNF599|Q96NL3	ZNF529|Q6P280
DPF1|Q92782	ZNF274|Q96GC6
ZNF565|Q8N9K5	ZNF41|P51814
ZNF583|Q96ND8	RHOC|P08134
ERBB4|Q15303	RHOF|Q9HBH0
ZNF30|P17039	ZNF34|Q8IZ26
ZNF681|Q96N22	ZNF25|P17030
ZNF736|B4DX44	POC1B|Q8TC44
SSH1|Q8WYL5	ZNF74|Q16587
ZNF850|A8MQ14	ZNF33B|Q06732
ZNF229|Q9UJW7	ZNF175|Q9Y473
TXK|P42681	ZNF808|Q8N4W9
ZNF620|Q6ZNG0	ZNF883|P0CG24
ZFP62|Q8NB50	ZNF419|Q96HQ0
ZNF658|Q5TYW1	EPHB4|P54760
ZNF735|P0CB33	ZNF732|B4DXR9
ZNF627|Q7L945	CREB3L2|Q70SY1
KAT6A|Q92794	PHF10|Q8WUB8
ZNF160|Q9HCG1	DUSP8|Q13202
EPHB4|P54760	ANXA4|P09525
ZFP82|Q8N141	ZNF461|Q8TAF7
LSG1|Q9H089	ZNF658|Q5TYW1
ZNF331|Q9NQX6	ZNF433|Q8N7K0
ZNF573|Q86YE8	ZNF490|Q9ULM2
EPHB2|P29323	ATF3|P18847
ZNF736|B4DX44	ZNF107|Q9UII5
ZNF564|Q8TBZ8	ATF3|P18847
ZNF558|Q96NG5	ZNF33B|Q06732
GDI2|P50395	ZNF226|Q9NYT6
ZNF816|Q0VGE8	MLX|Q9UH92
TRIM21|P19474	ROCK2|O75116
ZNF189|O75820	PTP4A3|O75365
ZNF429|Q86V71	ZNF583|Q96ND8
ZNF550|Q7Z398	NFKB1|P19838
GNAZ|P19086	EYA4|O95677
ZNF304|Q9HCX3	ZNF408|Q9H9D4
GNB3|P16520	DUSP22|Q9NRW4
ZNF436|Q9C0F3	DUSP6|Q16828
ZNF546|Q86UE3	ZNF530|Q6P9A1
ZNF835|Q9Y2P0	ZNF57|Q68EA5
ZNF845|Q96IR2	GNB3|P16520
ZNF681|Q96N22	ZNF780B|Q9Y6R6
RET|P07949	GRK5|P34947
ZNF629|Q9UEG4	ZNF484|Q5JVG2
ZNF485|Q8NCK3	ATF4|P18848
STK38|Q15208	STK38|Q15208
ZNF573|Q86YE8	ZNF248|Q8NDW4
MAPK15|Q8TD08	MAPK3|P27361
CYTH4|Q9UIA0	ESRRB|O95718
ZNF570|Q96NI8	ZNF180|Q9UJW8
EPHA2|P29317	RHOU|Q7L0Q8
ZNF283|Q8N7M2	ZFP2|Q6ZN57
ZNF227|Q86WZ6	ZNF16|P17020
ZNF585A|Q6P3V2	ZNF484|Q5JVG2
KRT3|P12035	CEP126|Q9P2H0
ZNF355P|Q9NSJ1	ZNF718|Q3SXZ3
ZNF182|P17025	CNOT3|O75175
KRT33B|Q14525	MAGEB18|Q96M61
ZNF66|Q6ZN08	ZNF250|P15622
NFKBIB|Q15653	ITK|Q08881
ZFP14|Q9HCL3	ZNF250|P15622
KRT80|Q6KB66	TRO|Q12816
FGFR3|P22607	GNB4|Q9HAV0
ZNF605|Q86T29	IKZF2|Q9UKS7
ZNF283|Q8N7M2	RHOF|Q9HBH0
ZKSCAN3|Q9BRR0	SRCAP|Q6ZRS2
E2F5|Q15329	EAPP|Q56P03
DUSP16|Q9BY84	IKZF3|Q9UKT9
ZNF808|Q8N4W9	ZNF10|P21506
FGFR2|P21802	RPS6KA3|P51812
ZNF140|P52738	ZNF566|Q969W8
EPHA8|P29322	BCL2L2|Q92843
STX2|P32856	FHL2|Q14192
GATA1|P15976	TLE4|Q04727
GRK2|P25098	STK3|Q13188
FLT3|P36888	FGL1|Q08830
ZNF429|Q86V71	ZNF730|Q6ZMV8
ZNF791|Q3KP31	ZNF510|Q9Y2H8
NKX2-1|P43699	CNOT3|O75175
ZFP2|Q6ZN57	SRC|P12931
BTK|Q06187	RND3|P61587
PPIL1|Q9Y3C6	HFM1|A2PYH4
ZNF90|Q03938	ZNF300|Q96RE9
ZBTB34|Q8NCN2	ZNF85|Q03923
ZNF616|Q08AN1	ZNF16|P17020
HERC1|Q15751	SNX9|Q9Y5X1
ZNF479|Q96JC4	ZNF28|P17035
SRMS|Q9H3Y6	ROCK2|O75116
DAW1|Q8N136	ZNF460|Q14592
GRK5|P34947	MAP3K15|Q6ZN16
ZNF773|Q6PK81	ZNF726|A6NNF4
ZFP14|Q9HCL3	ZNF658B|Q4V348
BCL2L1|Q07817	GAS1|P54826
ZNF398|Q8TD17	GDI1|P31150
TTLL9|Q3SXZ7	NR2F2|P24468
ERCC6L|Q2NKX8	CEP126|Q9P2H0
PTK7|Q13308	ANXA10|Q9UJ72
ZNF729|A6NN14	ZNF606|Q8WXB4
ZNF486|Q96H40	ZNF816|Q0VGE8
BTK|Q06187	ZNF12|P17014
ZNF334|Q9HCZ1	DPF2|Q92785
PPIB|P23284	PPIL2|Q13356
KRT13|P13646	APLP2|Q06481
ZNF91|Q05481	ZNF160|Q9HCG1
ZNF354B|Q96LW1	ZNF519|Q8TB69
PTK2|Q05397	ZNF780B|Q9Y6R6
ZNF93|P35789	ZNF300|Q96RE9
MAP3K7|O43318	CASP1|P29466
ZNF502|Q8TBZ5	ZNF70|Q9UC06
ZNF154|Q13106	ZNF564|Q8TBZ8
PRKG1|Q13976	TAOK1|Q7L7X3
LSG1|Q9H089	ZNF880|Q6PDB4
PABPC4|Q13310	ZNF408|Q9H9D4
CDC42BPG|Q6DT37	STK26|Q9P289
ZNF43|P17038	MLX|Q9UH92
POC1A|Q8NBT0	ZNF212|Q9UDV6
NEFL|P07196	PRSS45|Q7RTY3
FGFR2|P21802	PRKCZ|Q05513
ZNF599|Q96NL3	DUSP9|Q99956
ZNF10|P21506	ERCC6L2|Q5T890
ZNF665|Q9H7R5	ZNF180|Q9UJW8
PIP4K2B|P78356	ZNF10|P21506
ZNF461|Q8TAF7	POC1A|Q8NBT0
KRT32|Q14532	APP|P05067
PSD3|Q9NYI0	VDR|P11473
ZNF680|Q8NEM1	DUSP6|Q16828
ZBTB34|Q8NCN2	ZNF91|Q05481
POC1A|Q8NBT0	ZNF674|Q2M3X9
SERPINA9|Q86WD7	PTPRF|P10586
ZNF530|Q6P9A1	GNB4|Q9HAV0
ZNF253|O75346	ZFP30|Q9Y2G7
ZNF583|Q96ND8	ZNF530|Q6P9A1
KRT4|P19013	ARMCX1|Q9P291
EPHB2|P29323	ZNF136|P52737
ZNF229|Q9UJW7	ZNF569|Q5MCW4
ZNF160|Q9HCG1	ZFP3|Q96NJ6
MAPK7|Q13164	SYT8|Q8NBV8
NTRK1|P04629	FGL2|Q14314
ZNF836|Q6ZNA1	ZNF599|Q96NL3
ZNF708|P17019	CHD2|O14647
ZNF534|Q76KX8	ZNF260|Q3ZCT1
DNAJB3|Q8WWF6	KRT86|O43790
ZNF583|Q96ND8	ZNF311|Q5JNZ3
ZNF560|Q96MR9	SMARCA5|O60264
ZBTB37|Q5TC79	PRDM9|Q9NQV7
GRK2|P25098	FRK|P42685
PRKCI|P41743	PRKCI|P41743
ZNF554|Q86TJ5	ZNF665|Q9H7R5
ZNF195|O14628	ZNF34|Q8IZ26
ZNF629|Q9UEG4	RHOH|Q15669
GRK1|Q15835	AKT3|Q9Y243
POC1B|Q8TC44	ZNF28|P17035
ZNF682|O95780	ZNF136|P52737
TRIM41|Q8WV44	PRKCE|Q02156
KRT24|Q2M2I5	MDK|P21741
BLK|P51451	EPS8L2|Q9H6S3
ZNF571|Q7Z3V5	RHOF|Q9HBH0
MET|P08581	ZNF317|Q96PQ6
ZNF594|Q96JF6	ZNF626|Q68DY1
ZNF84|P51523	BTK|Q06187
ZNF735|P0CB33	ZNF484|Q5JVG2
WDR38|Q5JTN6	ZNF782|Q6ZMW2
RFPL2|O75678	RPS6KA3|P51812
ZNF41|P51814	ZNF77|Q15935
ZFP62|Q8NB50	ZNF761|Q86XN6
ZFP69|Q49AA0	ZNF571|Q7Z3V5
ZFP90|Q8TF47	ZNF81|P51508
SMARCA5|O60264	MAGEA4|P43358
FGR|P09769	NKX2-3|Q8TAU0
ZNF674|Q2M3X9	ZNF681|Q96N22
KRT83|P78385	ARMCX1|Q9P291
AKT1|P31749	TRIM27|P14373
TRIM22|Q8IYM9	PRKCH|P24723
ZNF397|Q8NF99	ZNF780A|O75290
ZNF343|Q6P1L6	EP400|Q96L91
ZNF649|Q9BS31	DUSP4|Q13115
ZNF674|Q2M3X9	ZNF436|Q9C0F3
ZNF107|Q9UII5	ZNF155|Q12901
ZKSCAN1|P17029	DUSP4|Q13115
ZNF562|Q6V9R5	PHGDH|O43175
APLP2|Q06481	MAGEB10|Q96LZ2
KRT38|O76015	HABP2|Q14520
ZNF565|Q8N9K5	ZFP30|Q9Y2G7
ZNF846|Q147U1	ZNF180|Q9UJW8
ZNF430|Q9H8G1	ZNF658|Q5TYW1
TEC|P42680	TNC|P24821
NOTCH2NL|Q7Z3S9	LTBP2|Q14767
CDK11B|P21127	CDC27|P30260
ZKSCAN7|Q9P0L1	EPHA2|P29317
ZNF735|P0CB33	ZNF460|Q14592
PRPF40B|Q6NWY9	KRT71|Q3SY84
ZNF540|Q8NDQ6	ZNF510|Q9Y2H8
MAGEB6|Q8N7X4	APLP1|P51693
HCK|P08631	NTRK2|Q16620
ZNF716|A6NP11	ZNF665|Q9H7R5
EPHA3|P29320	ZNF81|P51508
ZNF546|Q86UE3	ZNF605|Q86T29
ZNF846|Q147U1	ZNF28|P17035
PTK2|Q05397	WDR5B|Q86VZ2
ZFP92|A6NM28	PIP5K1B|O14986
ZNF274|Q96GC6	PIP4K2C|Q8TBX8
ZNF658|Q5TYW1	ZNF700|Q9H0M5
ZNF679|Q8IYX0	EPHB4|P54760
AKT3|Q9Y243	DCLK1|O15075
CA11|O75493	SLC4A5|Q9BY07
GNAZ|P19086	DNAJC14|Q6Y2X3
BTK|Q06187	ZNF668|Q96K58
EPHB3|P54753	RPS6KB2|Q9UBS0
TEK|Q02763	TEK|Q02763
IKZF2|Q9UKS7	ZNF343|Q6P1L6
PPIL6|Q8IXY8	PPIL6|Q8IXY8
MAPK13|O15264	MAPK11|Q15759
ERBB4|Q15303	ZNF816|Q0VGE8
ZNF718|Q3SXZ3	ZNF883|P0CG24
ZFP62|Q8NB50	RND3|P61587
EPS8L1|Q8TE68	ZNF665|Q9H7R5
PRPF4|O43172	ZNF805|Q5CZA5
ZNF506|Q5JVG8	ZNF136|P52737
NKX2-1|P43699	ZNF543|Q08ER8
ZNF534|Q76KX8	ZNF665|Q9H7R5
EPHA7|Q15375	ZNF69|Q9UC07
PIP5K1A|Q99755	ZNF229|Q9UJW7
SERPINB6|P35237	TNC|P24821
ZNF735|P0CB33	KAT6A|Q92794
ZNF79|Q15937	DUSP22|Q9NRW4
DUSP16|Q9BY84	ZNF878|C9JN71
ZNF189|O75820	ZNF627|Q7L945
ZNF229|Q9UJW7	ZNF347|Q96SE7
ZNF497|Q6ZNH5	CHD3|Q12873
ZNF727|A8MUV8	IKZF2|Q9UKS7
ZNF83|P51522	ZNF71|Q9NQZ8
ZNF283|Q8N7M2	ZNF813|Q6ZN06
ZNF264|O43296	RND2|P52198
HLA-C|Q29963	B2M|P61769
ZNF557|Q8N988	IKZF1|Q13422
ZNF98|A6NK75	ZNF624|Q9P2J8
ZNF135|P52742	ZNF33A|Q06730
ZNF620|Q6ZNG0	ZNF70|Q9UC06
DUSP8|Q13202	ZNF227|Q86WZ6
ZNF354C|Q86Y25	ZNF778|Q96MU6
ZFP1|Q6P2D0	ZNF730|Q6ZMV8
ZNF780A|O75290	ZNF347|Q96SE7
MERTK|Q12866	DPF1|Q92782
DUSP5|Q16690	ZNF567|Q8N184
ZNF852|Q6ZMS4	FER|P16591
ZFP3|Q96NJ6	ZNF398|Q8TD17
EPHA7|Q15375	CREB3L1|Q96BA8
NR1H4|Q96RI1	PROX2|Q3B8N5
CDK1|P06493	CDK14|O94921
ZNF607|Q96SK3	ZNF677|Q86XU0
ZNF718|Q3SXZ3	ZNF30|P17039
ZNF175|Q9Y473	PUF60|Q9UHX1
DUSP8|Q13202	IKZF4|Q9H2S9
PIP4K2A|P48426	ZNF777|Q9ULD5
TRIM49C|P0CI26	RPS6KA4|O75676
DUSP1|P28562	RHOC|P08134
ZNF83|P51522	ZNF490|Q9ULM2
POC1B|Q8TC44	ZNF85|Q03923
KRT19|P08727	TPSAB1|Q15661
ZNF141|Q15928	ZNF813|Q6ZN06
ZNF540|Q8NDQ6	CHD5|Q8TDI0
NKX2-1|P43699	ZNF714|Q96N38
ZNF852|Q6ZMS4	DUSP7|Q16829
ZNF329|Q86UD4	ZNF433|Q8N7K0
CHD9|Q3L8U1	ARMCX5|Q6P1M9
ZNF184|Q99676	ZNF84|P51523
ZNF347|Q96SE7	ZNF780B|Q9Y6R6
ZNF681|Q96N22	ZNF658B|Q4V348
TRIM64|A6NGJ6	PDPK2P|Q6A1A2
TRIM7|Q9C029	PRKCZ|Q05513
ZNF879|B4DU55	ZNF836|Q6ZNA1
ZNF117|Q03924	CREB3L2|Q70SY1
DDR2|Q16832	PRKCZ|Q05513
ZNF732|B4DXR9	ZNF256|Q9Y2P7
TTLL2|Q9BWV7	NR2E1|Q9Y466
ZNF112|Q9UJU3	ZNF311|Q5JNZ3
ZNF792|Q3KQV3	BLK|P51451
ZNF134|P52741	CHD9|Q3L8U1
BLK|P51451	BLK|P51451
ZNF883|P0CG24	ZNF677|Q86XU0
ZNF492|Q9P255	ZNF492|Q9P255
PIP5K1B|O14986	ZNF677|Q86XU0
PTK2|Q05397	ZNF433|Q8N7K0
ZNF582|Q96NG8	ZNF630|Q2M218
DLL4|Q9NR61	VWDE|Q8N2E2
ZNF12|P17014	ZNF90|Q03938
ZNF546|Q86UE3	EPHB4|P54760
ZNF354A|O60765	ZNF169|Q14929
GDI2|P50395	ZNF117|Q03924
ZNF195|O14628	ZNF274|Q96GC6
ZNF606|Q8WXB4	ZNF767P|Q75MW2
NACC2|Q96BF6	ZNF841|Q6ZN19
RAB6B|Q9NRW1	RABGEF1|Q9UJ41
RFPL3|O75679	PKN1|Q16512
KRT81|Q14533	F11|P03951
ZNF540|Q8NDQ6	ZNF551|Q7Z340
ZNF761|Q86XN6	ZNF84|P51523
HTR6|P50406	AKAP5|P24588
GDI2|P50395	DUSP10|Q9Y6W6
ZFP90|Q8TF47	ZNF92|Q03936
ZNF600|Q6ZNG1	DPF2|Q92785
MAPK4|P31152	SYT8|Q8NBV8
PRKG1|Q13976	STK36|Q9NRP7
EPS8|Q12929	ZNF320|A2RRD8
EPHB2|P29323	ZNF510|Q9Y2H8
ZNF93|P35789	GDI1|P31150
ZNF600|Q6ZNG1	ZNF320|A2RRD8
GRK4|P32298	MAP3K5|Q99683
RPS6KA1|Q15418	MAP3K3|Q99759
POC1A|Q8NBT0	PARP2|Q9UGN5
ZNF619|Q8N2I2	ZNF267|Q14586
KRT84|Q9NSB2	MAGEB6|Q8N7X4
DUSP4|Q13115	ZNF41|P51814
SMARCA1|P28370	ARMC10|Q8N2F6
ZNF497|Q6ZNH5	PUF60|Q9UHX1
ZNF267|Q14586	ZNF81|P51508
SRC|P12931	ZNF878|C9JN71
SGK2|Q9HBY8	PAK5|Q9P286
ZNF45|Q02386	ZNF426|Q9BUY5
GNB3|P16520	ZNF878|C9JN71
ZNF286B|P0CG31	RHOH|Q15669
PRKCI|P41743	SGK2|Q9HBY8
ZNF471|Q9BX82	ZNF333|Q96JL9
MAP3K3|Q99759	BUB1|O43683
ZKSCAN7|Q9P0L1	ZNF627|Q7L945
ZNF682|O95780	ZNF569|Q5MCW4
ZNF331|Q9NQX6	ZNF33B|Q06732
ZNF519|Q8TB69	DUSP7|Q16829
DUSP5|Q16690	ZNF3|P17036
ZNF416|Q9BWM5	SRCAP|Q6ZRS2
ZNF189|O75820	ZNF266|Q14584
ZBTB43|O43298	ZNF283|Q8N7M2
ZNF429|Q86V71	ZNF528|Q3MIS6
IQSEC3|Q9UPP2	NR1H3|Q13133
ZNF486|Q96H40	ZNF528|Q3MIS6
ZNF620|Q6ZNG0	PIP4K2C|Q8TBX8
PIP5K1C|O60331	ZNF555|Q8NEP9
ZNF530|Q6P9A1	SRC|P12931
DNAJB3|Q8WWF6	KRT72|Q14CN4
CA2|P00918	SLC4A5|Q9BY07
ZNF66|Q6ZN08	ZNF266|Q14584
ZNF304|Q9HCX3	FER|P16591
DES|P17661	F2|P00734
MAST2|Q6P0Q8	MAP4K2|Q12851
ZNF557|Q8N988	ZNF354B|Q96LW1
GRK1|Q15835	MAST3|O60307
PTK2|Q05397	PKN3|Q6P5Z2
ZNF514|Q96K75	ZNF91|Q05481
DUSP1|P28562	PHF10|Q8WUB8
LTK|P29376	ZNF497|Q6ZNH5
SPTB|P11277	TRIM63|Q969Q1
EPHB4|P54760	ZNF878|C9JN71
ZNF776|Q68DI1	CHD5|Q8TDI0
ZNF300|Q96RE9	ZNF266|Q14584
ZNF256|Q9Y2P7	DUSP2|Q05923
RPS6KA4|O75676	OXSR1|O95747
PPIF|P30405	PPIH|O43447
RAB17|Q9H0T7	PTGFR|P43088
ZNF141|Q15928	ZNF74|Q16587
ZNF214|Q9UL59	IKZF4|Q9H2S9
KRT32|Q14532	MAGEA10|P43363
ZNF534|Q76KX8	ZKSCAN7|Q9P0L1
ZNF355P|Q9NSJ1	ZNF432|O94892
BTK|Q06187	ROCK1|Q13464
ZNF696|Q9H7X3	INO80|Q9ULG1
ZNF714|Q96N38	ZNF814|B7Z6K7
TAF5|Q15542	ZNF10|P21506
ZNF517|Q6ZMY9	ZRANB3|Q5FWF4
ZNF675|Q8TD23	ZNF585B|Q52M93
ZNF34|Q8IZ26	ZNF224|Q9NZL3
ZNF7|P17097	HCK|P08631
CDC42BPG|Q6DT37	MAP3K2|Q9Y2U5
SRMS|Q9H3Y6	PTP4A1|Q93096
FHOD3|Q2V2M9	RHOG|P84095
ZNF300|Q96RE9	ZNF564|Q8TBZ8
PIP5K1A|Q99755	ZNF154|Q13106
ZNF83|P51522	ZNF627|Q7L945
ZKSCAN8|Q15776	ZNF33B|Q06732
FGFR2|P21802	ZNF805|Q5CZA5
EPHB4|P54760	TRAT1|Q6PIZ9
AKT1|P31749	RPS6KA1|Q15418
ZNF718|Q3SXZ3	ZNF845|Q96IR2
BMX|P51813	ZNF33A|Q06730
ZNF547|Q8IVP9	TXK|P42681
ZNF45|Q02386	ZFP14|Q9HCL3
ZNF486|Q96H40	ZNF418|Q8TF45
ZNF35|P13682	ATF4|P18848
ZNF107|Q9UII5	ZFP14|Q9HCL3
ZNF431|Q8TF32	ZNF175|Q9Y473
ZFP69|Q49AA0	HKR1|P10072
ZNF727|A8MUV8	ZNF878|C9JN71
ZNF773|Q6PK81	FRK|P42685
PRKX|P51817	PRKG1|Q13976
IRAK4|Q9NWZ3	CDC37L1|Q7L3B6
RGL1|Q9NZL6	GRAP2|O75791
GDI2|P50395	ZNF791|Q3KP31
ZNF583|Q96ND8	ZNF700|Q9H0M5
ZNF283|Q8N7M2	NKX2-3|Q8TAU0
ZNF300|Q96RE9	ZNF81|P51508
KRT9|P35527	HABP2|Q14520
ZNF605|Q86T29	ZNF786|Q8N393
KRT16|P08779	MAGEB16|A2A368
ZNF257|Q9Y2Q1	ZNF77|Q15935
KRT8|P05787	ARMCX6|Q7L4S7
ZNF90|Q03938	PIP4K2B|P78356
PIPSL|A2A3N6	ZNF85|Q03923
GNB4|Q9HAV0	ZNF229|Q9UJW7
ZNF197|O14709	IKZF4|Q9H2S9
PIP5K1B|O14986	ZNF746|Q6NUN9
PPIF|P30405	DDX17|Q92841
ZNF486|Q96H40	ZNF221|Q9UK13
ZNF506|Q5JVG8	ZNF548|Q8NEK5
ZNF283|Q8N7M2	ZNF528|Q3MIS6
ZNF558|Q96NG5	ZNF234|Q14588
KRT32|Q14532	MAGEB1|P43366
ZNF182|P17025	SRC|P12931
ZNF154|Q13106	EPHA3|P29320
ZNF808|Q8N4W9	ZNF35|P13682
ZNF3|P17036	CHD6|Q8TD26
CREB3L1|Q96BA8	ZNF623|O75123
ZNF558|Q96NG5	ZNF565|Q8N9K5
ZNF226|Q9NYT6	MLX|Q9UH92
ZNF333|Q96JL9	ZNF658B|Q4V348
PIP5K1B|O14986	ZNF546|Q86UE3
ZNF519|Q8TB69	ZNF709|Q8N972
ZSCAN20|P17040	CHD5|Q8TDI0
ZFP69B|Q9UJL9	ZNF107|Q9UII5
ZNF761|Q86XN6	ZNF708|P17019
CA10|Q9NS85	SLC4A11|Q8NBS3
ZNF224|Q9NZL3	ZNF778|Q96MU6
ZNF92|Q03936	ZNF606|Q8WXB4
PIPSL|A2A3N6	ZNF716|A6NP11
RET|P07949	CDC42BPB|Q9Y5S2
ZNF431|Q8TF32	HKR1|P10072
MAP2K7|O14733	HRAS|P01112
KRT87P|A6NCN2	TPSAB1|Q15661
ZFP14|Q9HCL3	ZNF528|Q3MIS6
PTK2|Q05397	PARD3|Q8TEW0
WDR5B|Q86VZ2	ZNF33B|Q06732
ZNF197|O14709	DUSP8|Q13202
PRKG2|Q13237	MARK1|Q9P0L2
ZNF454|Q8N9F8	ZNF28|P17035
LSG1|Q9H089	ZNF774|Q6NX45
ZNF391|Q9UJN7	PUF60|Q9UHX1
ZNF66|Q6ZN08	ZNF709|Q8N972
KRT83|P78385	MAGEC2|Q9UBF1
BTK|Q06187	GNB5|O14775
ZNF727|A8MUV8	MLX|Q9UH92
ZFP90|Q8TF47	BTAF1|O14981
AJUBA|Q96IF1	LHX9|Q9NQ69
ZNF329|Q86UD4	IKZF4|Q9H2S9
ZNF155|Q12901	GNB2|P62879
FAT4|Q6V0I7	FBN1|P35555
ZNF845|Q96IR2	ZNF418|Q8TF45
ZNF354B|Q96LW1	ZNF546|Q86UE3
RGS21|Q2M5E4	HTR1B|P28222
GNB3|P16520	PIP5K1B|O14986
ARMCX1|Q9P291	TCERG1|O14776
ERBB4|Q15303	PKN2|Q16513
ZNF547|Q8IVP9	ZNF197|O14709
TRIM39|Q9HCM9	PRKCD|Q05655
SRCAP|Q6ZRS2	TRO|Q12816
ZNF12|P17014	ZNF677|Q86XU0
ZNF256|Q9Y2P7	INO80|Q9ULG1
ZNF569|Q5MCW4	RHOH|Q15669
DUSP9|Q99956	RHOQ|P17081
DUSP9|Q99956	ZNF273|Q14593
ZNF355P|Q9NSJ1	ZFP2|Q6ZN57
PIP4K2A|P48426	ZNF256|Q9Y2P7
NFKB2|Q00653	ZNF69|Q9UC07
KRT76|Q01546	TRO|Q12816
PRKY|O43930	PRKCH|P24723
KRT6A|P02538	ARMC10|Q8N2F6
RND3|P61587	RHOU|Q7L0Q8
ZNF257|Q9Y2Q1	ZNF79|Q15937
ZNF253|O75346	ZNF546|Q86UE3
WDR5|P61964	EPS8|Q12929
ZNF234|Q14588	ZNF852|Q6ZMS4
ZFP62|Q8NB50	ZNF184|Q99676
EPHB4|P54760	POC1B|Q8TC44
TXK|P42681	FGFR3|P22607
NRCAM|Q92823	RGMA|Q96B86
ROCK2|O75116	AXL|P30530
LCK|P06239	PIPSL|A2A3N6
ASCC3|Q8N3C0	SNRNP200|O75643
FGFR3|P22607	ZNF117|Q03924
ZKSCAN7|Q9P0L1	ZNF585A|Q6P3V2
EPHB4|P54760	CDC42BPA|Q5VT25
ZNF331|Q9NQX6	ERBB4|Q15303
ZNF613|Q6PF04	ZNF497|Q6ZNH5
ZNF23|P17027	RHOF|Q9HBH0
ZNF195|O14628	EPS8|Q12929
ZNF718|Q3SXZ3	SRMS|Q9H3Y6
SGK2|Q9HBY8	RPS6KA4|O75676
ZNF354C|Q86Y25	ZNF527|Q8NB42
GRK1|Q15835	PRKCB|P05771
ZNF510|Q9Y2H8	RAD54L|Q92698
ZNF189|O75820	ZNF668|Q96K58
ZNF571|Q7Z3V5	GNB5|O14775
ZNF254|O75437	ZNF627|Q7L945
ZNF227|Q86WZ6	ZNF586|Q9NXT0
LTK|P29376	TAF5|Q15542
ZNF418|Q8TF45	LYN|P07948
ZNF354C|Q86Y25	ZNF568|Q3ZCX4
NOTCH2|Q04721	SNED1|Q8TER0
ZNF850|A8MQ14	ZNF17|P17021
LTK|P29376	ZNF10|P21506
ZNF737|O75373	ZNF98|A6NK75
RAB6A|P20340	RUFY1|Q96T51
INSR|P06213	ZNF721|Q8TF20
DES|P17661	MAGEB17|A8MXT2
PRKCA|P17252	STK25|O00506
KRT6B|P04259	KLK2|P20151
LYN|P07948	POC1B|Q8TC44
ZNF852|Q6ZMS4	EPHA2|P29317
PRPF4|O43172	ZNF71|Q9NQZ8
ZNF404|Q494X3	SSH1|Q8WYL5
ZNF225|Q9UK10	ZNF256|Q9Y2P7
ZNF226|Q9NYT6	ZNF583|Q96ND8
ZNF17|P17021	GNB2|P62879
FAT4|Q6V0I7	FAT4|Q6V0I7
ZNF680|Q8NEM1	ZNF100|Q8IYN0
FGFR1|P11362	ATF4|P18848
MAPK13|O15264	DOC2A|Q14183
ZNF606|Q8WXB4	DUSP8|Q13202
ZNF157|P51786	ZNF778|Q96MU6
KRT87P|A6NCN2	EEF1G|P26641
ZFP1|Q6P2D0	ZNF599|Q96NL3
ZNF225|Q9UK10	ZFP3|Q96NJ6
ZNF19|P17023	ZNF34|Q8IZ26
FGF20|Q9NP95	SDC2|P34741
ZNF595|Q8IYB9	SRMS|Q9H3Y6
MAP3K11|Q16584	BCL2|P10415
EPS8|Q12929	DPF2|Q92785
ZNF600|Q6ZNG1	ZNF563|Q8TA94
ZBTB22|O15209	ZNF792|Q3KQV3
GNB4|Q9HAV0	ZNF480|Q8WV37
ZBTB43|O43298	ZNF534|Q76KX8
ZNF773|Q6PK81	ZNF117|Q03924
VARS|P26640	MAGEB1|P43366
EPHA3|P29320	ANGPTL1|O95841
FGR|P09769	CDC42BPA|Q5VT25
KAT6B|Q8WYB5	ZNF700|Q9H0M5
NR2E3|Q9Y5X4	TTLL5|Q6EMB2
ZNF334|Q9HCZ1	ZNF256|Q9Y2P7
ZNF19|P17023	ZNF85|Q03923
ZFP14|Q9HCL3	GNB3|P16520
ZNF577|Q9BSK1	ZNF679|Q8IYX0
ZFP62|Q8NB50	ZNF180|Q9UJW8
ZNF583|Q96ND8	ZNF551|Q7Z340
NR2F1|P10589	FBLL1|A6NHQ2
ZNF141|Q15928	ZNF510|Q9Y2H8
TRIM7|Q9C029	RPS6KA6|Q9UK32
ZNF679|Q8IYX0	ZNF226|Q9NYT6
SSTR5|P35346	NAP1L4|Q99733
FES|P07332	FCN3|O75636
ZNF808|Q8N4W9	ZNF678|Q5SXM1
AGTR1|P30556	NAP1L4|Q99733
ZNF480|Q8WV37	ZNF197|O14709
ZNF577|Q9BSK1	DUSP5|Q16690
GNB5|O14775	ZNF454|Q8N9F8
EPS8|Q12929	ZNF615|Q8N8J6
MAPK14|Q16539	RPS6KA2|Q15349
PXN|P49023	EPS8|Q12929
NACC2|Q96BF6	ZNF180|Q9UJW8
PTPRD|P23468	YWHAE|P62258
ZNF257|Q9Y2Q1	ZNF329|Q86UD4
ZNF735|P0CB33	ZNF26|P17031
ZNF586|Q9NXT0	MERTK|Q12866
DUSP22|Q9NRW4	ZNF155|Q12901
ZNF675|Q8TD23	DUSP22|Q9NRW4
ZNF267|Q14586	ZNF709|Q8N972
AKT3|Q9Y243	PKN1|Q16512
ZNF70|Q9UC06	ZNF668|Q96K58
ZNF724|A8MTY0	FGFR1|P11362
ZNF235|Q14590	ZNF846|Q147U1
PIP5K1B|O14986	ZNF235|Q14590
ZNF585A|Q6P3V2	ZNF563|Q8TA94
ZNF234|Q14588	ERCC6L2|Q5T890
ZNF397|Q8NF99	ZNF587|Q96SQ5
ZNF730|Q6ZMV8	ZNF460|Q14592
POC1A|Q8NBT0	ZFP28|Q8NHY6
KRT12|Q99456	ZHX3|Q9H4I2
ZNF736|B4DX44	ZNF607|Q96SK3
ZNF286A|Q9HBT8	ZNF17|P17021
CDC23|Q9UJX2	CDKL1|Q00532
ZNF841|Q6ZN19	ZNF132|P52740
ZNF197|O14709	EPHB2|P29323
ZNF256|Q9Y2P7	DUSP8|Q13202
ZBTB22|O15209	ZNF182|P17025
KRT76|Q01546	HGFAC|Q04756
ZNF676|Q8N7Q3	FER|P16591
TRIM5|Q9C035	PRKCH|P24723
ZNF93|P35789	ZNF678|Q5SXM1
EPB41L4B|Q9H329	WASF3|Q9UPY6
KRT6C|P48668	KLK2|P20151
ZNF250|P15622	ZNF510|Q9Y2H8
KAT6A|Q92794	ZNF85|Q03923
VIM|P08670	TPSAB1|Q15661
ZNF558|Q96NG5	DUSP22|Q9NRW4
LPP|Q93052	KLF16|Q9BXK1
INA|Q16352	CTRC|Q99895
ZNF791|Q3KP31	ZNF623|O75123
ZNF470|Q6ECI4	ZNF668|Q96K58
ZNF226|Q9NYT6	ZNF160|Q9HCG1
SERPINA3|P01011	COL12A1|Q99715
ZNF256|Q9Y2P7	ZNF668|Q96K58
RHEB|Q15382	CDK17|Q00537
ZFP30|Q9Y2G7	ZNF585A|Q6P3V2
PRKACB|P22694	MAP4K2|Q12851
ZNF221|Q9UK13	ZNF714|Q96N38
ZNF25|P17030	IKZF1|Q13422
ZNF658|Q5TYW1	ZNF490|Q9ULM2
ZNF30|P17039	ZNF534|Q76KX8
PIP5K1A|Q99755	ZNF99|A8MXY4
ZNF573|Q86YE8	WDR38|Q5JTN6
ZNF311|Q5JNZ3	MET|P08581
KRT24|Q2M2I5	NSMCE3|Q96MG7
ZNF551|Q7Z340	BLK|P51451
ZNF431|Q8TF32	ZNF792|Q3KQV3
ZNF467|Q7Z7K2	CHD1L|Q86WJ1
ZNF16|P17020	DUSP6|Q16828
KRT84|Q9NSB2	VARS|P26640
ZNF554|Q86TJ5	ZNF266|Q14584
TRIM68|Q6AZZ1	RPS6KA6|Q9UK32
ZBTB22|O15209	MZF1|P28698
ZNF620|Q6ZNG0	GNL1|P36915
ZNF880|Q6PDB4	ZNF563|Q8TA94
ZNF534|Q76KX8	ZNF605|Q86T29
DUSP9|Q99956	ZFP90|Q8TF47
ZNF600|Q6ZNG1	ZNF716|A6NP11
RET|P07949	PRKCZ|Q05513
ROCK2|O75116	PLK3|Q9H4B4
ZFP2|Q6ZN57	ZNF17|P17021
ZBTB37|Q5TC79	ZNF304|Q9HCX3
WDR5|P61964	PDE2A|O00408
GRK1|Q15835	CDC42BPA|Q5VT25
ZFP69|Q49AA0	LTK|P29376
ZBTB43|O43298	ZNF718|Q3SXZ3
ZNF546|Q86UE3	ZFP28|Q8NHY6
ZNF714|Q96N38	ZNF286A|Q9HBT8
ZNF845|Q96IR2	ZNF398|Q8TD17
TUBB1|Q9H4B7	TLE3|Q04726
ZNF583|Q96ND8	ZNF461|Q8TAF7
ZNF16|P17020	ZNF626|Q68DY1
ROR2|Q01974	TEK|Q02763
ZNF623|O75123	ZNF416|Q9BWM5
WDR38|Q5JTN6	ZNF665|Q9H7R5
RFPL4B|Q6ZWI9	PKN2|Q16513
PTK2|Q05397	TRAT1|Q6PIZ9
ZNF33A|Q06730	CHD8|Q9HCK8
PIP5K1C|O60331	GNB2|P62879
ZNF189|O75820	ERBB4|Q15303
FGFR3|P22607	ZNF181|Q2M3W8
ZNF197|O14709	RHOH|Q15669
LTK|P29376	ZNF136|P52737
POC1A|Q8NBT0	MAST1|Q9Y2H9
ZNF93|P35789	ZNF180|Q9UJW8
NEFH|P12036	APLP1|P51693
ZNF681|Q96N22	ZNF211|Q13398
ZNF93|P35789	ZAP70|P43403
TRIM62|Q9BVG3	SGK1|O00141
ZNF311|Q5JNZ3	ZNF587|Q96SQ5
EPS8L3|Q8TE67	ZNF300|Q96RE9
ZNF93|P35789	PTK2B|Q14289
ZNF320|A2RRD8	DUSP22|Q9NRW4
ZNF180|Q9UJW8	ZNF484|Q5JVG2
ZNF829|Q3KNS6	EP400|Q96L91
EPHA4|P54764	ZNF37A|P17032
RND3|P61587	ZNF460|Q14592
KRT27|Q7Z3Y8	PRSS1|P07477
ZNF565|Q8N9K5	SAP30BP|Q9UHR5
RAC2|P15153	RHOG|P84095
ZNF709|Q8N972	ZNF69|Q9UC07
ZNF45|Q02386	ZNF132|P52740
ZFP1|Q6P2D0	DUSP9|Q99956
PTP4A3|O75365	ZNF490|Q9ULM2
ZNF354C|Q86Y25	RAC3|P60763
KRT78|Q8N1N4	SUMO3|P55854
KRT82|Q9NSB4	APLP2|Q06481
ZNF300|Q96RE9	DUSP8|Q13202
ZNF415|Q09FC8	ZNF99|A8MXY4
ZNF619|Q8N2I2	ZNF605|Q86T29
EPHA5|P54756	PRDM9|Q9NQV7
ZNF419|Q96HQ0	CNOT3|O75175
ZNF726|A6NNF4	ZNF566|Q969W8
ZNF678|Q5SXM1	ZNF180|Q9UJW8
ZFP62|Q8NB50	ZNF563|Q8TA94
TRIM15|Q9C019	MAST3|O60307
FRK|P42685	EPS8L3|Q8TE67
ZNF98|A6NK75	ITK|Q08881
ZNF140|P52738	PRDM9|Q9NQV7
KRT72|Q14CN4	VARS|P26640
ZNF419|Q96HQ0	ZNF189|O75820
RPS6KB2|Q9UBS0	RPS6KA6|Q9UK32
SSH1|Q8WYL5	ZNF26|P17031
FARP2|O94887	WASF1|Q92558
E2F3|O00716	ETV4|P43268
ZNF235|Q14590	ZNF214|Q9UL59
ZNF304|Q9HCX3	PIPSL|A2A3N6
ZNF287|Q9HBT7	ZNF268|Q14587
ZNF83|P51522	LYN|P07948
ZFP30|Q9Y2G7	RND3|P61587
WDR5B|Q86VZ2	ZNF492|Q9P255
ZNF658|Q5TYW1	ZNF317|Q96PQ6
ZNF506|Q5JVG8	ZNF99|A8MXY4
ZNF568|Q3ZCX4	ZNF14|P17017
PIP5K1B|O14986	ZNF208|O43345
EPHA8|P29322	TIE1|P35590
ZNF391|Q9UJN7	ZNF181|Q2M3W8
PIP5K1C|O60331	ZNF33A|Q06730
NTRK1|P04629	ANXA13|P27216
ZNF790|Q6PG37	ZNF333|Q96JL9
ZNF391|Q9UJN7	CHD2|O14647
ZNF470|Q6ECI4	TTF2|Q9UNY4
ZNF100|Q8IYN0	ZNF780A|O75290
ZNF257|Q9Y2Q1	ZNF287|Q9HBT7
ZNF761|Q86XN6	ZNF658|Q5TYW1
ZNF37A|P17032	ZNF79|Q15937
CHD8|Q9HCK8	ARMC10|Q8N2F6
ZNF251|Q9BRH9	ZNF564|Q8TBZ8
ZNF620|Q6ZNG0	ZNF418|Q8TF45
PPIB|P23284	DDX59|Q5T1V6
LCK|P06239	GNL1|P36915
ZNF773|Q6PK81	ZNF28|P17035
KRT10|P13645	HPN|P05981
PIP4K2A|P48426	ZNF329|Q86UD4
ZFP62|Q8NB50	PIP4K2C|Q8TBX8
ZNF154|Q13106	SMARCA5|O60264
ZNF684|Q5T5D7	KAT6A|Q92794
HOXD10|P28358	SMAD5|Q99717
ZFP90|Q8TF47	DPF3|Q92784
ZNF570|Q96NI8	MERTK|Q12866
EPS8L3|Q8TE67	PABPC4|Q13310
ZNF675|Q8TD23	ZNF665|Q9H7R5
HOXA6|P31267	SMAD4|Q13485
IKZF3|Q9UKT9	ZNF181|Q2M3W8
FHL5|Q5TD97	PIP5K1C|O60331
ZNF607|Q96SK3	MLX|Q9UH92
EPHA3|P29320	ALK|Q9UM73
ZNF229|Q9UJW7	ZNF37A|P17032
ZNF595|Q8IYB9	SSH1|Q8WYL5
ZNF486|Q96H40	EPHA2|P29317
ROR2|Q01974	ANXA2P2|A6NMY6
ZNF674|Q2M3X9	ZNF563|Q8TA94
RGS8|P57771	TAAR6|Q96RI8
KIF25|Q9UIL4	KIF1BP|Q96EK5
ZNF502|Q8TBZ5	ZNF7|P17097
ZNF557|Q8N988	DUSP10|Q9Y6W6
ZNF736|B4DX44	ZNF180|Q9UJW8
PTK2|Q05397	DPF3|Q92784
ZNF234|Q14588	RHOG|P84095
SNRK|Q9NRH2	MAPK8|P45983
HCK|P08631	ZNF355P|Q9NSJ1
ZNF45|Q02386	ZNF714|Q96N38
MAPK12|P53778	HIBADH|P31937
ZBTB22|O15209	ZNF98|A6NK75
CDC42BPG|Q6DT37	PRKCI|P41743
ZNF543|Q08ER8	ATF3|P18847
ZNF79|Q15937	ZNF555|Q8NEP9
ZNF493|Q6ZR52	ZNF510|Q9Y2H8
ZNF714|Q96N38	ZNF613|Q6PF04
ZNF680|Q8NEM1	ZNF566|Q969W8
ZNF816|Q0VGE8	ZNF585A|Q6P3V2
ZNF182|P17025	FES|P07332
INSR|P06213	ZNF607|Q96SK3
ZNF99|A8MXY4	ZNF25|P17030
ZNF320|A2RRD8	NFKBIE|O00221
ZNF486|Q96H40	ZNF83|P51522
ZNF595|Q8IYB9	ZNF845|Q96IR2
[truncated: 53,862 more rows]
