# Supplementary material for: Neglog: Homology-Based Negative Data Sampling Method for Genome-Scale Reconstruction of Human Protein–Protein Interaction Networks
Source: Int J Mol Sci. 2019 Oct 12;20(20):5075. doi: 10.3390/ijms20205075 (PMC6829266; doi:10.3390/ijms20205075)
Supplement: Supplementary file 1 [file ijms-20-05075-s001.zip › supplement file/S4.txt]

LDLR|P01130	APOB|P04114	0.89958
PPP1CA|P62136	CHCHD6|Q9BRQ6	0.99259
NGF|P01138	NGFR|P08138	0.9982
PSEN2|P49810	UBQLN1|Q9UMX0	0.99951
AIRE|O43918	HIST1H3A|P68431	0.99273
TCF25|Q9BQ70	LRRK2|Q5S007	0.68527
PEX19|P40855	PEX12|O00623	0.9916
GRIN2B|Q13224	DLG4|P78352	0.99937
ABI1|Q8IZP0	INPPL1|O15357	0.99872
DISC1|Q9NRI5	TNKS2|Q9H2K2	0.98397
STAP1|Q9ULZ2	KIT|P10721	0.98689
TP53|P04637	NPM1|P06748	0.99867
CFL2|Q9Y281	CSRP3|P50461	0.94452
SHC2|P98077	EGFR|P00533	0.98693
GABARAPL1|Q9H0R8	WDFY3|Q8IZQ1	0.98409
PDS5A|Q29RF7	CDCA5|Q96FF9	0.98927
GABPA|Q06546	SP3|Q02447	0.75904
PAN3|Q58A45	TNRC6B|Q9UPQ9	0.97103
RAC1|P63000	ARHGAP15|Q53QZ3	0.96698
SKI|P12755	SMAD3|P84022	0.99841
HERC3|Q15034	UBC|P0CG48	0.96398
SP1|P08047	HMGA1|P17096	0.99184
KCNK3|O14649	YWHAB|P31946	0.74122
BATF|Q16520	JUND|P17535	0.98143
MAP3K11|Q16584	NF2|P35240	0.91927
HIST1H4A|P62805	KDM4A|O75164	0.91945
IL22|Q9GZX6	IL22RA2|Q969J5	0.73919
MCM10|Q7L590	ORC3|Q9UBD5	0.87059
CDC45|O75419	MCM10|Q7L590	0.96824
BICD1|Q96G01	GSK3B|P49841	0.94754
PPP1CA|P62136	SPATA2|Q9UM82	0.95972
CHMP5|Q9NZZ3	USP54|Q70EL1	0.90764
PRNP|P04156	KIAA1191|Q96A73	0.83563
SLA|Q13239	GAB1|Q13480	0.98426
LRRK2|Q5S007	GEMIN8|Q9NWZ8	0.86781
HDAC4|P56524	MEF2A|Q02078	0.99243
NFATC2|Q13469	VRK2|Q86Y07	0.57726
RORC|P51449	PPARGC1A|Q9UBK2	0.92474
SPEN|Q96T58	RBPJ|Q06330	0.87573
GAST|P01350	TF|P02787	0.91575
MET|P08581	RANBP9|Q96S59	0.80977
HIST1H3A|P68431	L3MBTL1|Q9Y468	0.96994
SH2D1A|O60880	MET|P08581	0.93979
CCNE2|O96020	CDKN1A|P38936	0.97685
STIL|Q15468	CENPJ|Q9HC77	0.95186
MET|P08581	SH2D3C|Q8N5H7	0.69599
KIT|P10721	PLCG2|P16885	0.99841
GAB1|Q13480	SOCS6|O14544	0.98866
SHC2|P98077	ERBB2|P04626	0.91376
NCOA2|Q15596	DDX5|P17844	0.98394
ABL2|P42684	EGFR|P00533	0.83885
BID|P55957	BAX|Q07812	0.876
ABL1|P00519	KIT|P10721	0.93731
JUN|P05412	ATF7|P17544	0.99803
MCM7|P33993	MCM2|P49736	0.94705
NOP58|Q9Y2X3	TGS1|Q96RS0	0.8261
CLIP1|P30622	TUBA4A|P68366	0.89141
DIABLO|Q9NR28	BIRC2|Q13490	0.99085
RAB11FIP3|O75154	RACGAP1|Q9H0H5	0.98289
WAS|P42768	FGR|P09769	0.87515
YWHAE|P62258	IGF1R|P08069	0.72433
TFRC|P02786	SH3BP4|Q9P0V3	0.88018
GRB2|P62993	TSPAN2|O60636	0.99401
KIT|P10721	SHB|Q15464	0.96584
APEX1|P27695	SIRT1|Q96EB6	0.9847
ERBB2|P04626	DOK4|Q8TEW6	0.85565
RNF123|Q5XPI4	GABARAPL1|Q9H0R8	0.99748
YWHAB|P31946	IGF1R|P08069	0.76155
CTNNB1|P35222	FOXM1|Q08050	0.95074
ZRANB1|Q9UGI0	UBC|P0CG48	0.99918
BATF3|Q9NR55	JUN|P05412	0.96408
USP11|P51784	RING1|Q06587	0.88641
RAB11FIP3|O75154	RAB11A|P62491	0.94328
PTPN11|Q06124	CAT|P04040	0.99558
BLM|P54132	TERF1|P54274	0.99813
LRRK1|Q38SD2	CBLB|Q13191	0.98262
OCRL|Q01968	RAB1B|Q9H0U4	0.78556
TGFB1|P01137	TGFBR2|P37173	0.9913
SUN2|Q9UH99	SYNE1|Q8NF91	0.98203
HDAC1|Q13547	RB1|P06400	0.99021
KNG1|P01042	KLKB1|P03952	0.84618
LRRK2|Q5S007	BAG3|O95817	0.9997
PDHA1|P08559	PDHB|P11177	0.99635
YAP1|P46937	WBP1|Q96G27	0.94221
ERBB4|Q15303	YAP1|P46937	0.85386
FGR|P09769	AR|P10275	0.97767
CD46|P15529	C3|P01024	0.9071
COMP|P49747	MATN3|O15232	0.96549
S100A4|P26447	EGF|P01133	0.97826
ABCB6|Q9NP58	SDCBP|O00560	0.9955
SPRR2A|P35326	DLG4|P78352	0.97001
HIST1H4A|P62805	RAD51B|O15315	0.91108
LRRK2|Q5S007	DFFB|O76075	0.87936
TGFBR3|Q03167	TGFB3|P10600	0.86405
MED1|Q15648	NR1H2|P55055	0.98516
CFTR|P13569	SLC9A3R2|Q15599	0.99864
VTN|P04004	SERPINE1|P05121	0.97891
CD2BP2|O95400	PSMF1|Q92530	0.95664
FGF13|Q92913	PRNP|P04156	0.96946
ABI1|Q8IZP0	FYN|P06241	0.99791
ORC3|Q9UBD5	MCM7|P33993	0.80124
HCK|P08631	SOS1|Q07889	0.97526
HIST1H4A|P62805	COPRS|Q9NQ92	0.92025
RPA1|P27694	PRIMPOL|Q96LW4	0.97831
PEX19|P40855	ABCD3|P28288	0.99988
ERBB2|P04626	NRG1|Q02297	0.90424
GABARAPL2|P60520	NSMAF|Q92636	0.93518
MLH1|P40692	PMS2|P54278	0.84587
PPP1CA|P62136	PPP1R21|Q6ZMI0	0.96869
UPF2|Q9HAU5	UPF1|Q92900	0.98613
MCM4|P33991	ORC6|Q9Y5N6	0.8826
HSP90AA1|P07900	EPRS|P07814	0.99887
FNTB|P49356	FNTA|P49354	0.98121
CEBPB|P17676	SMAD3|P84022	0.99884
DFFA|O00273	DFFB|O76075	0.74605
MAP1LC3C|Q9BXW4	CLINT1|Q14677	0.82067
CEBPD|P49716	ATF4|P18848	0.57086
SUMO1|P63165	USPL1|Q5W0Q7	0.94595
KIT|P10721	SOCS3|O14543	0.98741
UNC119B|A6NIH7	NPHP3|Q7Z494	0.99417
GMNN|O75496	CDKN1A|P38936	0.99919
BLM|P54132	FEN1|P39748	0.96253
NTRK1|P04629	PTPN1|P18031	0.8581
OCRL|Q01968	RAB5A|P20339	0.98137
CFTR|P13569	PPP2R1A|P30153	0.98678
NCOA1|Q15788	RORA|P35398	0.99564
PDGFRB|P09619	SLC9A3R2|Q15599	0.99935
SMARCA5|O60264	HIST1H4A|P62805	0.85801
PTPN1|P18031	STAT5B|P51692	0.97647
EGFR|P00533	CD59|P13987	0.9947
AKT1|P31749	PPP2CA|P67775	0.98803
BAG1|Q99933	LRRK2|Q5S007	0.94384
RACGAP1|Q9H0H5	RAB11FIP4|Q86YS3	0.99605
KIT|P10721	SH2D1B|O14796	0.97529
ESRRA|P11474	TRRAP|Q9Y4A5	0.99371
TERF2|Q15554	TINF2|Q9BSI4	0.96851
TNKS2|Q9H2K2	CACNA1S|Q13698	0.92219
HSP90AB1|P08238	SUGT1|Q9Y2Z0	0.98649
PLG|P00747	PCOLCE|Q15113	0.67619
ABI1|Q8IZP0	PIK3R3|Q92569	0.99903
PLCG1|P19174	KIT|P10721	0.99884
SOCS5|O75159	KIT|P10721	0.85316
PSMC4|P43686	PSMD10|O75832	0.96292
ATM|Q13315	TELO2|Q9Y4R8	0.97488
HRAS|P01112	RAF1|P04049	0.97196
CXCL10|P02778	DPP4|P27487	0.78293
GABARAPL2|P60520	STK4|Q13043	0.97295
POLD1|P28340	POLD2|P49005	0.9342
ARHGAP1|Q07960	CDC42|P60953	0.9955
CBL|P22681	MST1R|Q04912	0.99154
NXF1|Q9UBU9	NUP153|P49790	0.99517
GABARAP|O95166	NEDD4|P46934	0.99958
CEBPD|P49716	CEBPA|P49715	0.95029
CDC6|Q99741	CDKN2A|Q8N726	0.99848
CLNK|Q7Z7G1	ERBB2|P04626	0.73762
TP53|P04637	USP42|Q9H9J4	0.97513
SCYL2|Q6P3W7	DVL1|O14640	0.9068
NEDD4L|Q96PU5	RAPGEF2|Q9Y4G8	0.98538
ABI1|Q8IZP0	VAV1|P15498	0.99932
CREB3|O43889	CREBZF|Q9NS37	0.97759
HTT|P42858	SH3GL3|Q99963	0.99677
YAP1|P46937	WBP2|Q969T9	0.96342
S100P|P25815	S100A1|P23297	0.94017
APBB1|O00213	ERBB2|P04626	0.98865
ASAP1|Q9ULH1	PSTPIP1|O43586	0.76116
TBC1D3H|P0C7X1	SDCBP|O00560	0.9164
EGFR|P00533	DOK4|Q8TEW6	0.98138
NFIL3|Q16649	ATF1|P18846	0.98613
SLC9A3R1|O14745	PTEN|P60484	0.99984
LPXN|O60711	IKBKG|Q9Y6K9	0.94126
WDR5|P61964	PRNP|P04156	0.91155
SF3B4|Q15427	CD2BP2|O95400	0.94429
OLR1|P78380	TCP1|P17987	0.95876
DDX3X|O00571	EIF3C|Q99613	0.83439
TGM2|P21980	THBS1|P07996	0.96927
SHC1|P29353	FYN|P06241	0.99523
GRIN1|Q05586	DLG4|P78352	0.99992
SHH|Q15465	HHIP|Q96QV1	0.8996
VASP|P50552	BAIAP2|Q9UQB8	0.99594
INSR|P06213	IRS1|P35568	0.95033
PDCD6IP|Q8WUM4	PDCD6|O75340	0.98207
PLSCR3|Q9NRY6	PDCD6|O75340	0.99735
PLCG1|P19174	ERBB2|P04626	0.99395
SRPX2|O60687	HGF|P14210	0.80612
INPP5D|Q92835	LY9|Q9HBG7	0.95496
ESR1|P03372	SP1|P08047	0.99824
CREB3L3|Q68CJ9	CREB1|P16220	0.99716
AKT1|P31749	IKBKG|Q9Y6K9	0.97524
GTF2F2|P13984	GTF2F1|P35269	0.97467
AREG|P15514	S100A2|P29034	0.62042
STRAP|Q9Y3F4	SNRPB|P14678	0.99993
CCL21|O00585	LRRK2|Q5S007	0.85658
CDK5|Q00535	CDKN1B|P46527	0.95486
PTPN11|Q06124	CD244|Q9BZW8	0.98449
YWHAB|P31946	SLC9A1|P19634	0.95745
RB1|P06400	PPP1CA|P62136	0.99634
LRRK2|Q5S007	LGALS8|O00214	0.76131
ANKS1B|Q7Z6G8	ITGB1|P05556	0.99415
ATM|Q13315	TERF1|P54274	0.99857
ATG3|Q9NT62	GABARAP|O95166	0.99156
SMN1|Q16637	POP7|O75817	0.9873
ATXN2|Q99700	PABPC1|P11940	0.98962
MYL5|Q02045	IKBKG|Q9Y6K9	0.5173
ASAP1|Q9ULH1	CTTN|Q14247	0.96942
RPA1|P27694	PRIM2|P49643	0.97313
SOCS1|O15524	MET|P08581	0.9151
TERF1|P54274	MAPRE1|Q15691	0.99714
CHTOP|Q9Y3Y2	DDX39B|Q13838	0.80688
PTPRA|P18433	SRC|P12931	0.82439
ATF2|P15336	THRB|P10828	0.98543
MAP1LC3C|Q9BXW4	FYCO1|Q9BQS8	0.9906
CDK11B|P21127	KAT7|O95251	0.62635
OCRL|Q01968	CLTC|Q00610	0.98169
DLG2|Q15700	FASLG|P48023	0.99426
ERBB2|P04626	MAPK8IP1|Q9UQF2	0.98641
BIRC2|Q13490	UBC|P0CG48	0.99981
PML|P29590	ZBTB16|Q05516	0.9807
KIT|P10721	ZAP70|P43403	0.92209
NCK1|P16333	RASA1|P20936	0.99948
SNRPB|P14678	GEMIN4|P57678	0.9783
EPB41|P11171	CASK|O14936	0.87836
CDK2|P24941	UHRF2|Q96PU4	0.91578
CCND1|P24385	CDKN1A|P38936	0.99511
OPRK1|P41145	GPRASP1|Q5JY77	0.66587
FN1|P02751	DCN|P07585	0.99047
MUS81|Q96NY9	EME1|Q96AY2	0.85217
LRRK2|Q5S007	RPAP3|Q9H6T3	0.97947
EFNA4|P52798	EPHA7|Q15375	0.93831
PPP1CA|P62136	CCDC8|Q9H0W5	0.98684
LRRK2|Q5S007	CCDC43|Q96MW1	0.77668
MCM2|P49736	CDC7|O00311	0.93906
SH3KBP1|Q96B97	UBC|P0CG48	0.99975
MYH9|P35579	MEN1|O00255	0.96424
ATG16L1|Q676U5	MAP1LC3B|Q9GZQ8	0.9528
SNCA|P37840	GSK3B|P49841	0.98421
TNS3|Q68CZ2	GAB1|Q13480	0.98694
PSMC5|P62195	PLEKHO1|Q53GL0	0.97856
EPS15|P42566	EPN1|Q9Y6I3	0.9836
SYK|P43405	GAB1|Q13480	0.99437
PABPC1|P11940	EIF4G1|Q04637	0.9961
TBC1D15|Q8TC07	GABARAP|O95166	0.9979
BLM|P54132	WRN|Q14191	0.98879
GRB2|P62993	RAB11A|P62491	0.99937
PYGO1|Q9Y3Y4	BCL9|O00512	0.95318
TBL3|Q12788	DHX30|Q7L2E3	0.82837
CBX8|Q9HC52	PCGF3|Q3KNV8	0.93272
IKBKG|Q9Y6K9	TCP10L|Q8TDR4	0.92379
AR|P10275	PIK3R1|P27986	0.99961
FYN|P06241	SPHK2|Q9NRA0	0.93894
TNS4|Q8IZW8	AR|P10275	0.98745
XRCC5|P13010	CSNK2A1|P68400	0.99891
ATF7|P17544	NFE2|Q16621	0.89582
TP53|P04637	DUSP26|Q9BV47	0.66555
NCOA3|Q9Y6Q9	SPOP|O43791	0.97882
NCOA1|Q15788	RORC|P51449	0.99128
CAPN2|P17655	CAPNS1|P04632	0.99343
TNIK|Q9UKE5	CTNNB1|P35222	0.68489
SENP8|Q96LD8	NEDD8|Q15843	0.98063
LCK|P06239	PTPN22|Q9Y2R2	0.6586
MRE11|P49959	FANCD2|Q9BXW9	0.88839
LRRK2|Q5S007	FAM27E3|Q08E93	0.75959
CHMP1B|Q7LBR1	USP8|P40818	0.99339
PPP2CB|P62714	TIPRL|O75663	0.99865
FYB1|O15117	LCP2|Q13094	0.93733
TP53|P04637	SIRT1|Q96EB6	0.99319
SNRPN|P63162	CD2BP2|O95400	0.94884
CDH5|P33151	CTNNB1|P35222	0.98324
SMURF1|Q9HCE7	CHEK1|O14757	0.99785
CD2BP2|O95400	MAGED1|Q9Y5V3	0.72293
SNAI1|O95863	KDM1A|O60341	0.99866
HIST1H4A|P62805	BRD2|P25440	0.98852
ST13|P50502	BAG1|Q99933	0.93882
DMD|P11532	DTNA|Q9Y4J8	0.96108
BID|P55957	MCL1|Q07820	0.89617
GAL3ST1|Q99999	SDCBP|O00560	0.99676
HSP90AA1|P07900	HIF1A|Q16665	0.99834
PKMYT1|Q99640	PPP1CA|P62136	0.9984
FLT1|P17948	VEGFA|P15692	0.74382
UBE2D3|P61077	UBC|P0CG48	0.99954
HNF4A|P41235	SREBF2|Q12772	0.88882
SH3PXD2A|Q5TCZ1	FASLG|P48023	0.67721
SMURF1|Q9HCE7	RHOB|P62745	0.99917
S100A4|P26447	BTC|P35070	0.96712
KANSL1|Q7Z3B3	KANSL2|Q9H9L4	0.938
LZIC|Q8WZA0	IKBKG|Q9Y6K9	0.86269
GCK|P35557	GCKR|Q14397	0.78346
FHL1|Q13642	NRIP1|P48552	0.71745
SELPLG|Q14242	SELP|P16109	0.76229
MTMR12|Q9C0I1	MTM1|Q13496	0.83919
PML|P29590	KLHL20|Q9Y2M5	0.98558
NCF4|Q15080	CYBA|P13498	0.89929
RELA|Q04206	NCF1|P14598	0.99588
NCOA3|Q9Y6Q9	THRB|P10828	0.98132
EGFR|P00533	APBB2|Q92870	0.9916
LRRK2|Q5S007	RHNO1|Q9BSD3	0.79231
PSEN2|P49810	FHL2|Q14192	0.96576
UBC|P0CG48	HDAC6|Q9UBN7	0.99896
RIN1|Q13671	ERBB3|P21860	0.96409
WAS|P42768	NCK1|P16333	0.99947
LEO1|Q8WVC0	TCEA1|P23193	0.89395
ATXN7|O15265	SORBS1|Q9BX66	0.95533
P2RY1|P47900	SLC9A3R1|O14745	0.96711
LRRK1|Q38SD2	CDC42EP3|Q9UKI2	0.65309
PML|P29590	MDM2|Q00987	0.9996
L3MBTL1|Q9Y468	HIST1H4A|P62805	0.95146
PARK7|Q99497	FADD|Q13158	0.99928
MCM7|P33993	IKBKG|Q9Y6K9	0.97517
PRKAR1A|P10644	MAP1LC3B|Q9GZQ8	0.97209
STON2|Q8WXE9	EPS15L1|Q9UBC2	0.9777
SPHK1|Q9NYA1	FYN|P06241	0.85297
SQSTM1|Q13501	MAP1LC3A|Q9H492	0.9999
CDC45|O75419	CDKN2A|Q8N726	0.99021
CEBPB|P17676	BATF3|Q9NR55	0.98522
PXN|P49023	CTNNB1|P35222	0.96767
HIST1H3A|P68431	PPIE|Q9UNP9	0.92693
STK11|Q15831	YWHAZ|P63104	0.99879
DKC1|O60832	RUVBL1|Q9Y265	0.9962
IKBKG|Q9Y6K9	SHTN1|A0MZ66	0.75973
MORF4L2|Q15014	CDR2|Q01850	0.94429
PDCD6IP|Q8WUM4	GABARAPL1|Q9H0R8	0.9934
EHD1|Q9H4M9	STON2|Q8WXE9	0.99597
CREB1|P16220	BACH1|O14867	0.99333
CYTH1|Q15438	ITGB2|P05107	0.98094
REPS2|Q8NFH8	EPN1|Q9Y6I3	0.99051
ZBTB38|Q8NAP3	PPP1CA|P62136	0.96258
NCF1|P14598	ACTB|P60709	0.99553
ARHGAP1|Q07960	RHOA|P61586	0.98926
FGF1|P05230	FGFR1|P11362	0.68532
PIK3C2B|O00750	EGFR|P00533	0.93924
NXF1|Q9UBU9	RAE1|P78406	0.9964
SH2D1A|O60880	ERBB3|P21860	0.99552
NOXO1|Q8NFA2	CYBA|P13498	0.80005
FLNA|P21333	ITGB1|P05556	0.99689
IL18R1|Q13478	IL18|Q14116	0.81688
PRKCI|P41743	PARD6A|Q9NPB6	0.92141
PTCH1|Q13635	SHH|Q15465	0.93624
YWHAZ|P63104	TPD52L1|Q16890	0.9933
STBD1|O95210	GABARAPL1|Q9H0R8	0.83253
TGFBR2|P37173	TGFB3|P10600	0.97638
S100A1|P23297	TP53|P04637	0.98915
NEDD4|P46934	SCNN1B|P51168	0.99559
PRKAR2A|P13861	AKAP8|O43823	0.96005
UBQLN2|Q9UHD9	HNRNPA1|P09651	0.99683
BIN1|O00499	MTM1|Q13496	0.973
PPM1F|P49593	DIAPH1|O60610	0.99021
MET|P08581	SHC1|P29353	0.95456
PRPF40A|O75400	HTT|P42858	0.97838
APOH|P02749	PLG|P00747	0.82957
MAPT|P10636	DCTN1|Q14203	0.99902
DTNA|Q9Y4J8	UTRN|P46939	0.87198
RFWD2|Q8NHY2	TP53|P04637	0.99661
SEC24C|P53992	SEC23A|Q15436	0.98411
NOB1|Q9ULX3	PRNP|P04156	0.97443
MCM3|P25205	MCM10|Q7L590	0.97723
GTF2H1|P32780	GTF2E1|P29083	0.99295
HIST1H4A|P62805	KMT5A|Q9NQR1	0.98582
FZR1|Q9UM11	VHL|P40337	0.99614
EPS8|Q12929	ITGB3|P05106	0.95512
NEDD4|P46934	MAP1LC3C|Q9BXW4	0.99125
MAP1LC3B|Q9GZQ8	CTNNB1|P35222	0.98269
SIK1|P57059	YWHAZ|P63104	0.98888
CDC6|Q99741	ORC3|Q9UBD5	0.90119
ATF3|P18847	RELA|Q04206	0.91357
SIPA1L1|O43166	DLG4|P78352	0.98627
GABARAP|O95166	ATG16L2|Q8NAA4	0.97765
RPA1|P27694	RPA3|P35244	0.98969
BLNK|Q8WV28	KIT|P10721	0.97497
TCEA1|P23193	PAF1|Q8N7H5	0.99172
PDE6D|O43924	RPGR|Q92834	0.95643
UBC|P0CG48	VCP|P55072	0.99986
TNK2|Q07912	CDC42|P60953	0.9965
BATF|Q16520	NFE2L1|Q14494	0.94649
S100A1|P23297	AGER|Q15109	0.8972
LCK|P06239	PTPRC|P08575	0.9201
SRGAP2|O75044	PRMT5|O14744	0.95108
MAP1LC3B|Q9GZQ8	NEDD4|P46934	0.9964
ARAF|P10398	MAP2K2|P36507	0.88428
RAB40C|Q96S21	CUL5|Q93034	0.99465
PTPN13|Q12923	APC|P25054	0.94226
CBX5|P45973	DNMT3A|Q9Y6K1	0.99404
CENPE|Q02224	NUF2|Q9BZD4	0.96464
CYFIP2|Q96F07	FMR1|Q06787	0.90729
FBLN5|Q9UBX5	EFEMP2|O95967	0.93708
CCND3|P30281	CDKN1A|P38936	0.9939
KIT|P10721	GRB2|P62993	0.99973
TPD52L2|O43399	TPD52L3|Q96J77	0.87687
CSNK2A2|P19784	KIF5C|O60282	0.98046
IL13RA1|P78552	IL13|P35225	0.84479
RIN1|Q13671	ERBB2|P04626	0.88938
E4F1|Q66K89	RASSF1|Q9NS23	0.98615
ERBB2|P04626	CISH|Q9NSE2	0.93373
HIF1A|Q16665	PSMA7|O14818	0.99505
ORC5|O43913	PPP1CA|P62136	0.99121
GABARAPL2|P60520	ATG3|Q9NT62	0.9611
ANGPTL4|Q9BY76	ITGB5|P18084	0.77994
PLCG1|P19174	MAP4K1|Q92918	0.98291
POLI|Q9UNA4	UBC|P0CG48	0.99851
ORC6|Q9Y5N6	CDC6|Q99741	0.98597
BNIP3L|O60238	BAD|Q92934	0.999
PBX1|P40424	HOXB1|P14653	0.87567
SH2B2|O14492	CBL|P22681	0.99981
GABARAP|O95166	ATG13|O75143	0.99726
XIRP1|Q702N8	VASP|P50552	0.96205
IL23A|Q9NPF7	IL23R|Q5VWK5	0.62803
MAP1LC3B|Q9GZQ8	KBTBD6|Q86V97	0.90754
SMAD1|Q15797	SMAD4|Q13485	0.9825
TGFB1|P01137	ENG|P17813	0.9738
PTEN|P60484	PRDX1|Q06830	0.98135
BIRC5|O15392	RAN|P62826	0.98678
GRN|P28799	TNFRSF1B|P20333	0.9451
SYT1|P21579	CACNB4|O00305	0.9
FGF2|P09038	FGFR2|P21802	0.69534
NBR1|Q14596	MAP1LC3B|Q9GZQ8	0.77654
YWHAZ|P63104	IL9R|Q01113	0.97119
ZWINT|O95229	BECN1|Q14457	0.98203
TAF7L|Q5H9L4	LRRK2|Q5S007	0.93786
UXT|Q9UBK9	RELA|Q04206	0.9891
PSMC2|P35998	PSMD5|Q16401	0.98756
VPS41|P49754	RILP|Q96NA2	0.66011
TNKS2|Q9H2K2	BABAM1|Q9NWV8	0.97816
RAC1|P63000	ARFIP2|P53365	0.99602
DVL3|Q92997	DVL1|O14640	0.80975
DAXX|Q9UER7	USP7|Q93009	0.99882
SPTAN1|Q13813	EVL|Q9UI08	0.99286
SLC9A1|P19634	MAP3K7|O43318	0.98257
EIF3K|Q9UBQ5	CCND3|P30281	0.89479
ERG|P11308	PRKDC|P78527	0.99209
SIRT1|Q96EB6	MYC|P01106	0.99909
CCL11|P51671	DPP4|P27487	0.99846
PIN1|Q13526	CSNK2A1|P68400	0.99855
IL4R|P24394	IL4|P05112	0.93269
CD40|P25942	TRAF6|Q9Y4K3	0.99688
RAC1|P63000	PAK2|Q13177	0.99322
ADAM12|O43184	FST|P19883	0.80144
ATG16L1|Q676U5	GABARAPL1|Q9H0R8	0.99092
GULP1|Q9UBP9	ITGB3|P05106	0.99267
ABL1|P00519	LRRK1|Q38SD2	0.75165
BRINP2|Q9C0B6	SDCBP|O00560	0.96653
STAT3|P40763	ERBB2|P04626	0.96681
IGF2R|P11717	PACS1|Q6VY07	0.92784
GRB2|P62993	SRGAP3|O43295	0.99962
SEPT11|Q9NVA2	SEPT5|Q99719	0.84752
IRS1|P35568	YWHAE|P62258	0.98829
EIF2AK2|P19525	EIF2S1|P05198	0.99919
PSMA3|P25788	IKBKG|Q9Y6K9	0.98765
C1D|Q13901	EXOSC10|Q01780	0.9903
DMC1|Q14565	BRCA2|P51587	0.9587
CHMP1A|Q9HD42	USP54|Q70EL1	0.76623
ORC3|Q9UBD5	ORC6|Q9Y5N6	0.74732
BLM|P54132	BRIP1|Q9BX63	0.96254
CHRM1|P11229	GPRASP2|Q96D09	0.86233
MAX|P61244	MYC|P01106	0.99984
GABARAPL1|Q9H0R8	ATG2A|Q2TAZ0	0.97185
GTF2H1|P32780	XPC|Q01831	0.98627
NPHP1|O15259	ASAP1|Q9ULH1	0.89679
DNAAF4|Q8WXU2	GABARAPL2|P60520	0.94396
GEMIN2|O14893	IKBKG|Q9Y6K9	0.93267
PCOLCE|Q15113	TGM2|P21980	0.85729
HP|P00738	APOA1|P02647	0.99479
BMP2|P12643	BMPR1A|P36894	0.93819
IKBKG|Q9Y6K9	ARGLU1|Q9NWB6	0.81598
EGFR|P00533	DOK5|Q9P104	0.98915
GGA1|Q9UJY5	SORT1|Q99523	0.97529
HRAS|P01112	PIK3CG|P48736	0.97917
CHN1|P15882	ERBB2|P04626	0.91926
NCOR2|Q9Y618	PPARA|Q07869	0.92583
SUMO1|P63165	RWDD3|Q9Y3V2	0.98364
RAD23B|P54727	PSMD4|P55036	0.99466
NRG1|Q02297	ERBB3|P21860	0.96609
CDK4|P11802	CDKN1A|P38936	0.99582
CDC6|Q99741	MCM10|Q7L590	0.99498
JUN|P05412	ATF2|P15336	0.99902
FASLG|P48023	FYB1|O15117	0.80646
RAD51B|O15315	HIST1H3A|P68431	0.96015
TNFRSF21|O75509	APP|P05067	0.99698
B2M|P61769	FCGRT|P55899	0.59707
CRK|P46108	FASLG|P48023	0.98149
AKT1|P31749	SIRT1|Q96EB6	0.9752
SPSB4|Q96A44	PAWR|Q96IZ0	0.83359
KRAS|P01116	RAF1|P04049	0.93242
TLR2|O60603	BGN|P21810	0.96883
ATXN3|P54252	UBE4B|O95155	0.93618
RPL41|P62945	IKBKG|Q9Y6K9	0.97032
CNTF|P26441	IL6ST|P40189	0.94335
CDKN2A|Q8N726	CDK6|Q00534	0.9921
MAPT|P10636	YWHAZ|P63104	0.99922
IKBKG|Q9Y6K9	WDR5|P61964	0.79923
BLMH|Q13867	APP|P05067	0.98464
TP63|Q9H3D4	PPP1R13B|Q96KQ4	0.66756
CHMP3|Q9Y3E7	USP8|P40818	0.94687
SH3GL2|Q99962	DNM2|P50570	0.98447
XIAP|P98170	HTRA2|O43464	0.99433
GTF2E1|P29083	GTF2E2|P29084	0.98907
SCEL|O95171	LRRK1|Q38SD2	0.67631
EHMT2|Q96KQ7	GATA3|P23771	0.99323
FCN2|Q15485	LRP1|Q07954	0.75547
MED25|Q71SY5	LCK|P06239	0.92151
MAPRE1|Q15691	APC2|O95996	0.97939
LMCD1|Q9NZU5	IKBKG|Q9Y6K9	0.85964
EPO|P01588	EPOR|P19235	0.72397
CYTH2|Q99418	ADORA2A|P29274	0.63738
GSPT2|Q8IYD1	PABPC1|P11940	0.96821
KIT|P10721	TNS3|Q68CZ2	0.96835
ATF3|P18847	JUN|P05412	0.95324
SMAD4|Q13485	DLX4|Q92988	0.93966
TP53|P04637	NAP1L1|P55209	0.94744
CTNND1|O60716	CDH1|P12830	0.94103
AP2A1|O95782	HIP1|O00291	0.97119
XBP1|P17861	CREBZF|Q9NS37	0.71254
TGFBR3|Q03167	TGFB1|P01137	0.91678
KPNA2|P52292	S100A2|P29034	0.9896
CFH|P08603	C3|P01024	0.94098
AP2M1|Q96CW1	RALBP1|Q15311	0.98035
MAD2L2|Q9UI95	CHAMP1|Q96JM3	0.87997
TRIB2|Q92519	LRRK2|Q5S007	0.776
TIRAP|P58753	SARM1|Q6SZW1	0.93034
ATG5|Q9H1Y0	MAP1LC3B|Q9GZQ8	0.93238
SYK|P43405	AR|P10275	0.9996
PRKAR1A|P10644	GABARAP|O95166	0.99794
UBA3|Q8TBC4	UBE2M|P61081	0.93915
NECAB3|Q96P71	IKBKG|Q9Y6K9	0.72359
RASSF1|Q9NS23	GABARAPL2|P60520	0.99727
SIRT1|Q96EB6	SNW1|Q13573	0.98496
H2AFX|P16104	PAXIP1|Q6ZW49	0.99978
TWIST1|Q15672	KMT5A|Q9NQR1	0.96237
GRB2|P62993	MAP2|P11137	0.99967
HNRNPK|P61978	SRC|P12931	0.99389
AXIN2|Q9Y2T1	PPP2CB|P62714	0.99785
ERBB2|P04626	IRS4|O14654	0.99154
CRYAB|P02511	HSPB1|P04792	0.62708
TNIP2|Q8NFZ5	NFKB1|P19838	0.83771
KIT|P10721	YES1|P07947	0.87337
ILK|Q13418	SYNPO2|Q9UMS6	0.76684
MAPT|P10636	SNCA|P37840	0.99845
NUMB|P49757	EPS15|P42566	0.98027
MAP2K7|O14733	GADD45B|O75293	0.97794
GABARAPL1|Q9H0R8	ATG3|Q9NT62	0.98291
YWHAZ|P63104	PRKCE|Q02156	0.95886
KLRC2|P26717	TYROBP|O43914	0.94672
GABARAP|O95166	ULK1|O75385	0.99689
NCK1|P16333	MET|P08581	0.96707
ESR1|P03372	NDRG2|Q9UN36	0.92124
CD1B|P29016	B2M|P61769	0.78633
USP8|P40818	CHMP4B|Q9H444	0.96867
ORC4|O43929	MCM3|P25205	0.98612
NFKBIA|P25963	RWDD3|Q9Y3V2	0.88652
HSPA4|P34932	HSPA8|P11142	0.99325
SNRPA|P09012	CD2BP2|O95400	0.96873
CDK2|P24941	IKBKG|Q9Y6K9	0.96212
SOS1|Q07889	HRAS|P01112	0.98511
GTF2B|Q00403	POU3F2|P20265	0.97116
CDKN1B|P46527	CCNA2|P20248	0.99878
EIF1AX|P47813	IPO13|O94829	0.9294
RACK1|P63244	VHL|P40337	0.98609
PIN1|Q13526	PML|P29590	0.998
SNRPD2|P62316	STRAP|Q9Y3F4	0.99997
ARL6IP4|Q66PJ3	IKBKG|Q9Y6K9	0.95088
FASLG|P48023	SH3RF2|Q8TEC5	0.71426
HCK|P08631	PDCD6IP|Q8WUM4	0.87004
FN1|P02751	CTGF|P29279	0.94535
FSTL1|Q12841	FST|P19883	0.66416
ERBB2|P04626	ERBB3|P21860	0.92252
USP7|Q93009	CBX8|Q9HC52	0.99017
BECN1|Q14457	TAB2|Q9NYJ8	0.99695
CDK6|Q00534	CDKN2D|P55273	0.87825
CNST|Q6PJW8	PPP1CA|P62136	0.99165
GCC2|Q8IWJ2	RAB6A|P20340	0.86698
ARRB1|P49407	CD247|P20963	0.99967
ATP6V0C|P27449	CERS2|Q96G23	0.70682
PDE6D|O43924	RHEB|Q15382	0.78618
GP1BB|P13224	GP1BA|P07359	0.92732
ERBB2|P04626	STAT1|P42224	0.9463
EGFR|P00533	IRS4|O14654	0.99905
BMPR1B|O00238	GDF5|P43026	0.98432
RLIM|Q9NVW2	LDB2|O43679	0.94958
CREBBP|Q92793	RORC|P51449	0.98916
PCGF2|P35227	USP7|Q93009	0.99881
ERBB3|P21860	PIK3R2|O00459	0.96493
CDT1|Q9H211	CDC5L|Q99459	0.99754
CHP2|O43745	SLC9A1|P19634	0.87549
EXOSC10|Q01780	MPHOSPH6|Q99547	0.97971
CHGB|P05060	LRRK2|Q5S007	0.98381
SH2B3|Q9UQQ2	MET|P08581	0.63813
BLNK|Q8WV28	GAB1|Q13480	0.98001
ERBB3|P21860	TNS3|Q68CZ2	0.95685
AR|P10275	LCK|P06239	0.99743
YWHAH|Q04917	HNRNPD|Q14103	0.95816
PEX26|Q7Z412	PEX19|P40855	0.99942
LYN|P07948	GAB1|Q13480	0.94808
YWHAZ|P63104	RAF1|P04049	0.99673
MDM2|Q00987	EEF1A1|P68104	0.99974
LRRK2|Q5S007	SPATA24|Q86W54	0.88753
H3F3A|P84243	TAF3|Q5VWG9	0.99223
ABL1|P00519	ERBB3|P21860	0.90468
DDIT3|P35638	JUNB|P17275	0.9893
EGFR|P00533	APBB3|O95704	0.98247
UBB|P0CG47	USP7|Q93009	0.99816
LCAT|P04180	APOA1|P02647	0.97965
MAP1LC3B|Q9GZQ8	RNF123|Q5XPI4	0.9865
RACK1|P63244	PPID|Q08752	0.66127
ANKS1B|Q7Z6G8	ITGB7|P26010	0.99384
TP53BP2|Q13625	BCL2L1|Q07817	0.96046
MARK4|Q96L34	PRNP|P04156	0.90464
NUMB|P49757	EGFR|P00533	0.98929
RIN2|Q8WYP3	ERBB2|P04626	0.60345
YWHAZ|P63104	SIK3|Q9Y2K2	0.98547
DYRK1B|Q9Y463	RANBP9|Q96S59	0.98186
BCL2A1|Q16548	BID|P55957	0.94042
MAPRE1|Q15691	DST|Q03001	0.97104
JMJD6|Q6NYC1	CDK9|P50750	0.99493
SMURF1|Q9HCE7	KLF2|Q9Y5W3	0.95945
NEDD4|P46934	GABARAPL1|Q9H0R8	0.99933
LRRK2|Q5S007	MRNIP|Q6NTE8	0.83703
CAMK2D|Q13557	SCN5A|Q14524	0.96469
LIG4|P49917	XRCC4|Q13426	0.98816
ABI1|Q8IZP0	GRB2|P62993	0.99998
IRS2|Q9Y4H2	INSR|P06213	0.94798
TRIOBP|Q9H2D6	TERF1|P54274	0.98601
SIRT1|Q96EB6	TP73|O15350	0.89744
ZFYVE9|O95405	SMAD3|P84022	0.98678
GYPC|P04921	MPP1|Q00013	0.89363
DBF4B|Q8NFT6	LRRK2|Q5S007	0.8214
CDC5L|Q99459	CDKN1A|P38936	0.99808
PAK2|Q13177	LIMK1|P53667	0.89773
PTPN23|Q9H3S7	GRAP2|O75791	0.79236
HIPK2|Q9H2X6	TLE1|Q04724	0.96332
RAD51C|O43502	PALB2|Q86YC2	0.62611
ADRB2|P07550	SRC|P12931	0.97059
PDGFRB|P09619	PDGFB|P01127	0.9812
PRKDC|P78527	SPI1|P17947	0.99579
ZFYVE1|Q9HBF4	PPP1CA|P62136	0.98089
DDB2|Q92466	DDB1|Q16531	0.99604
GAB1|Q13480	PIK3R3|Q92569	0.99167
GAR1|Q9NY12	SMN1|Q16637	0.99416
MAP1LC3C|Q9BXW4	NIPSNAP2|O75323	0.89627
FZD3|Q9NPG1	SDCBP|O00560	0.99513
DPP4|P27487	CXCL11|O14625	0.93376
HSH2D|Q96JZ2	KIT|P10721	0.94101
IGF1R|P08069	GRB10|Q13322	0.98257
YWHAE|P62258	DYRK1A|Q13627	0.96445
AR|P10275	VAV2|P52735	0.99956
PAIP2|Q9BPZ3	PABPC1|P11940	0.92215
ESR1|P03372	RELA|Q04206	0.99906
CTTN|Q14247	DNM2|P50570	0.99054
FBN3|Q75N90	FN1|P02751	0.68344
MCM6|Q14566	MCM10|Q7L590	0.95561
LRRK2|Q5S007	YWHAB|P31946	0.94828
PSMD4|P55036	UBC|P0CG48	0.99882
ATG2A|Q2TAZ0	MAP1LC3B|Q9GZQ8	0.80889
MET|P08581	PIK3R3|Q92569	0.80837
ADRM1|Q16186	PSMD1|Q99460	0.99942
CDK4|P11802	CDC7|O00311	0.9714
WDR5|P61964	KANSL2|Q9H9L4	0.72469
C19orf57|Q0VDD7	IKBKG|Q9Y6K9	0.82093
KDM4B|O94953	HIST1H4A|P62805	0.89419
IKBKG|Q9Y6K9	NTMT1|Q9BV86	0.72984
TNFRSF10C|O14798	TNFSF10|P50591	0.88862
DLD|P09622	PDHX|O00330	0.90547
PRNP|P04156	PIMREG|Q9BSJ6	0.98506
TPT1|P13693	TSC22D1|Q15714	0.97943
PGAM1|P18669	PCNA|P12004	0.97313
AMOT|Q4VCS5	ARHGAP17|Q68EM7	0.96881
SASS6|Q6UVJ0	CEP135|Q66GS9	0.98356
SGO2|Q562F6	MAD2L1|Q13257	0.92551
RET|P07949	IKBKG|Q9Y6K9	0.781
FAT1|Q14517	HOMER3|Q9NSC5	0.83202
COL18A1|P39060	APP|P05067	0.95731
XIAP|P98170	DIABLO|Q9NR28	0.98766
CD79A|P11912	FN1|P02751	0.98801
CDC6|Q99741	MCM2|P49736	0.97978
ESR1|P03372	RAC3|P60763	0.86984
MCM2|P49736	MCM10|Q7L590	0.97278
TRAF3|Q13114	RIPK2|O43353	0.97689
FASLG|P48023	CACNB4|O00305	0.923
PRPF19|Q9UMS4	RBM5|P52756	0.93011
ITGB3|P05106	RABGAP1|Q9Y3P9	0.97777
UPF2|Q9HAU5	SMG1|Q96Q15	0.99506
TNPO1|Q92973	RAN|P62826	0.98877
ETV5|P41161	LRRK2|Q5S007	0.91973
PTH1R|Q03431	YWHAH|Q04917	0.79794
MET|P08581	SH3BP2|P78314	0.73132
NCK2|O43639	LIMS1|P48059	0.9134
FBN2|P35556	FN1|P02751	0.87246
SH3GL3|Q99963	SH3KBP1|Q96B97	0.99779
NXF1|Q9UBU9	ALYREF|Q86V81	0.9793
CDC42|P60953	WAS|P42768	0.99967
JUND|P17535	ATF7|P17544	0.98443
GABARAP|O95166	FNIP1|Q8TF40	0.9775
CDC42EP3|Q9UKI2	LRRK2|Q5S007	0.86665
PDCD4|Q53EL6	RPS13|P62277	0.9823
ATF3|P18847	JUND|P17535	0.82696
PDCD6IP|Q8WUM4	CHMP4A|Q9BY43	0.96566
GABARAP|O95166	RNF123|Q5XPI4	0.99841
FSTL1|Q12841	TGFB1|P01137	0.86858
PPM1A|P35813	SMAD2|Q15796	0.9569
PRNP|P04156	PPFIBP2|Q8ND30	0.92719
SURF2|Q15527	PRNP|P04156	0.92524
CDK13|Q14004	CCNK|O75909	0.82556
LRRK1|Q38SD2	GAK|O14976	0.90936
BAG5|Q9UL15	LRRK2|Q5S007	0.96695
CALCR|P30988	GPRASP2|Q96D09	0.9873
UBE2E1|P51965	PAF1|Q8N7H5	0.99253
CNOT7|Q9UIV1	CNOT1|A5YKK6	0.99188
ATF3|P18847	ATF2|P15336	0.8583
IL2RG|P31785	IL4|P05112	0.978
LRRK2|Q5S007	CD2BP2|O95400	0.93307
KHDRBS1|Q07666	HCK|P08631	0.97767
NCBP1|Q09161	PARN|O95453	0.90542
MBL2|P11226	LRP1|Q07954	0.97797
GABARAPL2|P60520	RNF123|Q5XPI4	0.99839
PPP6R2|O75170	SDCBP|O00560	0.99884
LRRK2|Q5S007	CMAS|Q8NFW8	0.75983
LCK|P06239	IKBKG|Q9Y6K9	0.93442
ABI1|Q8IZP0	PLCG1|P19174	0.99989
TNFSF10|P50591	TNFRSF10D|Q9UBN6	0.82642
NME2|P22392	ITGB1BP1|O14713	0.87776
FLT1|P17948	HSPG2|P98160	0.8871
MCM7|P33993	CDKN1B|P46527	0.98624
EFEMP2|O95967	FBN1|P35555	0.90577
PFKFB1|P16118	GCK|P35557	0.86383
SSU72|Q9NP77	RAD21|O60216	0.97596
PRNP|P04156	AIFM3|Q96NN9	0.70087
PPP1R35|Q8TAP8	PPP1CA|P62136	0.9523
PPP1CA|P62136	RPGRIP1L|Q68CZ1	0.99809
HBA1|P69905	AHSP|Q9NZD4	0.98616
RNF7|Q9UBF6	IKBKG|Q9Y6K9	0.99583
PPM1A|P35813	MAPK1|P28482	0.96841
USP8|P40818	HIF1A|Q16665	0.99094
SH2D4A|Q9H788	PPP1CA|P62136	0.98917
NEDD4|P46934	RAPGEF2|Q9Y4G8	0.99128
MAPRE1|Q15691	CLIP1|P30622	0.95407
ANKS1A|Q92625	ERBB2|P04626	0.93416
ORC4|O43929	MCM10|Q7L590	0.99589
IL2RG|P31785	IL4R|P24394	0.98574
BLM|P54132	TERF2|Q15554	0.99268
AGO2|Q9UKV8	ZMAT3|Q9HA38	0.94583
GRB2|P62993	PTPN1|P18031	0.99976
LRRK2|Q5S007	PLK1|P53350	0.99074
ARFGEF1|Q9Y6D6	MYO9B|Q13459	0.57525
NEDD4|P46934	UBE2D3|P61077	0.99813
EP300|Q09472	TP53|P04637	0.99939
LRRK1|Q38SD2	BAG5|Q9UL15	0.93051
MPG|P29372	PRNP|P04156	0.95063
HIST1H4A|P62805	TP53BP1|Q12888	0.9977
HRAS|P01112	CAV1|Q03135	0.99172
PRKD3|O94806	VAMP2|P63027	0.85061
INSR|P06213	DCN|P07585	0.9157
GABARAP|O95166	NSMAF|Q92636	0.9671
PRKAR1A|P10644	GABARAPL1|Q9H0R8	0.9958
CYTH2|Q99418	ARF1|P84077	0.84398
BAX|Q07812	SH3GLB1|Q9Y371	0.7681
H2AFX|P16104	MDC1|Q14676	0.97664
EGFR|P00533	TGFA|P01135	0.99631
USP33|Q8TEY7	SELENBP1|Q13228	0.97323
L3MBTL1|Q9Y468	HIST1H1E|P10412	0.88128
ORC5|O43913	ORC2|Q13416	0.94767
FASLG|P48023	KALRN|O60229	0.64219
HDAC2|Q92769	SIN3A|Q96ST3	0.99502
MET|P08581	TNS2|Q63HR2	0.76035
ERBB3|P21860	VAV3|Q9UKW4	0.91222
SYNRG|Q9UMZ2	GGA2|Q9UJY4	0.99827
COPS5|Q92905	MIF|P14174	0.99721
CBX5|P45973	H3F3A|P84243	0.99674
MAP1LC3C|Q9BXW4	NBR1|Q14596	0.83073
LDLR|P01130	PCSK9|Q8NBP7	0.96641
CHMP3|Q9Y3E7	USP54|Q70EL1	0.70642
AMFR|Q9UKV5	UBE2G2|P60604	0.97838
DMBT1|Q9UGM3	SFTPD|P35247	0.88184
NEB|P20929	TTN|Q8WZ42	0.98576
SLC9A3R1|O14745	ARHGAP17|Q68EM7	0.99677
H3F3A|P84243	DNMT3L|Q9UJW3	0.94933
PSMC5|P62195	PSMC4|P43686	0.98402
CTNNB1|P35222	FERMT2|Q96AC1	0.97242
RASSF1|Q9NS23	MAP1LC3B|Q9GZQ8	0.97736
SLC9A3R1|O14745	CFTR|P13569	0.99827
AR|P10275	ABL2|P42684	0.97571
PEX19|P40855	PEX2|P28328	0.99864
ATF4|P18848	BATF|Q16520	0.81207
IGF1R|P08069	ARHGEF12|Q9NZN5	0.71259
GAB1|Q13480	PTK6|Q13882	0.63744
CBLC|Q9ULV8	ABI1|Q8IZP0	0.9967
SENP1|Q9P0U3	SUMO1|P63165	0.96254
YWHAH|Q04917	SNCA|P37840	0.95546
STAM|Q92783	ASAP1|Q9ULH1	0.88821
MET|P08581	SHC3|Q92529	0.81284
APP|P05067	TGM2|P21980	0.99242
HIST1H3A|P68431	KDM4A|O75164	0.92213
ARHGAP32|A7KAX9	FYN|P06241	0.88983
ARPP19|P56211	IKBKG|Q9Y6K9	0.76994
KNL1|Q8NG31	PPP1CC|P36873	0.96561
PITX2|Q99697	MEF2A|Q02078	0.97251
ACAN|P16112	PCOLCE|Q15113	0.91658
BCL2|P10415	NAF1|Q96HR8	0.94713
PABPC1|P11940	GSPT1|P15170	0.96108
MAP1LC3B|Q9GZQ8	STK3|Q13188	0.83838
CDKN2A|Q8N726	ZNF420|Q8TAQ5	0.76513
PLCG2|P16885	AR|P10275	0.99991
TXN|P10599	COPS5|Q92905	0.99803
WDR5|P61964	KANSL1|Q7Z3B3	0.76859
BATF|Q16520	ATF5|Q9Y2D1	0.89754
CBX8|Q9HC52	PCGF5|Q86SE9	0.87616
ERBB3|P21860	FGFR1|P11362	0.83311
JAK2|O60674	EGFR|P00533	0.9947
BMPR1B|O00238	BMP2|P12643	0.99145
PPP2R1A|P30153	PPP2CA|P67775	0.99689
NCOA3|Q9Y6Q9	DDX5|P17844	0.96324
RUNX1|Q01196	CBFB|Q13951	0.91979
MAP3K5|Q99683	ZNF622|Q969S3	0.96584
CUEDC1|Q9NWM3	LRRK2|Q5S007	0.82164
BIRC2|Q13490	RAC1|P63000	0.99928
RHOA|P61586	ROCK1|Q13464	0.95528
BLNK|Q8WV28	BTK|Q06187	0.80231
XIRP1|Q702N8	FLNC|Q14315	0.74123
GABARAPL2|P60520	NIPSNAP2|O75323	0.96776
MCM3|P25205	MCM5|P33992	0.86098
SLA2|Q9H6Q3	ERBB2|P04626	0.65836
CHMP4B|Q9H444	USP54|Q70EL1	0.85398
PCIF1|Q9H4Z3	PPP1CA|P62136	0.97042
BAD|Q92934	BCL2L1|Q07817	0.98039
APBB1|O00213	EGFR|P00533	0.99873
CREB1|P16220	BRCA1|P38398	0.99953
HIST1H3A|P68431	CBX1|P83916	0.99898
RTN4|Q9NQC3	NCK2|O43639	0.99701
IFNW1|P05000	IFNAR1|P17181	0.93082
PRKACA|P17612	RELA|Q04206	0.98853
MET|P08581	SRC|P12931	0.631
CBX6|O95503	BMI1|P35226	0.98911
FNIP1|Q8TF40	GABARAPL2|P60520	0.97588
CRKL|P46109	ERBB2|P04626	0.93647
MCL1|Q07820	BAK1|Q16611	0.93407
FGFR1OP|O95684	CTGF|P29279	0.96264
VAV3|Q9UKW4	ERBB2|P04626	0.85976
ABI1|Q8IZP0	YES1|P07947	0.98688
DDX3X|O00571	EIF4G1|Q04637	0.96239
PIK3C3|Q8NEB9	RUBCN|Q92622	0.94996
REV3L|O60673	MAD2L2|Q9UI95	0.81681
MPHOSPH6|Q99547	SKIV2L2|P42285	0.91275
S100A1|P23297	MDM2|Q00987	0.99736
HCK|P08631	ADAM22|Q9P0K1	0.71927
VAV3|Q9UKW4	KIT|P10721	0.94243
FGF2|P09038	PTX3|P26022	0.93104
SP8|Q8IXZ3	SDCBP|O00560	0.77625
KIT|P10721	FES|P07332	0.68681
VAV2|P52735	TXNIP|Q9H3M7	0.93946
CLINT1|Q14677	MAP1LC3B|Q9GZQ8	0.7908
GAB1|Q13480	ITK|Q08881	0.79492
ADORA2A|P29274	NECAB2|Q7Z6G3	0.93762
BMI1|P35226	RNF2|Q99496	0.9921
GAB1|Q13480	CRKL|P46109	0.98604
BLNK|Q8WV28	AR|P10275	0.99856
PPP1CA|P62136	ELFN1|P0C7U0	0.90946
AR|P10275	CRK|P46108	0.99967
ORC5|O43913	CDC6|Q99741	0.96487
RIPK1|Q13546	DAXX|Q9UER7	0.99343
USP7|Q93009	RNF2|Q99496	0.997
SH2D1A|O60880	CD244|Q9BZW8	0.98018
CCL3|P10147	IDE|P14735	0.83495
UBE2I|P63279	DAXX|Q9UER7	0.99937
CBL|P22681	NCK1|P16333	0.99997
GUCY1B3|Q02153	GUCY1A3|Q02108	0.7306
BACH1|O14867	ATF7|P17544	0.97644
IKBKG|Q9Y6K9	RBM34|P42696	0.93246
UBE2I|P63279	SUMO1|P63165	0.99752
CHMP2B|Q9UQN3	USP8|P40818	0.97955
IL2RB|P14784	IL15|P40933	0.83169
ITK|Q08881	ERBB3|P21860	0.62844
CCNA1|P78396	MCM4|P33991	0.9696
RUNX1|Q01196	WWTR1|Q9GZV5	0.99955
GABARAPL2|P60520	ATG4B|Q9Y4P1	0.9773
CENPS|Q8N2Z9	CENPX|A8MT69	0.98674
VWF|P04275	GP1BA|P07359	0.95034
IKBKG|Q9Y6K9	TPT1|P13693	0.98648
BAZ2B|Q9UIF8	PRNP|P04156	0.87176
KITLG|P21583	KIT|P10721	0.96411
TBP|P20226	GTF2A2|P52657	0.99408
LRRK2|Q5S007	SUDS3|Q9H7L9	0.90157
PACS1|Q6VY07	CSNK2B|P67870	0.99122
TBC1D15|Q8TC07	MAP1LC3B|Q9GZQ8	0.98227
STUB1|Q9UNE7	UBE2N|P61088	0.99976
INS|P01308	DCN|P07585	0.99474
EXOSC7|Q15024	EXOSC1|Q9Y3B2	0.85775
NTRK3|Q16288	PTPN1|P18031	0.84829
KIT|P10721	CRK|P46108	0.99409
ESR1|P03372	NFKB1|P19838	0.9874
MAPK3|P27361	SQSTM1|Q13501	0.99851
EIF4A1|P60842	EIF4H|Q15056	0.83303
DZIP3|Q86Y13	PPP1CA|P62136	0.99142
PLXNB1|O43157	SEMA4A|Q9H3S1	0.98795
GAB1|Q13480	SH2D2A|Q9NP31	0.99292
VCP|P55072	UBXN6|Q9BZV1	0.99198
SOD1|P00441	RAC1|P63000	0.99851
YWHAQ|P27348	SH3BP2|P78314	0.96106
MCM10|Q7L590	CDKN1A|P38936	0.99774
GULP1|Q9UBP9	ITGB7|P26010	0.98698
AFDN|P55196	LMO2|P25791	0.9847
BCL2L11|O43521	BCL2L1|Q07817	0.95198
ELK1|P19419	UBE2I|P63279	0.99181
LIG4|P49917	APLF|Q8IW19	0.98839
PLCG1|P19174	EGFR|P00533	0.99932
S100P|P25815	MYH9|P35579	0.9348
RASA1|P20936	ERBB3|P21860	0.99461
INSR|P06213	GRB10|Q13322	0.98286
SEC23A|Q15436	SEC13|P55735	0.9786
LRRK1|Q38SD2	BAG1|Q99933	0.88497
SPRY4|Q9C004	CBL|P22681	0.99856
ABL1|P00519	MUC1|P15941	0.93882
PEX19|P40855	SLC25A17|O43808	0.97362
MAP1LC3B|Q9GZQ8	IPO5|O00410	0.98545
MYD88|Q99836	TNFRSF13B|O14836	0.94379
TP53BP2|Q13625	TP53|P04637	0.99514
GRB2|P62993	SHC1|P29353	0.99994
KCNIP1|Q9NZI2	KCND3|Q9UK17	0.6462
DAG1|Q14118	DMD|P11532	0.98713
BCL2L11|O43521	BAX|Q07812	0.92629
AR|P10275	SH2D3C|Q8N5H7	0.99891
PAWR|Q96IZ0	SPSB2|Q99619	0.67751
ERBB2|P04626	GRB7|Q14451	0.95951
UBE2D2|P62837	MDM2|Q00987	0.99887
TP53|P04637	CSE1L|P55060	0.99645
SETD7|Q8WTS6	TAF10|Q12962	0.97638
SH3RF3|Q8TEJ3	RAC1|P63000	0.97957
SFI1|A8K8P3	CETN2|P41208	0.82242
PDCD6IP|Q8WUM4	GABARAP|O95166	0.99676
LRRK2|Q5S007	SP100|P23497	0.99857
RAD23A|P54725	UBQLN2|Q9UHD9	0.99509
CDC42|P60953	BAIAP2|Q9UQB8	0.99926
PIK3R1|P27986	ERBB2|P04626	0.96468
BCLAF1|Q9NYF8	EMD|P50402	0.90884
CCM2|Q9BSQ5	PDCD10|Q9BUL8	0.99799
F2|P00734	THBD|P07204	0.77296
WFIKKN1|Q96NZ8	TGFB1|P01137	0.67245
BIRC5|O15392	AURKB|Q96GD4	0.9966
FKBP1A|P62942	TGFBR1|P36897	0.99799
ORC1|Q13415	TERF2|Q15554	0.95945
GDF5|P43026	BMPR2|Q13873	0.98896
ITPR2|Q14571	TRPC4|Q9UBN4	0.93518
JAK1|P23458	ERBB2|P04626	0.94324
CDC6|Q99741	ORC1|Q13415	0.97226
ZEB2|O60315	MTA2|O94776	0.86985
VDR|P11473	HR|O43593	0.80573
SPTBN1|Q01082	SPTAN1|Q13813	0.95668
NCF1|P14598	FASLG|P48023	0.96144
GAB1|Q13480	RASA1|P20936	0.99727
NF2|P35240	AMOT|Q4VCS5	0.98261
OCRL|Q01968	RAB14|P61106	0.9218
BBC3|Q96PG8	BCL2|P10415	0.82637
CHMP2B|Q9UQN3	CHMP4B|Q9H444	0.92813
MCM7|P33993	ORC6|Q9Y5N6	0.96289
REPS2|Q8NFH8	GRB2|P62993	0.99983
LIG4|P49917	DCLRE1C|Q96SD1	0.97967
CASP10|Q92851	FADD|Q13158	0.99946
ERBB2|P04626	PTPN11|Q06124	0.98842
SHC1|P29353	ERBB4|Q15303	0.95694
PLCG2|P16885	LAT|O43561	0.99945
MRGBP|Q9NV56	LRRK2|Q5S007	0.94607
OPTN|Q96CV9	HTT|P42858	0.98801
APP|P05067	MAPK8IP1|Q9UQF2	0.99919
MPDZ|O75970	HTR2A|P28223	0.98619
SMN1|Q16637	FBL|P22087	0.95542
ESR1|P03372	SAFB2|Q14151	0.98762
FKBP1A|P62942	MTOR|P42345	0.9907
YWHAG|P61981	TSC2|P49815	0.99898
NTN1|O95631	DRAXIN|Q8NBI3	0.97665
NOG|Q13253	BMP7|P18075	0.95334
FSTL3|O95633	ADAM12|O43184	0.85561
WBP4|O75554	KHDRBS1|Q07666	0.99668
XIAP|P98170	CASP9|P55211	0.99725
CDC6|Q99741	ORC2|Q13416	0.98215
XIAP|P98170	NOTCH1|P46531	0.98967
SMAD1|Q15797	YAP1|P46937	0.98471
CAMKK1|Q8N5S9	YWHAH|Q04917	0.92997
ADAM22|Q9P0K1	YWHAZ|P63104	0.97985
INPPL1|O15357	GAB1|Q13480	0.98897
RAF1|P04049	RHEB|Q15382	0.87514
TAF9|Q16594	TAF6L|Q9Y6J9	0.954
SPTB|P11277	SPTA1|P02549	0.62223
BAX|Q07812	MCL1|Q07820	0.74014
GRB2|P62993	GAB1|Q13480	0.99979
YWHAB|P31946	TPD52L1|Q16890	0.96962
MT1A|P04731	TP53|P04637	0.89316
ATG10|Q9H0Y0	GABARAPL1|Q9H0R8	0.99403
BRCA2|P51587	POLH|Q9Y253	0.96967
ECD|O95905	PIH1D1|Q9NWS0	0.91953
TNNI3|P19429	RCAN3|Q9UKA8	0.85692
EPS8|Q12929	ITGB5|P18084	0.88154
RB1|P06400	CUX1|P39880	0.98394
GAB1|Q13480	GRAP2|O75791	0.9846
CDC5L|Q99459	ORC2|Q13416	0.98236
SMURF2|Q9HAU4	SMAD2|Q15796	0.996
EGFR|P00533	SH2B1|Q9NRF2	0.99901
ADM|P35318	CALCRL|Q16602	0.92478
CUEDC1|Q9NWM3	IKBKG|Q9Y6K9	0.87184
DCAF7|P61962	MAP3K1|Q13233	0.84657
INPP5D|Q92835	SHC1|P29353	0.99879
SQSTM1|Q13501	UBC|P0CG48	0.99997
MAP1LC3B|Q9GZQ8	KBTBD7|Q8WVZ9	0.86601
EGFR|P00533	TLN1|Q9Y490	0.99674
TGS1|Q96RS0	XPO1|O14980	0.97616
RPS3|P23396	TP53|P04637	0.99612
TOB1|P50616	PABPC1|P11940	0.99299
SMARCC1|Q92922	CARM1|Q86X55	0.99875
MAP1LC3C|Q9BXW4	RASSF5|Q8WWW0	0.98633
IL1R1|P14778	IL1B|P01584	0.91157
SPOP|O43791	PTEN|P60484	0.99138
ASAP1|Q9ULH1	SRC|P12931	0.80768
ERBB2|P04626	SH2D1B|O14796	0.88239
LRRK2|Q5S007	AKT2|P31751	0.79915
PPP1R12C|Q9BZL4	TNKS2|Q9H2K2	0.9964
TOP1|P11387	NKX3-1|Q99801	0.85675
MDC1|Q14676	RNF8|O76064	0.98803
POU3F2|P20265	TBP|P20226	0.95343
SYK|P43405	CBL|P22681	0.99986
AR|P10275	GRB2|P62993	0.99999
BRCA1|P38398	BARD1|Q99728	0.99947
STAM2|O75886	UBC|P0CG48	0.99883
USP7|Q93009	BMI1|P35226	0.99765
XRCC2|O43543	RAD51D|O75771	0.69902
SYK|P43405	ERBB3|P21860	0.9889
MCM5|P33992	MCM2|P49736	0.77324
LGALS1|P09382	KDR|P35968	0.62208
TP53|P04637	NOC2L|Q9Y3T9	0.99535
AR|P10275	SHC1|P29353	0.99988
LGALS1|P09382	PTPRC|P08575	0.7211
PRRG2|O14669	YAP1|P46937	0.78984
AR|P10275	SHB|Q15464	0.99802
GRB7|Q14451	ERBB3|P21860	0.98066
OBSCN|Q5VST9	TTN|Q8WZ42	0.72711
PAK2|Q13177	RAF1|P04049	0.97389
IL6ST|P40189	OSM|P13725	0.98745
CDC6|Q99741	MCM3|P25205	0.98311
ACTN2|P35609	ANG|P03950	0.95347
GABARAP|O95166	STK4|Q13043	0.98343
CDC5L|Q99459	ORC1|Q13415	0.96812
NCOR2|Q9Y618	TP53|P04637	0.98193
GAB1|Q13480	TEC|P42680	0.78248
APOE|P02649	TMCC2|O75069	0.7478
MCF2|P10911	RDX|P35241	0.81647
PBX2|P40425	PBX1|P40424	0.98838
DNM1|Q05193	ITSN1|Q15811	0.97631
CASK|O14936	WHRN|Q9P202	0.95184
FOS|P01100	JUNB|P17275	0.9848
TNK2|Q07912	GRB2|P62993	0.999
GLI1|P08151	ITCH|Q96J02	0.99439
ORC4|O43929	ORC6|Q9Y5N6	0.98848
GPRASP1|Q5JY77	CHRM2|P08172	0.77894
BRCA1|P38398	TRRAP|Q9Y4A5	0.99972
KIT|P10721	ABL2|P42684	0.69285
EVL|Q9UI08	BAIAP2|Q9UQB8	0.99505
CYBA|P13498	NCF1|P14598	0.95616
TRIM42|Q8IWZ5	PPP1CA|P62136	0.94915
SORL1|Q92673	GGA2|Q9UJY4	0.89691
MET|P08581	PLCG2|P16885	0.96561
CCNB2|O95067	CDKN1A|P38936	0.98794
ABL1|P00519	MED25|Q71SY5	0.88943
PACS1|Q6VY07	AP1G1|O43747	0.94187
BCL2L2|Q92843	BID|P55957	0.64074
ATG13|O75143	MAP1LC3C|Q9BXW4	0.9624
GAB1|Q13480	VAV1|P15498	0.99416
PSMD4|P55036	UBQLN2|Q9UHD9	0.98233
STK4|Q13043	MAP1LC3C|Q9BXW4	0.84179
SAE1|Q9UBE0	UBA2|Q9UBT2	0.87131
LRRK2|Q5S007	STK40|Q8N2I9	0.99243
ABI1|Q8IZP0	RASA1|P20936	0.99969
BLK|P51451	EGFR|P00533	0.80236
POLD2|P49005	POLD4|Q9HCU8	0.99496
ABL1|P00519	TOP1|P11387	0.92617
ZFYVE27|Q5T4F4	VAPA|Q9P0L0	0.95369
ECT2|Q9H8V3	RACGAP1|Q9H0H5	0.99422
U2AF1|Q01081	CIR1|Q86X95	0.94756
RPA2|P15927	RPA3|P35244	0.99563
PTPN1|P18031	BCAR1|P56945	0.99791
FYCO1|Q9BQS8	GABARAP|O95166	0.99955
MCM2|P49736	CDK4|P11802	0.95059
SHC1|P29353	LYN|P07948	0.98577
LARS|Q9P2J5	RARS|P54136	0.94489
LRRK2|Q5S007	MYL9|P24844	0.94152
KPNA1|P52294	CSNK1A1|P48729	0.97988
ABI1|Q8IZP0	CRK|P46108	0.99945
NOD2|Q9HC29	TRIM27|P14373	0.81101
APP|P05067	APLP1|P51693	0.93354
BECN1|Q14457	ATG14|Q6ZNE5	0.97248
BLM|P54132	RAD51D|O75771	0.95646
PCBD2|Q9H0N5	DYRK1B|Q9Y463	0.86168
GABARAPL1|Q9H0R8	NEK9|Q8TD19	0.99543
PPIF|P30405	TP53|P04637	0.61585
PREX2|Q70Z35	PPP1CA|P62136	0.95517
BUB1B|O60566	CDC20|Q12834	0.90941
RASA1|P20936	HRAS|P01112	0.98045
RASSF5|Q8WWW0	GABARAPL2|P60520	0.99933
PSEN1|P49768	UBQLN1|Q9UMX0	0.99922
ADRB1|P08588	MAGI3|Q5TCQ9	0.92044
IGF2|P01344	DCN|P07585	0.98673
THBS1|P07996	PCOLCE|Q15113	0.72488
ERBB2|P04626	SHC3|Q92529	0.94873
GRB2|P62993	BLNK|Q8WV28	0.99933
TLE1|Q04724	RUNX3|Q13761	0.92028
TNKS2|Q9H2K2	BCR|P11274	0.98476
SRPK1|Q96SB4	IKBKG|Q9Y6K9	0.98447
GAB1|Q13480	BTK|Q06187	0.92825
CEBPG|P53567	ATF5|Q9Y2D1	0.89623
TGM2|P21980	PLCD1|P51178	0.95388
LRRK2|Q5S007	RAB29|O14966	0.76011
GTF2F1|P35269	GTF2B|Q00403	0.99265
S100A2|P29034	FKBP4|Q02790	0.91278
FGF2|P09038	TNFAIP6|P98066	0.90206
PPM1A|P35813	SMAD3|P84022	0.97696
INPP5D|Q92835	CD244|Q9BZW8	0.96085
SH3KBP1|Q96B97	CBL|P22681	0.99989
NLGN1|Q8N2Q7	DLG4|P78352	0.99717
KMT2A|Q03164	PPIE|Q9UNP9	0.62782
FLII|Q13045	LRRFIP1|Q32MZ4	0.78276
HIST1H4A|P62805	CENPA|P49450	0.99378
CENPJ|Q9HC77	CEP135|Q66GS9	0.99241
GAB1|Q13480	SH2D3A|Q9BRG2	0.96466
PPP1CA|P62136	SFI1|A8K8P3	0.98026
MCM6|Q14566	MCM3|P25205	0.92358
REV1|Q9UBZ9	POLH|Q9Y253	0.9487
GAB1|Q13480	FES|P07332	0.73403
TBC1D15|Q8TC07	GABARAPL2|P60520	0.99787
SKP1|P63208	SUGT1|Q9Y2Z0	0.9985
CBX7|O95931	BMI1|P35226	0.98964
MTUS2|Q5JR59	KIF2C|Q99661	0.97297
EP300|Q09472	POU3F2|P20265	0.99088
TSC2|P49815	YWHAB|P31946	0.96652
HDAC7|Q8WUI4	SDCBP|O00560	0.99851
CPEB4|Q17RY0	TOB1|P50616	0.80542
PRKDC|P78527	ETV1|P50549	0.97254
ORC4|O43929	ORC2|Q13416	0.98533
CDK2|P24941	CCNA2|P20248	0.99631
TOPBP1|Q92547	CDC45|O75419	0.99479
AR|P10275	GRB7|Q14451	0.9993
ESR1|P03372	AKAP13|Q12802	0.99072
FNBP1|Q96RU3	TNKS2|Q9H2K2	0.96554
TLE1|Q04724	LEF1|Q9UJU2	0.89987
ARL2|P36404	UNC119|Q13432	0.99718
EIF2S2|P20042	EIF2S1|P05198	0.99504
CRYBA1|P05813	CRYAB|P02511	0.94642
GABARAPL1|Q9H0R8	STK4|Q13043	0.96674
ARHGAP45|Q92619	RAC1|P63000	0.99231
BCL2L1|Q07817	BID|P55957	0.90789
DLGAP1|O14490	DLG4|P78352	0.99892
ACTL7A|Q9Y615	TES|Q9UGI8	0.94247
DNMT1|P26358	SIRT1|Q96EB6	0.9809
NBN|O60934	SIRT1|Q96EB6	0.98756
DUSP15|Q9H1R2	PLCG1|P19174	0.9518
IKBKG|Q9Y6K9	SCLT1|Q96NL6	0.98685
UBA1|P22314	GAN|Q9H2C0	0.92434
SH2D5|Q6ZV89	ERBB2|P04626	0.84291
RAC1|P63000	NCF2|P19878	0.99544
HDAC3|O15379	L3MBTL2|Q969R5	0.95733
PEX14|O75381	PEX5|P50542	0.99853
SP1|P08047	DLX4|Q92988	0.9622
SDC2|P34741	CASK|O14936	0.89396
UNC119|Q13432	NPHP3|Q7Z494	0.9941
DNM2|P50570	SRC|P12931	0.92912
PLCG1|P19174	SHANK3|Q9BYB0	0.99418
YWHAZ|P63104	CDC25B|P30305	0.99002
FOS|P01100	JUND|P17535	0.98442
ATG10|Q9H0Y0	GABARAP|O95166	0.99623
FBXL15|Q9H469	SMURF2|Q9HAU4	0.94419
MDM2|Q00987	RPS3|P23396	0.99906
SP140|Q13342	PIN1|Q13526	0.9471
MARK2|Q7KZI7	YWHAZ|P63104	0.96107
BPTF|Q12830	HIST1H4A|P62805	0.97167
CD2|P06729	CD2BP2|O95400	0.8992
SNX9|Q9Y5X1	DNM2|P50570	0.70021
SEC23A|Q15436	SEC24D|O94855	0.9181
TET2|Q6N021	OGT|O15294	0.75426
PKD1|P98161	NPHP1|O15259	0.96212
PSMC5|P62195	PAAF1|Q9BRP4	0.99376
TRIM41|Q8WV44	IKBKG|Q9Y6K9	0.85706
SMAD2|Q15796	DLX4|Q92988	0.89044
LYN|P07948	ABI1|Q8IZP0	0.99372
MPHOSPH10|O00566	PPP1CA|P62136	0.98956
ASF1A|Q9Y294	ESR1|P03372	0.97589
TNKS2|Q9H2K2	RAD54L|Q92698	0.87478
CDC5L|Q99459	MCM3|P25205	0.98055
ESR1|P03372	DDX17|Q92841	0.98329
PARP1|P09874	ERG|P11308	0.97361
TEC|P42680	KIT|P10721	0.74082
JAK3|P52333	IKBKG|Q9Y6K9	0.9618
TAX1BP1|Q86VP1	UBC|P0CG48	0.99897
ERBB2|P04626	BCAR3|O75815	0.84954
CDC6|Q99741	CDKN1A|P38936	0.99833
TNPO1|Q92973	NXF1|Q9UBU9	0.99302
PRLR|P16471	GH1|P01241	0.70878
DMKN|Q6E0U4	HSPA5|P11021	0.8783
RND3|P61587	YWHAZ|P63104	0.89316
NFE2L1|Q14494	CREBZF|Q9NS37	0.94812
IFNG|P01579	IFNGR1|P15260	0.83765
PCSK9|Q8NBP7	MMP2|P08253	0.97978
MAGI3|Q5TCQ9	ADRB2|P07550	0.99057
NUP153|P49790	EPHB2|P29323	0.81351
STAP1|Q9ULZ2	AR|P10275	0.99926
GABARAP|O95166	NEK9|Q8TD19	0.99712
ITGB5|P18084	MYO10|Q9HD67	0.96929
NDRG2|Q9UN36	RABAC1|Q9UI14	0.74356
TNKS2|Q9H2K2	STRN|O43815	0.98125
PPP1CA|P62136	UBN1|Q9NPG3	0.98895
SRF|P11831	MYOG|P15173	0.99164
AR|P10275	PTPN11|Q06124	0.99987
THOC5|Q13769	TAP1|Q03518	0.96831
SPTA1|P02549	FASLG|P48023	0.83873
VAV1|P15498	AR|P10275	0.99958
PPP1CA|P62136	DLG2|Q15700	0.9992
APP|P05067	CNTN3|Q9P232	0.75692
APOE|P02649	LDLR|P01130	0.94884
NCOA2|Q15596	AR|P10275	0.99982
HIST1H3A|P68431	ING4|Q9UNL4	0.99384
COIL|P38432	XRCC6|P12956	0.999
APC|P25054	CTNNB1|P35222	0.98665
NSMCE1|Q8WV22	NSMCE3|Q96MG7	0.54818
MAPRE3|Q9UPY8	APC2|O95996	0.95243
DAPK1|P53355	KLHL20|Q9Y2M5	0.93235
ORC5|O43913	ORC1|Q13415	0.88826
LRRK1|Q38SD2	BAG2|O95816	0.84994
ITGAL|P20701	ICAM3|P32942	0.99535
MYC|P01106	AXIN1|O15169	0.99578
FASLG|P48023	DNMBP|Q6XZF7	0.97048
SH3GL2|Q99962	RAPH1|Q70E73	0.95797
TP53BP1|Q12888	HIST1H3A|P68431	0.99902
PPP1CA|P62136	SYTL2|Q9HCH5	0.93036
WWP2|O00308	POU5F1|Q01860	0.97435
CEBPG|P53567	ATF7|P17544	0.97051
HIST1H3A|P68431	WDR5|P61964	0.95547
SCRIB|Q14160	MAPK1|P28482	0.98399
NFIL3|Q16649	CREB3L3|Q68CJ9	0.86057
PLG|P00747	PLGRKT|Q9HBL7	0.91044
ETS1|P14921	PRKDC|P78527	0.98474
EP300|Q09472	NAP1L1|P55209	0.96975
CDKN2A|Q8N726	PCNA|P12004	0.9986
PPP1R2|P41236	PPP1CA|P62136	0.96257
CASP8|Q14790	CASP10|Q92851	0.99929
SRC|P12931	GAB1|Q13480	0.97969
CCL7|P80098	TNFAIP6|P98066	0.86835
RTRAF|Q9Y224	NIN|Q8N4C6	0.96721
RCC1|P18754	RAN|P62826	0.98157
MAPK8IP2|Q13387	EGFR|P00533	0.99837
SIRT1|Q96EB6	HEY2|Q9UBP5	0.94369
TNFRSF10B|O14763	TNFSF10|P50591	0.93059
PLCG1|P19174	SH2D1B|O14796	0.99711
MAP1LC3B|Q9GZQ8	NSMAF|Q92636	0.63832
UBB|P0CG47	RNF168|Q8IYW5	0.98093
MAP4K3|Q8IVH8	LCP2|Q13094	0.69833
TWIST1|Q15672	TP53|P04637	0.99333
SNX17|Q15036	PLCG1|P19174	0.99467
RELA|Q04206	TP53BP2|Q13625	0.9952
YWHAG|P61981	KANK1|Q14678	0.98092
BCL2L1|Q07817	BCL2|P10415	0.87679
MCL1|Q07820	BCL2L11|O43521	0.95577
GABARAPL1|Q9H0R8	KBTBD7|Q8WVZ9	0.97218
CD2|P06729	PSTPIP1|O43586	0.90269
TNS1|Q9HBL0	KIT|P10721	0.91473
DDIT3|P35638	ATF7|P17544	0.99073
ERBB2|P04626	NCK2|O43639	0.98323
ZHX1|Q9UKY1	DNMT3B|Q9UBC3	0.57209
ATG16L1|Q676U5	GABARAP|O95166	0.99427
CSNK2A1|P68400	SIRT1|Q96EB6	0.99579
HIF1A|Q16665	CREBBP|Q92793	0.99779
STRAP|Q9Y3F4	SNRPE|P62304	0.99997
ATF3|P18847	CEBPG|P53567	0.56961
SKAP2|O75563	PTPN22|Q9Y2R2	0.9989
DLG1|Q12959	ASAP1|Q9ULH1	0.98313
ITGA4|P13612	MADCAM1|Q13477	0.92248
IPO5|O00410	GABARAPL1|Q9H0R8	0.99728
ARRB2|P32121	MAP2K4|P45985	0.99018
PPP1CA|P62136	SACS|Q9NZJ4	0.89407
SH2B2|O14492	MET|P08581	0.81883
ABI1|Q8IZP0	VAV2|P52735	0.99929
PLCG2|P16885	CD244|Q9BZW8	0.98888
PSEN1|P49768	ECSIT|Q9BQ95	0.99808
HSP90AB1|P08238	HIF1A|Q16665	0.99502
OLR1|P78380	CCT4|P50991	0.94114
HP|P00738	APOE|P02649	0.98708
RPL7|P18124	IPO5|O00410	0.99687
MAP1LC3C|Q9BXW4	ATG101|Q9BSB4	0.97946
NR2F1|P10589	GTF2B|Q00403	0.94533
CHMP1A|Q9HD42	USP8|P40818	0.94148
NCOA1|Q15788	DDX17|Q92841	0.98868
PLEC|Q15149	ITGB4|P16144	0.92877
ERBB2|P04626	TNS3|Q68CZ2	0.94037
GNAS|P84996	ARRB1|P49407	0.9969
PPP1CA|P62136	CEP192|Q8TEP8	0.99105
BCL2|P10415	BNIP3L|O60238	0.99509
GAB1|Q13480	SOCS3|O14543	0.98997
SGF29|Q96ES7	HIST1H3A|P68431	0.99826
CAV1|Q03135	TXNRD1|Q16881	0.99554
TP53|P04637	HNRNPUL1|Q9BUJ2	0.9884
ACTA1|P68133	GSN|P06396	0.99863
TERF2|Q15554	ORC2|Q13416	0.98179
BAIAP2L1|Q9UHR4	FASLG|P48023	0.97558
GNAZ|P19086	LRRK1|Q38SD2	0.84355
THBS1|P07996	COL18A1|P39060	0.83736
IPO13|O94829	MAGOH|P61326	0.97184
MED12|Q93074	APP|P05067	0.9926
STAM|Q92783	STAMBP|O95630	0.98847
RAP1A|P62834	RAPGEF2|Q9Y4G8	0.93608
PTPN18|Q99952	PSTPIP1|O43586	0.82106
RCHY1|Q96PM5	TP53|P04637	0.99737
DHX9|Q08211	NXF1|Q9UBU9	0.96382
PPM1F|P49593	FEM1B|Q9UK73	0.81475
ATF1|P18846	BACH1|O14867	0.9984
DNAAF4|Q8WXU2	GABARAP|O95166	0.94474
XRCC5|P13010	COIL|P38432	0.99801
DIAPH1|O60610	RHOD|O00212	0.99855
DIABLO|Q9NR28	BIRC5|O15392	0.97035
LRRK2|Q5S007	PSMG1|O95456	0.91674
NFKBIA|P25963	REL|Q04864	0.80556
GABARAP|O95166	KBTBD6|Q86V97	0.98828
HNRNPD|Q14103	YBX1|P67809	0.98932
MMP14|P50281	LUM|P51884	0.96976
BCL2L1|Q07817	PMAIP1|Q13794	0.86558
AR|P10275	RASA1|P20936	0.99981
ARHGDIA|P52565	RDX|P35241	0.94749
CSNK1E|P49674	DVL1|O14640	0.95839
USP8|P40818	CHMP6|Q96FZ7	0.99301
HSP90AB1|P08238	MAPT|P10636	0.99801
FASLG|P48023	MPP4|Q96JB8	0.96748
ACTA1|P68133	GC|P02774	0.99
UBC|P0CG48	RAD23B|P54727	0.99963
CEBPA|P49715	CEBPG|P53567	0.97742
ORC3|Q9UBD5	ORC1|Q13415	0.72774
GUCY2C|P25092	PDZK1|Q5T2W1	0.9975
KCND2|Q9NZV8	KCNIP1|Q9NZI2	0.95942
TNK2|Q07912	NCK1|P16333	0.9943
SUMO1|P63165	MYB|P10242	0.96106
RPA2|P15927	EIF4EBP3|O60516	0.9937
DDB1|Q16531	DCAF11|Q8TEB1	0.98743
DDX21|Q9NR30	JUN|P05412	0.99409
E2F1|Q01094	PARP1|P09874	0.92741
YAP1|P46937	TP73|O15350	0.94716
ITGB3|P05106	TNS2|Q63HR2	0.99695
BLK|P51451	GAB1|Q13480	0.74916
BRCA1|P38398	BRIP1|Q9BX63	0.99096
LRRK2|Q5S007	RBBP8|Q99708	0.92117
TLR4|O00206	BGN|P21810	0.98977
SOS1|Q07889	PLCG1|P19174	0.9997
E2F1|Q01094	RB1|P06400	0.95741
LGALS3|P17931	CD6|P30203	0.80504
USP11|P51784	PCGF2|P35227	0.99255
EGFR|P00533	PIK3R2|O00459	0.98669
SF3A1|Q15459	GABARAP|O95166	0.99575
MKRN1|Q9UHC7	TP53|P04637	0.9337
RNF219|Q5W0B1	LRRK2|Q5S007	0.7347
ASH2L|Q9UBL3	DPY30|Q9C005	0.98796
CRYBB2|P43320	HSPB1|P04792	0.96854
ASGR2|P07307	CERS2|Q96G23	0.8172
HES1|Q14469	SIRT1|Q96EB6	0.96381
PRKAR1A|P10644	MAP1LC3C|Q9BXW4	0.97746
STBD1|O95210	GABARAP|O95166	0.89525
MAD2L1|Q13257	CDC20|Q12834	0.99521
RHOA|P61586	ARHGEF12|Q9NZN5	0.99319
UBE2L3|P68036	UBE3A|Q05086	0.96651
IKBKG|Q9Y6K9	PIM2|Q9P1W9	0.91404
SUN2|Q9UH99	SYNE2|Q8WXH0	0.81156
YWHAQ|P27348	KANK1|Q14678	0.72795
PPID|Q08752	ILF2|Q12905	0.61436
FYN|P06241	PDCD6IP|Q8WUM4	0.96294
RAD51B|O15315	H1F0|P07305	0.7093
MAP1LC3C|Q9BXW4	RNF123|Q5XPI4	0.96763
PAK1|Q13153	RAC1|P63000	0.99585
DDIT3|P35638	FOSL2|P15408	0.88697
POLH|Q9Y253	UBC|P0CG48	0.99866
TP53|P04637	DDX5|P17844	0.97762
CALCRL|Q16602	RAMP2|O60895	0.76829
PARP1|P09874	APLF|Q8IW19	0.932
AURKC|Q9UQB9	LRRK2|Q5S007	0.79057
BAD|Q92934	BCL2|P10415	0.9853
ABI1|Q8IZP0	FER|P16591	0.94728
PRNP|P04156	HOXA1|P49639	0.99479
PECAM1|P16284	SRC|P12931	0.96993
RCOR1|Q9UKL0	SMARCE1|Q969G3	0.99167
ARHGDIA|P52565	RAC1|P63000	0.99671
YWHAG|P61981	MDM4|O15151	0.9964
GABARAPL1|Q9H0R8	OPRK1|P41145	0.97526
APBA3|O96018	EGFR|P00533	0.98487
UBE2D1|P51668	XIAP|P98170	0.99696
KMT2D|O14686	ESR1|P03372	0.99544
AR|P10275	SRC|P12931	0.99854
TP53|P04637	MDM4|O15151	0.98375
XPC|Q01831	ERCC3|P19447	0.91351
PRNP|P04156	NHP2|Q9NX24	0.99757
ATG10|Q9H0Y0	MAP1LC3C|Q9BXW4	0.92636
GABARAPL1|Q9H0R8	STK3|Q13188	0.96558
CDC45|O75419	ORC5|O43913	0.87598
DYRK1A|Q13627	DCAF7|P61962	0.93425
ITGB3|P05106	ITGA2B|P08514	0.99511
MAPK10|P53779	ARRB1|P49407	0.98167
OCRL|Q01968	RAB8A|P61006	0.93229
TGFBR2|P37173	SCUBE3|Q8IX30	0.98925
SEH1L|Q96EE3	NUP85|Q9BW27	0.95122
NBR1|Q14596	GABARAPL1|Q9H0R8	0.96403
SMAD4|Q13485	SMAD3|P84022	0.99375
PCNA|P12004	GAPDH|P04406	0.99628
CETN3|O15182	IKBKG|Q9Y6K9	0.92827
USP54|Q70EL1	CHMP4A|Q9BY43	0.89243
MAGEC2|Q9UBF1	TRIM28|Q13263	0.76645
CEBPB|P17676	ATF3|P18847	0.96889
TNFRSF1B|P20333	TNF|P01375	0.85606
SSX2IP|Q9Y2D8	SSX2|Q16385	0.67005
NBR1|Q14596	MAP1LC3A|Q9H492	0.98434
CD2BP2|O95400	TXNL4A|P83876	0.67872
BRCA1|P38398	ABRAXAS1|Q6UWZ7	0.99859
KIT|P10721	SYK|P43405	0.99292
ITPR3|Q14573	PPP1CA|P62136	0.9949
VAV2|P52735	GAB1|Q13480	0.99386
TUBB2B|Q9BVA1	MYO10|Q9HD67	0.81568
ITGB7|P26010	RABGAP1|Q9Y3P9	0.96095
NFKB1|P19838	CTNNB1|P35222	0.96256
GABARAP|O95166	UBA5|Q9GZZ9	0.97315
KEAP1|Q14145	SQSTM1|Q13501	0.99914
CIRBP|Q14011	PRNP|P04156	0.96761
PIK3R1|P27986	FASLG|P48023	0.9784
DLG1|Q12959	PBK|Q96KB5	0.99704
TNKS2|Q9H2K2	NUMA1|Q14980	0.9597
SCRIB|Q14160	TRIP6|Q15654	0.89176
POU3F2|P20265	SOX10|P56693	0.96765
CREBZF|Q9NS37	HCFC1|P51610	0.99483
APPL1|Q9UKG1	EGFR|P00533	0.91212
HLTF|Q14527	S100A10|P60903	0.8676
MAP1LC3C|Q9BXW4	ATG16L1|Q676U5	0.91965
PCGF1|Q9BSM1	CBX8|Q9HC52	0.97899
MAPT|P10636	APP|P05067	0.99953
EPHA2|P29317	EFNA1|P20827	0.97214
NEDD4|P46934	GABARAPL2|P60520	0.99957
DIP2A|Q14689	FST|P19883	0.82424
RHOB|P62745	DIAPH1|O60610	0.99955
UBC|P0CG48	XIAP|P98170	0.99978
PIK3R3|Q92569	TSPAN2|O60636	0.88479
DDX3X|O00571	PABPC1|P11940	0.95311
CDC5L|Q99459	CTNNBL1|Q8WYA6	0.98064
PRNP|P04156	RNPC3|Q96LT9	0.90655
PCNA|P12004	ENO1|P06733	0.99711
SSU72|Q9NP77	STAG2|Q8N3U4	0.82672
MAP3K5|Q99683	ARRB1|P49407	0.99594
RBP4|P02753	TTR|P02766	0.96816
TFF1|P04155	SIGLEC8|Q9NYZ4	0.84113
GPRASP2|Q96D09	ADRB1|P08588	0.86554
SH2D2A|Q9NP31	MET|P08581	0.83259
KIT|P10721	PIK3R1|P27986	0.99309
MAFG|O15525	NFE2|Q16621	0.79797
RABEP1|Q15276	RAB5A|P20339	0.93179
PPP2CB|P62714	PPP2R1A|P30153	0.99967
ARHGAP15|Q53QZ3	PRNP|P04156	0.88188
KIT|P10721	BCAR3|O75815	0.91634
UBE2V1|Q13404	UBE2N|P61088	0.9757
PPP1CA|P62136	MCM7|P33993	0.99277
RAB6A|P20340	OCRL|Q01968	0.95693
BBC3|Q96PG8	BCL2A1|Q16548	0.8504
SUMO2|P61956	MYB|P10242	0.9567
JUND|P17535	ATF2|P15336	0.99219
RBBP8|Q99708	CTBP1|Q13363	0.90989
TAB3|Q8N5C8	BECN1|Q14457	0.9761
TBC1D15|Q8TC07	MAP1LC3C|Q9BXW4	0.95771
EGFR|P00533	RASA1|P20936	0.99799
BMP2|P12643	WFIKKN2|Q8TEU8	0.69372
SMURF1|Q9HCE7	RHOA|P61586	0.99953
MAPT|P10636	SRC|P12931	0.9961
PYCARD|Q9ULZ3	AIM2|O14862	0.93889
RBM8A|Q9Y5S9	IKBKG|Q9Y6K9	0.99038
LRRK1|Q38SD2	CHGB|P05060	0.9653
CTLA4|P16410	CD86|P42081	0.85659
PEX3|P56589	PEX19|P40855	0.85933
TP53|P04637	IFI16|Q16666	0.99776
ERBB2|P04626	GRAP2|O75791	0.90617
FES|P07332	ABI1|Q8IZP0	0.95986
RXRA|P19793	NCOA1|Q15788	0.99764
PIK3R1|P27986	EGFR|P00533	0.99595
SH3KBP1|Q96B97	SH3GL1|Q99961	0.98458
YWHAG|P61981	CHEK1|O14757	0.99928
MLH1|P40692	BRIP1|Q9BX63	0.93476
RELA|Q04206	HDAC1|Q13547	0.99737
NFKB2|Q00653	MEN1|O00255	0.88784
RIN3|Q8TB24	PLCG1|P19174	0.98166
PTPN9|P43378	GHR|P10912	0.94092
KIT|P10721	SOCS2|O14508	0.97149
PAK1|Q13153	ARHGEF7|Q14155	0.95166
PCDH11X|Q9BZA7	PPP1CA|P62136	0.93367
WDHD1|O75717	KAT2A|Q92830	0.82728
GABARAP|O95166	CALR|P27797	0.99958
PPP1CA|P62136	PPP1R9A|Q9ULJ8	0.99281
APOE|P02649	MAPT|P10636	0.99768
TP53|P04637	PIAS1|O75925	0.99142
TFB2M|Q9H5Q4	TFAM|Q00059	0.95639
TBC1D10A|Q9BXI6	SLC9A3R1|O14745	0.95469
SPSB1|Q96BD6	PAWR|Q96IZ0	0.84082
TAB2|Q9NYJ8	UBC|P0CG48	0.99992
PDGFA|P04085	PDGFB|P01127	0.94987
SOCS6|O14544	AR|P10275	0.99919
PIK3R3|Q92569	AR|P10275	0.99941
GABARAP|O95166	RASSF5|Q8WWW0	0.99934
GAB1|Q13480	HSH2D|Q96JZ2	0.95255
TCF4|P15884	ASCL1|P50553	0.94717
SHC1|P29353	ERBB2|P04626	0.98895
TNRC6C|Q9HCJ0	PABPC1|P11940	0.98615
RSPO1|Q2MKA7	ZNRF3|Q9ULT6	0.8344
POU3F2|P20265	PAX3|P23760	0.73917
CCNE2|O96020	CDK2|P24941	0.8189
CBX5|P45973	KDM1A|O60341	0.99943
HIST1H3A|P68431	SETD7|Q8WTS6	0.98829
CEBPB|P17676	ATF4|P18848	0.98023
MET|P08581	CRK|P46108	0.88233
USP7|Q93009	RING1|Q06587	0.98367
RPA2|P15927	UNG|P13051	0.99259
BATF|Q16520	JUNB|P17275	0.98189
LRRK2|Q5S007	TOR1AIP2|Q9H496	0.75959
GADD45GIP1|Q8TAE8	GADD45A|P24522	0.90857
ABL1|P00519	ABI1|Q8IZP0	0.9939
HNRNPUL1|Q9BUJ2	NXF1|Q9UBU9	0.98271
RHOA|P61586	VAV1|P15498	0.99837
WNK1|Q9H4A3	PPP1CA|P62136	0.99466
AR|P10275	CTNNB1|P35222	0.99951
YAP1|P46937	SLC9A3R1|O14745	0.99946
NPM1|P06748	FAM129A|Q9BZQ8	0.96114
PARP1|P09874	TP53|P04637	0.99002
PRNP|P04156	TSLP|Q969D9	0.98347
EGFR|P00533	PTK6|Q13882	0.72328
CDT1|Q9H211	CDC6|Q99741	0.99659
RAPGEF6|Q8TEU7	PTPN13|Q12923	0.8426
EFNA5|P52803	EPHA7|Q15375	0.84048
MDM4|O15151	UBE2D2|P62837	0.97273
ERBB2|P04626	PLCG2|P16885	0.99171
CTBP1|Q13363	NRIP1|P48552	0.94364
FKBP4|Q02790	HSP90AA1|P07900	0.99726
TERT|O14746	RUVBL1|Q9Y265	0.99877
UBB|P0CG47	TSG101|Q99816	0.99628
EFEMP2|O95967	ELN|P15502	0.98793
PDGFRA|P16234	PDGFC|Q9NRA1	0.68764
OPRD1|P41143	GPRASP1|Q5JY77	0.8145
PSEN1|P49768	APH1A|Q96BI3	0.97854
SKP2|Q13309	SKP1|P63208	0.99901
DRP2|Q13474	DTNA|Q9Y4J8	0.9328
KIT|P10721	FGR|P09769	0.71085
CDC34|P49427	CUL1|Q13616	0.99566
CSK|P41240	GJA1|P17302	0.92249
VPS33A|Q96AX1	VPS16|Q9H269	0.95478
DDIT3|P35638	BATF|Q16520	0.98894
CRIPT|Q9P021	DLG4|P78352	0.996
ERBB2|P04626	TLN1|Q9Y490	0.9772
TNKS2|Q9H2K2	SH3BP2|P78314	0.98236
LUC7L2|Q9Y383	IKBKG|Q9Y6K9	0.99667
FYCO1|Q9BQS8	GABARAPL2|P60520	0.99954
GMNN|O75496	CDT1|Q9H211	0.99802
ESR1|P03372	DNM1L|O00429	0.998
USP39|Q53GS9	USP4|Q13107	0.64122
MAP1LC3B|Q9GZQ8	RASSF3|Q86WH2	0.92214
MSTN|O14793	ACVR2B|Q13705	0.81401
NCOA6|Q14686	RB1|P06400	0.97307
NCK2|O43639	PKN2|Q16513	0.79031
AREG|P15514	S100A4|P26447	0.83653
SCARB2|Q14108	CSK|P41240	0.78677
IKBKB|O14920	TSC1|Q92574	0.95954
SLC9A3R1|O14745	PDGFRB|P09619	0.99917
ITSN1|Q15811	WASL|O00401	0.9874
FASLG|P48023	MYO15A|Q9UKN7	0.92836
HLA-B|P30460	VIPR1|P32241	0.85699
TNS2|Q63HR2	ITGB5|P18084	0.99134
MMP14|P50281	C1QBP|Q07021	0.99047
CBL|P22681	FLT1|P17948	0.99848
PLCG1|P19174	CD244|Q9BZW8	0.99188
RAB13|P51153	OCRL|Q01968	0.8367
RNF11|Q9Y3C5	GGA1|Q9UJY5	0.99837
PPARG|P37231	PPARGC1A|Q9UBK2	0.9744
HOXB2|P14652	TNKS2|Q9H2K2	0.94076
CDT1|Q9H211	ORC1|Q13415	0.98929
EYA2|O00167	SIX1|Q15475	0.77508
PELP1|Q8IZL8	KDM1A|O60341	0.99436
ESR1|P03372	DDX5|P17844	0.98551
CDC5L|Q99459	HNRNPM|P52272	0.99149
HIST1H3A|P68431	KMT2A|Q03164	0.99581
EGFR|P00533	NUMBL|Q9Y6R0	0.97398
CCND1|P24385	CDK6|Q00534	0.94574
NSF|P46459	GABBR1|Q9UBS5	0.99687
BAG2|O95816	LRRK2|Q5S007	0.92522
PIN1|Q13526	ADARB1|P78563	0.91828
CFL1|P23528	PLD1|Q13393	0.97631
TP53|P04637	FBXO11|Q86XK2	0.96711
NCK2|O43639	UBC|P0CG48	0.99986
RAB40C|Q96S21	ELOC|Q15369	0.97781
LRRK2|Q5S007	STAC|Q99469	0.68481
PAIP1|Q9H074	PABPC1|P11940	0.99295
CHAF1A|Q13111	CDK2|P24941	0.98312
SH2D2A|Q9NP31	AR|P10275	0.9995
TJP1|Q07157	KIRREL1|Q96J84	0.99982
GAB1|Q13480	BCAR3|O75815	0.96436
SUFU|Q9UMX1	GLI3|P10071	0.99107
RAD23B|P54727	ADRM1|Q16186	0.99976
COCH|O43405	COL2A1|P02458	0.72864
SSRP1|Q08945	MCM4|P33991	0.95984
EHMT2|Q96KQ7	MTA2|O94776	0.99873
GABARAP|O95166	TFCP2|Q12800	0.99112
NSD2|O96028	AR|P10275	0.99559
MCM6|Q14566	ORC6|Q9Y5N6	0.8841
ABL1|P00519	TLN2|Q9Y4G6	0.91233
TGM2|P21980	FN1|P02751	0.98297
ZNF366|Q8N895	ESR1|P03372	0.74088
CSRNP3|Q8WYN3	PPP1CA|P62136	0.93875
HBA1|P69905	HBE1|P02100	0.9453
MYOD1|P15172	CSRP3|P50461	0.9676
TP53BP1|Q12888	TP53|P04637	0.99817
GABARAPL1|Q9H0R8	ATG7|O95352	0.99601
ERBB2|P04626	PIK3R3|Q92569	0.9473
SGCD|Q92629	FLNC|Q14315	0.87108
DAPK1|P53355	PKM|P14618	0.95664
FN1|P02751	COL1A1|P02452	0.98428
CBX7|O95931	PCGF3|Q3KNV8	0.97379
ESR1|P03372	PRMT2|P55345	0.9886
MAPK14|Q16539	MAPK3|P27361	0.97783
MMP2|P08253	TIMP2|P16035	0.98749
MICA|Q29983	KLRK1|P26718	0.89026
PPID|Q08752	RPS3|P23396	0.89649
C7orf50|Q9BRJ6	PRNP|P04156	0.97052
HSPA8|P11142	BAG1|Q99933	0.98286
NGF|P01138	NTRK1|P04629	0.87362
CBX3|Q13185	LBR|Q14739	0.98019
NCK2|O43639	MET|P08581	0.93223
ING1|Q9UK53	NQO1|P15559	0.59253
NXF1|Q9UBU9	NUP62|P37198	0.99579
MCM2|P49736	ORC6|Q9Y5N6	0.9268
PPP1CA|P62136	MYO1D|O94832	0.95592
ETS1|P14921	DAXX|Q9UER7	0.99215
SF1|Q15637	CHERP|Q8IWX8	0.99438
PLK1|P53350	FADD|Q13158	0.99945
TNFRSF1A|P19438	TNF|P01375	0.91564
GABARAPL2|P60520	KBTBD6|Q86V97	0.98811
FN1|P02751	FBN1|P35555	0.90515
ZFAND5|O76080	UBC|P0CG48	0.99477
MAP2K1|Q02750	RAF1|P04049	0.99753
NFE2L1|Q14494	NFE2|Q16621	0.70807
STK4|Q13043	PRDX1|Q06830	0.79913
SYNCRIP|O60506	HNRNPD|Q14103	0.99658
FOS|P01100	NFE2L1|Q14494	0.95483
SIRT1|Q96EB6	FOXO3|O43524	0.92388
PABPC1|P11940	PCBP1|Q15365	0.99521
PYM1|Q9BRP8	LRRK2|Q5S007	0.74583
E2F1|Q01094	SP1|P08047	0.9802
TP53|P04637	PTK2|Q05397	0.95685
CD3E|P07766	NCK1|P16333	0.99824
PXMP2|Q9NR77	PEX19|P40855	0.97202
UBE2I|P63279	PPARA|Q07869	0.99359
GPRASP2|Q96D09	CHRM2|P08172	0.94508
CIB1|Q99828	PSEN2|P49810	0.99647
GEMIN4|P57678	DDX20|Q9UHI6	0.96128
THBS1|P07996	TGFB1|P01137	0.97637
PLK3|Q9H4B4	PRNP|P04156	0.93886
GABARAP|O95166	ATG5|Q9H1Y0	0.99474
MPDZ|O75970	HTR2C|P28335	0.95425
CDK5|Q00535	PPP1CA|P62136	0.98029
CTNNB1|P35222	YAP1|P46937	0.99314
MCM7|P33993	MCM4|P33991	0.91395
FNBP4|Q8N3X1	KHDRBS1|Q07666	0.98563
IPO5|O00410	GABARAPL2|P60520	0.99826
GPRASP1|Q5JY77	CALCR|P30988	0.89651
PPP1CA|P62136	MARF1|Q9Y4F3	0.97815
UXT|Q9UBK9	MECOM|Q13465	0.83338
LRRK2|Q5S007	AKT1|P31749	0.96387
PLEKHO1|Q53GL0	SMURF1|Q9HCE7	0.98589
LCK|P06239	UBC|P0CG48	0.998
ATG13|O75143	GABARAPL1|Q9H0R8	0.99566
HIST1H3A|P68431	CBX3|Q13185	0.9979
SGK1|O00141	IKBKG|Q9Y6K9	0.67665
OGG1|O15527	XPC|Q01831	0.60799
SUPT6H|Q7KZ85	GAB1|Q13480	0.95427
MCM5|P33992	MCM7|P33993	0.87482
ERBB3|P21860	PIK3R1|P27986	0.98916
HNF1A|P20823	DYRK1B|Q9Y463	0.98241
PLCG1|P19174	GAB1|Q13480	0.99908
SF1|Q15637	SFSWAP|Q12872	0.89194
ARPC1B|O15143	WAS|P42768	0.9957
CDK2|P24941	CKS1B|P61024	0.91297
APLF|Q8IW19	XRCC1|P18887	0.95897
ITGB1|P05556	RABGAP1|Q9Y3P9	0.96483
SHC2|P98077	KIT|P10721	0.95515
ALCAM|Q13740	LGALS3|P17931	0.95822
WRN|Q14191	SIRT1|Q96EB6	0.98473
ULK1|O75385	GABARAPL2|P60520	0.99685
THRA|P10827	AKAP13|Q12802	0.9142
IKBKG|Q9Y6K9	MCM10|Q7L590	0.98742
NR2E3|Q9Y5X4	CDK9|P50750	0.96236
SMC1A|Q14683	MCM7|P33993	0.96869
SH3BP2|P78314	ERBB2|P04626	0.92063
ODF2|Q5BJF6	LRRK1|Q38SD2	0.87552
EGFR|P00533	MAPK8IP1|Q9UQF2	0.99847
E2F1|Q01094	SIRT1|Q96EB6	0.94763
NEURL4|Q96JN8	CCP110|O43303	0.82405
SET|Q01105	UBTF|P17480	0.86627
CBX7|O95931	PCGF6|Q9BYE7	0.97808
CHAF1A|Q13111	CCNA2|P20248	0.99801
SMN1|Q16637	SNRPG|P62308	0.99352
PCGF6|Q9BYE7	CBX8|Q9HC52	0.94334
UBB|P0CG47	UCHL3|P15374	0.96151
IKBKG|Q9Y6K9	PHF7|Q9BWX1	0.92621
MTMR2|Q13614	MTMR12|Q9C0I1	0.96767
SF1|Q15637	U2AF2|P26368	0.99566
CACNB3|P54284	FASLG|P48023	0.92764
APP|P05067	APBB1|O00213	0.99933
GTF2B|Q00403	RELA|Q04206	0.99854
CLNK|Q7Z7G1	EGFR|P00533	0.96197
POU2F1|P14859	TEAD1|P28347	0.99677
CISH|Q9NSE2	EGFR|P00533	0.99218
F12|P00748	KNG1|P01042	0.95685
CD2BP2|O95400	AKNA|Q7Z591	0.72029
GADD45GIP1|Q8TAE8	IKBKG|Q9Y6K9	0.85402
DDX3X|O00571	EIF2S1|P05198	0.9569
SRC|P12931	ERBB3|P21860	0.96053
NUP133|Q8WUM0	LRRK2|Q5S007	0.86618
MET|P08581	RASA1|P20936	0.92841
CNTN4|Q8IWV2	APP|P05067	0.79424
MAPK8IP1|Q9UQF2	ITGB3|P05106	0.99943
JAG1|P78504	NOTCH1|P46531	0.78286
ABI1|Q8IZP0	ITK|Q08881	0.96672
MYO10|Q9HD67	DCC|P43146	0.94594
SRC|P12931	TXNIP|Q9H3M7	0.82228
FASLG|P48023	NCKIPSD|Q9NZQ3	0.98181
MT3|P25713	TTR|P02766	0.55569
PTPRH|Q9HD43	GHR|P10912	0.94307
FOS|P01100	ATF4|P18848	0.83778
ARRB2|P32121	MAP3K5|Q99683	0.99125
PPP4R3A|Q6IN85	LRRK2|Q5S007	0.69556
MPHOSPH8|Q99549	HIST1H3A|P68431	0.97409
MET|P08581	PTPN11|Q06124	0.95246
LMNA|P02545	TMPO|P42167	0.7478
SPTBN1|Q01082	SPTA1|P02549	0.92029
TIRAP|P58753	LRRK1|Q38SD2	0.9228
MDM2|Q00987	DLG4|P78352	0.99992
LRRK2|Q5S007	YWHAZ|P63104	0.98839
TCEANC|Q8N8B7	IKBKG|Q9Y6K9	0.99512
ZFAND5|O76080	LRRK2|Q5S007	0.78608
MEOX2|P50222	PAX3|P23760	0.94822
TNFRSF13B|O14836	TNFSF13B|Q9Y275	0.79822
APC|P25054	MAPRE1|Q15691	0.98861
PIK3CA|P42336	IRS1|P35568	0.99931
GRIA2|P42262	NSF|P46459	0.98069
POU1F1|P28069	ETS1|P14921	0.78077
ZZZ3|Q8IYH5	LRRK2|Q5S007	0.98252
GAK|O14976	LRRK2|Q5S007	0.95637
YAP1|P46937	SLC9A3R2|Q15599	0.99957
SNCAIP|Q9Y6H5	SNCA|P37840	0.98591
SCRIB|Q14160	MAPK3|P27361	0.95866
EGFR|P00533	ANKS1A|Q92625	0.9902
CHMP4C|Q96CF2	USP54|Q70EL1	0.94845
EGFR|P00533	GRB2|P62993	0.99984
APAF1|O14727	CASP3|P42574	0.9982
GAB1|Q13480	NCK1|P16333	0.99879
RHOV|Q96L33	NCK2|O43639	0.86813
APPL1|Q9UKG1	RAB22A|Q9UL26	0.65797
DDIT3|P35638	CREB3|O43889	0.98629
GYG2|O15488	IKBKG|Q9Y6K9	0.94386
APBB3|O95704	ERBB2|P04626	0.86268
CHEK2|O96017	XRCC1|P18887	0.98173
RABGEF1|Q9UJ41	UBB|P0CG47	0.9412
HNRNPD|Q14103	IGF2BP2|Q9Y6M1	0.83727
PEX13|Q92968	PEX19|P40855	0.9987
PAK2|Q13177	TNK2|Q07912	0.86197
TICAM1|Q8IUC6	SARM1|Q6SZW1	0.98166
NFATC2|Q13469	JUN|P05412	0.9941
CBX8|Q9HC52	RING1|Q06587	0.92159
BCL2L2|Q92843	BAD|Q92934	0.91246
RRP1B|Q14684	PPP1CA|P62136	0.98078
KCNK10|P57789	PPP1CA|P62136	0.91282
PDCD6IP|Q8WUM4	GABARAPL2|P60520	0.99489
PPP3R1|P63098	BCL2|P10415	0.91934
TBXA2R|P21731	PRDX4|Q13162	0.84183
FYB1|O15117	FYN|P06241	0.87066
RWDD3|Q9Y3V2	UBE2I|P63279	0.99633
RIMBP2|O15034	PPP1CA|P62136	0.9761
YWHAQ|P27348	PIK3CB|P42338	0.95236
ERBB2|P04626	IRS1|P35568	0.97927
AKAP1|Q92667	MYCBP|Q99417	0.97703
FBXL15|Q9H469	SMURF1|Q9HCE7	0.96986
IQGAP1|P46940	CDC42|P60953	0.99942
RIPK1|Q13546	RIPK3|Q9Y572	0.65727
HIST1H3A|P68431	CDYL|Q9Y232	0.99161
CDC20|Q12834	SIRT2|Q8IXJ6	0.82778
MET|P08581	CBL|P22681	0.9956
KIAA1524|Q8TCG1	MYC|P01106	0.99339
UFD1|Q92890	LRRK2|Q5S007	0.94107
BTK|Q06187	AR|P10275	0.99457
FABP3|P05413	ITGA2|P17301	0.84322
FBXO4|Q9UKT5	TERF1|P54274	0.9514
CDKN2A|Q8N726	MCM2|P49736	0.99164
CRHR1|P34998	CRH|P06850	0.87814
HSF1|Q00613	MINK1|Q8N4C8	0.81839
LPL|P06858	SORT1|Q99523	0.91028
HCK|P08631	ERBB3|P21860	0.86556
S100A6|P06703	FKBP4|Q02790	0.95437
FSTL1|Q12841	TGFBR2|P37173	0.90705
NCOA1|Q15788	NR1H4|Q96RI1	0.98342
RPS27|P42677	MDM2|Q00987	0.9972
TNS2|Q63HR2	ERBB2|P04626	0.93113
PALB2|Q86YC2	POLH|Q9Y253	0.8843
TBCD|Q9BTW9	ARL3|P36405	0.92187
GABARAP|O95166	NIPSNAP2|O75323	0.98973
CREB3L3|Q68CJ9	CREB3|O43889	0.98503
CHMP6|Q96FZ7	USP54|Q70EL1	0.95043
VRK2|Q86Y07	COIL|P38432	0.88344
GABARAPL2|P60520	ATG16L1|Q676U5	0.99418
GABARAPL2|P60520	UBA5|Q9GZZ9	0.97276
NCK2|O43639	DOCK1|Q14185	0.97528
TP53|P04637	MDM2|Q00987	0.99953
FOS|P01100	ATF2|P15336	0.9934
EFEMP2|O95967	LOX|P28300	0.91188
CD2BP2|O95400	WBP11|Q9Y2W2	0.96461
EGLN1|Q9GZT9	SDCBP|O00560	0.99933
PTPRA|P18433	GRB2|P62993	0.99602
DNAAF4|Q8WXU2	GABARAPL1|Q9H0R8	0.91497
MAP1LC3B|Q9GZQ8	ATG4B|Q9Y4P1	0.83566
BMP4|P12644	FSTL1|Q12841	0.72822
MLF1|P58340	YWHAE|P62258	0.80365
YAP1|P46937	PTPN14|Q15678	0.98101
PYCARD|Q9ULZ3	CASP1|P29466	0.92354
PPP1CA|P62136	CHCHD3|Q9NX63	0.99502
ABCD1|P33897	PEX19|P40855	0.99394
NCOR2|Q9Y618	HDAC3|O15379	0.96166
SDC2|P34741	SDCBP|O00560	0.99881
EIF4G2|P78344	EIF4A1|P60842	0.93381
IFIT3|O14879	CDC37|Q16543	0.98334
CDC7|O00311	MCM10|Q7L590	0.9844
ESR1|P03372	BRCA1|P38398	0.99958
E2F1|Q01094	TOPBP1|Q92547	0.9953
STK3|Q13188	MAP1LC3C|Q9BXW4	0.82432
CREBZF|Q9NS37	ATF4|P18848	0.81701
SORCS3|Q9UPU3	NGF|P01138	0.63819
AGO2|Q9UKV8	TNRC6B|Q9UPQ9	0.95345
EGFR|P00533	PTPN11|Q06124	0.9987
FRMD8|Q9BZ67	IKBKG|Q9Y6K9	0.8948
TMA16|Q96EY4	IKBKG|Q9Y6K9	0.92703
EGFR|P00533	SH2D2A|Q9NP31	0.99478
C1QBP|Q07021	KNG1|P01042	0.95844
EXO1|Q9UQ84	RBBP8|Q99708	0.83796
CEBPB|P17676	CEBPG|P53567	0.9968
TNKS2|Q9H2K2	TAOK2|Q9UL54	0.74328
ITGB2|P05107	COPS3|Q9UNS2	0.99987
KIT|P10721	SHC3|Q92529	0.98983
SH3GL3|Q99963	RAPH1|Q70E73	0.98537
PPP1CA|P62136	HYDIN|Q4G0P3	0.98307
TGFBR1|P36897	TGFB1|P01137	0.99896
UCHL5|Q9Y5K5	NFRKB|Q6P4R8	0.98811
PTPN3|P26045	GHR|P10912	0.84655
TNFSF10|P50591	TNFRSF10A|O00220	0.93284
TFRC|P02786	ALB|P02768	0.93153
GADD45G|O95257	GADD45GIP1|Q8TAE8	0.77282
SPAG9|O60271	ARF1|P84077	0.9786
ESR1|P03372	EDF1|O60869	0.97853
SMAD7|O15105	SIRT1|Q96EB6	0.96752
TSG101|Q99816	UBC|P0CG48	0.99974
KIAA1217|Q5T5P2	LRRK1|Q38SD2	0.85365
CD2AP|Q9Y5K6	CD2|P06729	0.96071
PIK3R2|O00459	AR|P10275	0.99871
ATG4B|Q9Y4P1	MAP1LC3C|Q9BXW4	0.83484
FYCO1|Q9BQS8	MAP1LC3B|Q9GZQ8	0.99613
FRK|P42685	ABI1|Q8IZP0	0.90825
TLE1|Q04724	HIST1H4A|P62805	0.96343
VAC14|Q08AM6	NOS1|P29475	0.9995
BCL2|P10415	TP53BP2|Q13625	0.97021
AKT1|P31749	STK4|Q13043	0.83946
RPL41|P62945	PRNP|P04156	0.98832
PIK3R2|O00459	KIT|P10721	0.97745
PYM1|Q9BRP8	PRNP|P04156	0.9572
XBP1|P17861	PSMA6|P60900	0.95384
EHMT2|Q96KQ7	ZEB2|O60315	0.99464
ADRB1|P08588	MAGI2|Q86UL8	0.98971
SIRT1|Q96EB6	CSNK2B|P67870	0.99679
SOS1|Q07889	NEB|P20929	0.99949
GABARAPL1|Q9H0R8	NCOA7|Q8NI08	0.83478
GSK3B|P49841	MAPT|P10636	0.99765
GAPDH|P04406	PGK1|P00558	0.97796
SKAP1|Q86WV1	FYB1|O15117	0.8939
SOS1|Q07889	ABI1|Q8IZP0	0.99976
RAC1|P63000	VAV1|P15498	0.99881
POLE|Q07864	LRRK2|Q5S007	0.98949
YWHAH|Q04917	STK11|Q15831	0.98933
HSPA9|P38646	TP53|P04637	0.99741
ITSN2|Q9NZM3	FASLG|P48023	0.90892
SPTAN1|Q13813	SPTB|P11277	0.83342
RBBP5|Q15291	ASH2L|Q9UBL3	0.99881
LRRK2|Q5S007	CFAP20|Q9Y6A4	0.64661
ITGAL|P20701	ICAM1|P05362	0.99997
GABARAP|O95166	TECPR2|O15040	0.98852
DHX30|Q7L2E3	RBL1|P28749	0.81219
MYC|P01106	ZBTB17|Q13105	0.98213
SNCA|P37840	RABAC1|Q9UI14	0.98833
B2M|P61769	HLA-A|P10314	0.75709
PIK3R1|P27986	ARAF|P10398	0.98854
IKBKG|Q9Y6K9	TCP11L1|Q9NUJ3	0.87754
ZNF740|Q8NDX6	PRNP|P04156	0.96686
KRT8|P05787	CFTR|P13569	0.62855
RASSF2|P50749	KRAS|P01116	0.97147
RITA1|Q96K30	RBPJ|Q06330	0.68984
CXCL12|P48061	DPP8|Q6V1X1	0.90482
ORC4|O43929	CDKN2A|Q8N726	0.99876
BCL2L11|O43521	BCL2|P10415	0.97359
SF1|Q15637	CD2BP2|O95400	0.98262
PTPN2|P17706	GHR|P10912	0.96861
SMURF1|Q9HCE7	ING2|Q9H160	0.98663
RASA1|P20936	ERBB4|Q15303	0.93208
LRRK2|Q5S007	YWHAQ|P27348	0.94638
PDCL|Q13371	IKBKG|Q9Y6K9	0.97276
PSMC3|P17980	PSMC6|P62333	0.98323
EGFR|P00533	IQGAP1|P46940	0.99667
SHARPIN|Q9H0F6	ITGA2|P17301	0.92905
HIF1A|Q16665	NAA10|P41227	0.9828
GREM1|O60565	KDR|P35968	0.66167
XRCC4|Q13426	APLF|Q8IW19	0.90601
PPP1CA|P62136	LMTK3|Q96Q04	0.77431
PPP1CA|P62136	VPS54|Q9P1Q0	0.99411
HLA-DRB1|P01911	HLA-DRA|P01903	0.93069
GRB10|Q13322	ABI1|Q8IZP0	0.99987
ITGB7|P26010	FLNA|P21333	0.99672
KAT7|O95251	AR|P10275	0.99748
COLQ|Q9Y215	ACHE|P22303	0.89953
GRIN2B|Q13224	CAMK2A|Q9UQM7	0.99293
ORC5|O43913	CDC7|O00311	0.9229
CENPT|Q96BT3	CENPW|Q5EE01	0.97181
PCNA|P12004	ALDOA|P04075	0.9909
DNMT3A|Q9Y6K1	SETDB1|Q15047	0.99382
LRRK2|Q5S007	DPYSL3|Q14195	0.99232
BARD1|Q99728	PARN|O95453	0.92753
GSK3B|P49841	AXIN1|O15169	0.91946
SEPT9|Q9UHD8	IKBKG|Q9Y6K9	0.97676
TOP2A|P11388	PRKCD|Q05655	0.97027
ZFYVE9|O95405	RHO|P08100	0.98109
NBN|O60934	RAD17|O75943	0.98984
IKBKG|Q9Y6K9	H1F0|P07305	0.94995
EGFR|P00533	ZAP70|P43403	0.95293
SSTR2|P30874	PIK3R1|P27986	0.98219
PEBP1|P30086	RAF1|P04049	0.98712
LDLRAP1|Q5SW96	LDLR|P01130	0.86459
DNM1|Q05193	GRB2|P62993	0.9993
SH3BP2|P78314	KIT|P10721	0.98388
LIFR|P42702	CNTF|P26441	0.76796
CEBPA|P49715	BATF|Q16520	0.97904
CCL19|Q99731	TNFAIP6|P98066	0.83575
ELF2|Q15723	RUNX1|Q01196	0.98897
CDC5L|Q99459	ATR|Q13535	0.99576
MTA1|Q13330	LRRK2|Q5S007	0.93949
ADAP2|Q9NPF8	PRNP|P04156	0.96581
ECSIT|Q9BQ95	FARSA|Q9Y285	0.978
SMARCD3|Q6STE5	PPARG|P37231	0.99681
KANK1|Q14678	YWHAB|P31946	0.71429
USP4|Q13107	ADORA2A|P29274	0.95434
PTK6|Q13882	AR|P10275	0.95459
RUVBL1|Q9Y265	YY1|P25490	0.9983
CXCL12|P48061	DPP4|P27487	0.9842
PPP3R1|P63098	PPP3CA|Q08209	0.94625
LRRK2|Q5S007	PPP1R8|Q12972	0.95257
CRK|P46108	EGFR|P00533	0.99653
ERBB3|P21860	NCK2|O43639	0.99492
SH2D3C|Q8N5H7	KIT|P10721	0.98089
CDC7|O00311	MCM3|P25205	0.94875
GRB2|P62993	CDKN1B|P46527	0.99978
FN1|P02751	THBS1|P07996	0.98216
MET|P08581	SYK|P43405	0.86223
LAT|O43561	PLCG1|P19174	0.9996
SH2D1A|O60880	KIT|P10721	0.99715
KIT|P10721	RASA1|P20936	0.99657
ABL1|P00519	EGFR|P00533	0.96237
PHF21A|Q96BD5	H3F3A|P84243	0.98853
RPS20|P60866	LRRK2|Q5S007	0.96263
YWHAZ|P63104	MARK3|P27448	0.99148
CD1A|P06126	B2M|P61769	0.79765
PSEN2|P49810	SRI|P30626	0.99333
PPP1CA|P62136	CAMSAP3|Q9P1Y5	0.95019
CEBPB|P17676	BATF|Q16520	0.99685
KIT|P10721	NCK2|O43639	0.99677
RNH1|P13489	ANG|P03950	0.89171
EPOR|P19235	PTPN6|P29350	0.9999
MAPK14|Q16539	NUP153|P49790	0.99197
BCL2|P10415	BAK1|Q16611	0.96026
MTNR1A|P48039	RGS20|O76081	0.94229
NEDD4L|Q96PU5	SCNN1B|P51168	0.99258
TRADD|Q15628	TNFRSF1A|P19438	0.99333
CDC45|O75419	ORC3|Q9UBD5	0.7037
HTT|P42858	PACSIN1|Q9BY11	0.9628
BMI1|P35226	USP11|P51784	0.9854
TBP|P20226	TP53|P04637	0.99687
APOH|P02749	LPA|P08519	0.76839
SNF8|Q96H20	ELL|P55199	0.93468
CDK9|P50750	DHX30|Q7L2E3	0.90721
KNL1|Q8NG31	PPP1CA|P62136	0.99253
MAPRE1|Q15691	MTUS2|Q5JR59	0.99687
PSMC2|P35998	PSMC1|P62191	0.97696
ATG13|O75143	MAP1LC3B|Q9GZQ8	0.97698
SRC|P12931	KIT|P10721	0.97457
ATF7|P17544	NFE2L1|Q14494	0.95485
AGER|Q15109	HMGB1|P09429	0.97815
XBP1|P17861	PSMA7|O14818	0.96253
S100A6|P06703	MDM2|Q00987	0.99685
MAGI3|Q5TCQ9	TGFA|P01135	0.9949
PA2G4|Q9UQ80	SIN3A|Q96ST3	0.97659
MAP1LC3B|Q9GZQ8	NIPSNAP2|O75323	0.85265
MASP1|P48740	SFTPD|P35247	0.99321
GAB1|Q13480	STAP1|Q9ULZ2	0.98956
MCM5|P33992	ORC5|O43913	0.8197
SMURF1|Q9HCE7	SMAD1|Q15797	0.99633
PLCG2|P16885	EGFR|P00533	0.99907
GEMIN6|Q8WXD5	STRAP|Q9Y3F4	0.99975
NEDD4|P46934	RNF11|Q9Y3C5	0.9977
TP53BP2|Q13625	PPP1CC|P36873	0.99262
SHC2|P98077	MET|P08581	0.65696
[truncated: 219,319 more rows]
