# Supplementary material for: Neglog: Homology-Based Negative Data Sampling Method for Genome-Scale Reconstruction of Human Protein–Protein Interaction Networks
Source: Int J Mol Sci. 2019 Oct 12;20(20):5075. doi: 10.3390/ijms20205075 (PMC6829266; doi:10.3390/ijms20205075)
Supplement: Supplementary file 1 [file ijms-20-05075-s001.zip › supplement file/S5.txt]

DMC1|Q14565	RAD51AP1|Q96B01	-0.75101
CDHR2|Q9BYE9	CDHR5|Q9HBB8	-0.98338
TRAC|P01848	TRBC1|P01850	-0.9984
DUX3|Q96PT4	LRRK2|Q5S007	-0.99996
GPR37L1|O60883	PRCP|P42785	-0.92321
PEX11A|O75192	PEX11B|O96011	-0.99971
RB1|P06400	FRK|P42685	-0.59635
LRRK1|Q38SD2	MATK|P42679	-0.95691
UBR5|O95071	PAIP2|Q9BPZ3	-0.7961
MT-RNR2|Q8IVG9	BAX|Q07812	-0.95944
TCP11|Q8WWU5	IKBKG|Q9Y6K9	-0.95984
LRRK1|Q38SD2	VGLL4|Q14135	-0.75948
MAFB|Q9Y5Q3	ATF3|P18847	-0.98303
GCNT1|Q02742	GOLPH3|Q9H4A6	-0.99937
LRRK1|Q38SD2	RET|P07949	-0.8233
ABL1|P00519	WASF1|Q92558	-0.52489
LRRK2|Q5S007	TP53TG3|Q9ULZ0	-0.87197
CD6|P30203	LGALS1|P09382	-0.85465
NCOA7|Q8NI08	MAP1LC3B|Q9GZQ8	-0.61748
PTK6|Q13882	MET|P08581	-0.94998
TECPR2|O15040	MAP1LC3C|Q9BXW4	-0.97156
CAPN7|Q9Y6W3	IST1|P53990	-0.98101
LTBP4|Q8N2S1	FBN1|P35555	-0.87631
ERBB4|Q15303	ABL2|P42684	-0.90377
APLP2|Q06481	APLP1|P51693	-0.93386
TEC|P42680	ERBB2|P04626	-0.64794
TXK|P42681	ERBB3|P21860	-0.72343
REV1|Q9UBZ9	FAAP20|Q6NZ36	-0.8822
ERBB2|P04626	FER|P16591	-0.76148
FMNL1|O95466	SRGAP2|O75044	-0.84132
GPRASP1|Q5JY77	ADRB1|P08588	-0.58241
BCL2L2|Q92843	BBC3|Q96PG8	-0.67192
TFF1|P04155	FCRL4|Q96PJ5	-0.91846
ACACB|O00763	HLCS|P50747	-0.62
APOA5|Q6Q788	LPL|P06858	-0.71291
LRRK2|Q5S007	XIRP2|A4UGR9	-0.59844
LRRK2|Q5S007	VASH2|Q86V25	-0.96895
NRARP|Q7Z6K4	IKBKG|Q9Y6K9	-0.97303
ZNF366|Q8N895	CTBP1|Q13363	-0.76368
C1GALT1|Q9NS00	C1GALT1C1|Q96EU7	-0.82007
CXCL11|O14625	TNFAIP6|P98066	-0.921
FBN2|P35556	LTBP1|Q14766	-0.65909
B9D2|Q9BPU9	TTC30B|Q8N4P2	-0.99075
LRRK1|Q38SD2	GPBP1L1|Q9HC44	-0.8809
MET|P08581	TNS3|Q68CZ2	-0.84515
TEX33|O43247	LRRK1|Q38SD2	-0.84456
TCF7L2|Q9NQB0	TNIK|Q9UKE5	-0.66946
FASLG|P48023	RIMBP3C|A6NJZ7	-0.60576
LMAN1|P49257	MCFD2|Q8NI22	-0.73749
GPRASP1|Q5JY77	TBXA2R|P21731	-0.62403
ALKAL1|Q6UXT8	LTK|P29376	-0.99994
GRK4|P32298	IKBKG|Q9Y6K9	-0.76211
TXK|P42681	MET|P08581	-0.95316
WFIKKN2|Q8TEU8	BMP8B|P34820	-0.95646
TEK|Q02763	ANGPT4|Q9Y264	-0.99123
MET|P08581	HSH2D|Q96JZ2	-0.64503
LRRK2|Q5S007	ZSCAN26|Q16670	-0.61907
SNX9|Q9Y5X1	LRRK1|Q38SD2	-0.85217
TECPR2|O15040	MAP1LC3B|Q9GZQ8	-0.9332
PPP1CA|P62136	GRXCR1|A8MXD5	-0.8273
IGKC|P01834	IGHG1|P01857	-0.96856
MAFB|Q9Y5Q3	FOSL2|P15408	-0.96945
CRACR2A|Q9BSW2	ORAI1|Q96D31	-0.78672
LRRK1|Q38SD2	EPHA8|P29322	-0.97244
DNAAF4|Q8WXU2	MAP1LC3C|Q9BXW4	-0.55136
NFE2L3|Q9Y4A8	NFE2|Q16621	-0.74314
BMP4|P12644	WFIKKN1|Q96NZ8	-0.86721
IFNL3|Q8IZI9	SDCBP|O00560	-0.77907
LRRK1|Q38SD2	POLR2M|P0CAP2	-0.90452
ERBB3|P21860	PTK6|Q13882	-0.65968
CKAP2|Q8WWK9	LRRK1|Q38SD2	-0.83434
LRRK2|Q5S007	ABL2|P42684	-0.63813
CCDC149|Q6ZUS6	PRNP|P04156	-0.97686
VRK1|Q99986	PLK3|Q9H4B4	-0.86337
ATF3|P18847	BATF3|Q9NR55	-0.89845
ITIH1|P19827	TNFAIP6|P98066	-0.99997
DIP2A|Q14689	FSTL1|Q12841	-0.77077
MYO10|Q9HD67	CALML3|P27482	-0.72124
ANGPTL3|Q9Y5C1	LPL|P06858	-0.55432
LRRK1|Q38SD2	SNX21|Q969T3	-0.86642
TNS4|Q8IZW8	MET|P08581	-0.97359
BSND|Q8WZ55	ARL2|P36404	-0.98648
EPS8L1|Q8TE68	CD3E|P07766	-0.70348
DPP8|Q6V1X1	CXCL11|O14625	-0.79797
MAP4K3|Q8IVH8	PRKCQ|Q04759	-0.94255
SH3PXD2B|A1X283	FASLG|P48023	-0.96958
LEMD2|Q8NC56	LMNA|P02545	-0.94499
FCN2|Q15485	CRP|P02741	-0.81837
HTR7|P34969	GPRASP1|Q5JY77	-0.98388
HBZ|P02008	HBE1|P02100	-0.8172
WNT5A|P41221	WIF1|Q9Y5W5	-0.99596
LRRK2|Q5S007	CAMK1D|Q8IU85	-0.89816
RAB26|Q9ULW5	ADRA2B|P18089	-0.84264
FST|P19883	ADAM8|P78325	-0.97478
TEAD4|Q15561	VGLL4|Q14135	-0.80253
PSG5|Q15238	TIE1|P35590	-0.90558
PDIA4|P13667	PPIB|P23284	-0.9567
TEC|P42680	ASAP1|Q9ULH1	-0.7839
APPL1|Q9UKG1	RAB21|Q9UL25	-0.81317
PDE3B|Q13370	PIK3R6|Q5UE93	-0.95445
COCH|O43405	COL4A1|P02462	-0.93515
MET|P08581	FGR|P09769	-0.90117
PALB2|Q86YC2	XRCC3|O43542	-0.83944
WDR5|P61964	KMT2B|Q9UMN6	-0.75108
FGF1|P05230	FGFR2|P21802	-0.65273
BATF3|Q9NR55	HLF|Q16534	-0.65642
LTK|P29376	PTPN1|P18031	-0.65251
LRRC4|Q9HBW1	NTNG1|Q9Y2I2	-0.9553
ZKSCAN8|Q15776	PRNP|P04156	-0.68929
ACVR2B|Q13705	GDF11|O95390	-0.60063
HTR3B|O95264	HTR3A|P46098	-0.98651
PCOLCE|Q15113	F10|P00742	-0.75338
BLK|P51451	MET|P08581	-0.92488
PTX3|P26022	TNFAIP6|P98066	-0.9514
MET|P08581	TNS1|Q9HBL0	-0.67632
DES|P17661	MTM1|Q13496	-0.54765
BMP3|P12645	WFIKKN2|Q8TEU8	-0.93087
PTPN3|P26045	SCN5A|Q14524	-0.79717
PEX3|P56589	PEX16|Q9Y5Y5	-0.99847
GPRASP2|Q96D09	HTR7|P34969	-0.87174
PPP1CA|P62136	FARP1|Q9Y4F1	-0.8643
KLB|Q86Z14	FGFR1|P11362	-0.78648
BCAR3|O75815	MET|P08581	-0.95564
RHOC|P08134	DAAM1|Q9Y4D1	-0.97956
MET|P08581	HCK|P08631	-0.72539
EPHA7|Q15375	EPHA2|P29317	-0.97595
BMX|P51813	ERBB2|P04626	-0.58154
YES1|P07947	SPRR2A|P35326	-0.89404
OR2AG1|Q9H205	MPDZ|O75970	-0.99175
ITK|Q08881	FASLG|P48023	-0.5634
LILRB1|Q8NHL6	HLA-G|P17693	-0.53637
IKBKG|Q9Y6K9	TTYH2|Q9BSA4	-0.79649
NTF3|P20783	SORCS2|Q96PQ0	-0.9372
VAV3|Q9UKW4	MET|P08581	-0.57795
BMP3|P12645	WFIKKN1|Q96NZ8	-0.98371
PPP1CA|P62136	ELFN2|Q5R3F8	-0.96958
ATF3|P18847	ATF4|P18848	-0.84023
CXCL12|P48061	TNFAIP6|P98066	-0.72515
TEC|P42680	FASLG|P48023	-0.63173
CNTN5|O94779	APLP1|P51693	-0.99212
RAB7A|P51149	RILP|Q96NA2	-0.69769
B2M|P61769	PCOLCE|Q15113	-0.65437
SLC25A4|P12235	BCL2L13|Q9BXK5	-0.77773
NTRK1|P04629	SORT1|Q99523	-0.78639
WNT11|O96014	WIF1|Q9Y5W5	-0.99879
JAG1|P78504	CD46|P15529	-0.62104
BIK|Q13323	BCL2L2|Q92843	-0.66866
ZNF253|O75346	LDOC1|O95751	-0.95597
KANK1|Q14678	YWHAH|Q04917	-0.71248
GRN|P28799	SORT1|Q99523	-0.76412
C1S|P09871	C1R|P00736	-0.89382
RND3|P61587	YWHAB|P31946	-0.6669
CXCL10|P02778	DPP8|Q6V1X1	-0.89998
NRIP1|P48552	ZNF366|Q8N895	-0.78794
ERBB2|P04626	ITK|Q08881	-0.66381
PTK2|Q05397	PTPN23|Q9H3S7	-0.57658
FGFR1|P11362	ANOS1|P23352	-0.68244
FASLG|P48023	EPS8L3|Q8TE67	-0.92581
PPP1CA|P62136	CSMD1|Q96PZ7	-0.94966
LGALS1|P09382	ALCAM|Q13740	-0.79134
CCL2|P13500	TNFAIP6|P98066	-0.82439
KLB|Q86Z14	FGF21|Q9NSA1	-0.74116
TP53|P04637	ZNF420|Q8TAQ5	-0.80012
MTA3|Q9BTC8	GATA3|P23771	-0.73808
ITIH3|Q06033	TNFAIP6|P98066	-0.99507
MAATS1|Q7Z4T9	MYCBP|Q99417	-0.80243
ANGPT1|Q15389	TEK|Q02763	-0.95164
TFF1|P04155	BTN3A1|O00481	-0.9954
MET|P08581	HGF|P14210	-0.56137
OR3A1|P47881	MPDZ|O75970	-0.98648
LIMK1|P53667	SSH1|Q8WYL5	-0.8486
FBN2|P35556	FBN1|P35555	-0.75076
MET|P08581	MATK|P42679	-0.95718
PAX1|P15863	MEOX1|P50221	-0.5877
EOGT|Q5NDL2	LRRK2|Q5S007	-0.97967
ERBB3|P21860	FER|P16591	-0.68784
PCOLCE|Q15113	LTBP1|Q14766	-0.85664
LRRK2|Q5S007	CPTP|Q5TA50	-0.6502
CAMSAP1|Q5T5Y3	SPTBN1|Q01082	-0.98652
NTRK2|Q16620	SORT1|Q99523	-0.85949
APLP1|P51693	CNTN3|Q9P232	-0.99459
WNT7A|O00755	WIF1|Q9Y5W5	-0.99655
ITIH2|P19823	TNFAIP6|P98066	-0.9925
MET|P08581	FES|P07332	-0.9399
STK33|Q9BYT3	LRRK2|Q5S007	-0.73527
GPRASP1|Q5JY77	OPRL1|P41146	-0.70498
NTRK3|Q16288	SORT1|Q99523	-0.79925
BSND|Q8WZ55	ARL3|P36405	-0.9675
EPHA7|Q15375	EPHA3|P29320	-0.99035
CWC15|Q9P013	LRRK1|Q38SD2	-0.6236
ERBB2|P04626	ABL2|P42684	-0.69988
WFIKKN1|Q96NZ8	BMP8B|P34820	-0.96198
MPZL3|Q6UWV2	MPZL2|O60487	-0.98945
EPHA4|P54764	IKBKG|Q9Y6K9	-0.59741
CAB39|Q9Y376	OXSR1|O95747	-0.80673
SMARCA5|O60264	RSF1|Q96T23	-0.59152
BDNF|P23560	SORCS2|Q96PQ0	-0.9474
ROCK1|Q13464	MYBPH|Q13203	-0.97796
ARL3|P36405	RP1L1|Q8IWN7	-0.81406
MST1R|Q04912	MST1|P26927	-0.92377
OR1D2|P34982	MPDZ|O75970	-0.99403
PRPF4|O43172	PPIH|O43447	-0.96788
YWHAQ|P27348	SSH1|Q8WYL5	-0.82975
COL18A1|P39060	PCOLCE|Q15113	-0.83803
PMAIP1|Q13794	BCL2L2|Q92843	-0.71805
ANKS1A|Q92625	ERBB4|Q15303	-0.82985
MT2A|P02795	SPINK7|P58062	-0.54856
LRRK2|Q5S007	MATK|P42679	-0.79871
LRRK1|Q38SD2	TCF25|Q9BQ70	-0.84675
TXK|P42681	ERBB2|P04626	-0.78626
SH2D1B|O14796	MET|P08581	-0.67658
ASXL1|Q8IXJ9	RARB|P10826	-0.58545
MAFB|Q9Y5Q3	NFE2L1|Q14494	-0.89197
NTNG1|Q9Y2I2	LRRC4C|Q9HCJ2	-0.86796
MAFB|Q9Y5Q3	FOS|P01100	-0.69972
CEBPD|P49716	BATF3|Q9NR55	-0.58016
SSX2|Q16385	RAB3IP|Q96QF0	-0.81074
STIM1|Q13586	ORAI1|Q96D31	-0.92894
LCK|P06239	MET|P08581	-0.55436
LRRK1|Q38SD2	LMAN1L|Q9HAT1	-0.94231
LIFR|P42702	LIF|P15018	-0.5931
ETFA|P13804	ETFB|P38117	-0.83569
CEACAM6|P40199	CARTPT|Q16568	-0.97255
ITK|Q08881	SPRR2A|P35326	-0.95622
FBN1|P35555	LTBP1|Q14766	-0.82107
MET|P08581	YES1|P07947	-0.77876
ABL1|P00519	SPRR2A|P35326	-0.7956
KIT|P10721	PTK6|Q13882	-0.58421
FGFR2|P21802	LRRK1|Q38SD2	-0.93925
OCRL|Q01968	RAB31|Q13636	-0.83501
STIM1|Q13586	CRACR2A|Q9BSW2	-0.92099
HOGA1|Q86XE5	LRRK2|Q5S007	-0.95065
PDE3B|Q13370	RAPGEF3|O95398	-0.69966
ZNF212|Q9UDV6	ZNF3|P17036	-0.9952
MET|P08581	ITK|Q08881	-0.89377
FBLN5|Q9UBX5	FBN1|P35555	-0.78091
TNK2|Q07912	SNX9|Q9Y5X1	-0.5368
POLRMT|O00411	TFB1M|Q8WVM0	-0.84663
IER5|Q5VY09	MINK1|Q8N4C8	-0.89662
PLXNC1|O60486	SEMA7A|O75326	-0.81372
MSTN|O14793	WFIKKN1|Q96NZ8	-0.90165
MAFB|Q9Y5Q3	MAF|O75444	-0.70434
CALY|Q9NYX4	CLTA|P09496	-0.87083
NOSTRIN|Q8IVI9	FGFR1|P11362	-0.93341
MAP4K4|O95819	GBP3|Q9H0R5	-0.98857
COCH|O43405	COL1A1|P02452	-0.97661
PRSS21|Q9Y6M0	SERPINB5|P36952	-0.95644
MCM5|P33992	ORC3|Q9UBD5	-0.60903
ERBB2|P04626	MATK|P42679	-0.8399
LRRK1|Q38SD2	PAK6|Q9NQU5	-0.92342
STIM1|Q13586	PDIA3|P30101	-0.6941
FGFR2|P21802	CTGF|P29279	-0.67367
ADAM8|P78325	FSTL3|O95633	-0.97081
TXK|P42681	KIT|P10721	-0.65471
MET|P08581	SHD|Q96IW2	-0.97228
FSTL1|Q12841	CD14|P08571	-0.80742
LRRK2|Q5S007	PAK6|Q9NQU5	-0.683
FYN|P06241	HTR6|P50406	-0.58493
DAAM1|Q9Y4D1	RHOD|O00212	-0.70205
CYB5A|P00167	CYP3A5|P20815	-0.82038
CDK10|Q15131	CCNQ|Q8N1B3	-0.9741
BLK|P51451	ERBB2|P04626	-0.68998
PEX3|P56589	PEX26|Q7Z412	-0.88071
HIST1H3A|P68431	PHF20L1|A8MW92	-0.96427
SEMA3E|O15041	PLXND1|Q9Y4D7	-0.85283
MET|P08581	SOCS5|O75159	-0.83699
FAT4|Q6V0I7	TNKS2|Q9H2K2	-0.72396
SPRR2A|P35326	HCK|P08631	-0.85159
BMP2|P12643	WFIKKN1|Q96NZ8	-0.72597
TEC|P42680	MET|P08581	-0.90092
LRRK2|Q5S007	TEX33|O43247	-0.71324
TFF1|P04155	CD300LD|Q6UXZ3	-0.98306
WFIKKN2|Q8TEU8	BMP4|P12644	-0.52116
ERBB2|P04626	FGR|P09769	-0.68151
CCL21|O00585	TNFAIP6|P98066	-0.89982
OPA1|O60313	SIRT3|Q9NTG7	-0.99227
CHRM1|P11229	GPRASP1|Q5JY77	-0.58904
MET|P08581	ABL2|P42684	-0.90857
MET|P08581	ZAP70|P43403	-0.72762
HSP90B1|P14625	PPIB|P23284	-0.87812
TFF2|Q03403	FCRL4|Q96PJ5	-0.9681
SHC4|Q6S5L8	MET|P08581	-0.91507
HIST1H4A|P62805	PHF20|Q9BVI0	-0.93344
PPIF|P30405	C1QBP|Q07021	-0.91287
ANGPT2|O15123	TEK|Q02763	-0.77214
BCL2L14|Q9BZR8	MELK|Q14680	-0.8846
ATF3|P18847	FOSL2|P15408	-0.81877
ATF4|P18848	NFE2L1|Q14494	-0.67523
PHF20L1|A8MW92	HIST1H4A|P62805	-0.98449
DDR2|Q16832	COL11A2|P13942	-0.9929
TRMT112|Q9UI30	LRRK1|Q38SD2	-0.9886
MKNK2|Q9HBH9	LRRK2|Q5S007	-0.53065
RNASE1|P07998	RNH1|P13489	-0.64924
CRYAB|P02511	CRYAA|P02489	-0.73329
SRC|P12931	SPRR2A|P35326	-0.60288
STK26|Q9P289	CAB39|Q9Y376	-0.94556
SLC7A14|Q8TBB6	PPP1CA|P62136	-0.99586
POLG2|Q9UHN1	POLG|P54098	-0.96851
PCOLCE|Q15113	ANTXR1|Q9H6X2	-0.87819
MET|P08581	BTK|Q06187	-0.76411
SRC|P12931	ROR1|Q01973	-0.88855
ABL1|P00519	ERBB4|Q15303	-0.63891
LRRK2|Q5S007	ENKUR|Q8TC29	-0.98423
TFF1|P04155	BTNL8|Q6UX41	-0.99562
PKN3|Q6P5Z2	PLD1|Q13393	-0.54639
LRRK2|Q5S007	NDUFAF7|Q7L592	-0.92285
SH2D1B|O14796	SLAMF7|Q9NQ25	-0.83191
CAB39|Q9Y376	STK39|Q9UEW8	-0.72524
CLVS1|Q8IUQ0	LRRK1|Q38SD2	-0.95153
FBLN5|Q9UBX5	LOXL1|Q08397	-0.68749
HRK|O00198	BCL2L2|Q92843	-0.74907
LRRK1|Q38SD2	FLT4|P35916	-0.88677
IFNLR1|Q8IU57	IFNL1|Q8IU54	-0.98239
DVL1P1|P54792	APC|P25054	-0.86327
HSPB1|P04792	CRYAA|P02489	-0.55196
IGHG1|P01857	IGLC1|P0CG04	-0.9637
CXCL8|P10145	TNFAIP6|P98066	-0.93266
CUBN|O60494	GIF|P27352	-0.95961
FGFR2|P21802	ANOS1|P23352	-0.85905
IGHA1|P01876	FCAR|P24071	-0.91204
MYO18A|Q92614	GOLPH3|Q9H4A6	-0.9649
EPS8L2|Q9H6S3	LRRK2|Q5S007	-0.91339
LRRK2|Q5S007	GIMAP8|Q8ND71	-0.99935
NTNG2|Q96CW9	LRRC4C|Q9HCJ2	-0.99783
ATF4|P18848	NFE2L3|Q9Y4A8	-0.82802
NCOA7|Q8NI08	MAP1LC3C|Q9BXW4	-0.72977
ALK|Q9UM73	ALKAL1|Q6UXT8	-0.99984
GCC2|Q8IWJ2	ARL1|P40616	-0.64954
AMMECR1L|Q6DCA0	IKBKG|Q9Y6K9	-0.94874
PGF|P49763	FLT1|P17948	-0.68448
RAB11FIP5|Q9BXF6	SNX18|Q96RF0	-0.90369
CNTN4|Q8IWV2	APLP1|P51693	-0.97985
ARL14|Q8N4G2	PSD4|Q8NDX1	-0.99496
MAP3K14|Q99558	ALPL|P05186	-0.66841
B9D2|Q9BPU9	INVS|Q9Y283	-0.99681
SLA2|Q9H6Q3	MET|P08581	-0.8165
ZAP70|P43403	PTPN22|Q9Y2R2	-0.57123
CCL27|Q9Y4X3	TNFAIP6|P98066	-0.91375
LRRC4|Q9HBW1	NTNG2|Q96CW9	-0.99987
SFN|P31947	KANK1|Q14678	-0.70401
C8orf59|Q8N0T1	LRRK2|Q5S007	-0.55439
EVI5|O60447	FBXO5|Q9UKT4	-0.55648
FOXP1|Q9H334	LRRK1|Q38SD2	-0.68963
CCNE2|O96020	ORC3|Q9UBD5	-0.60893
STBD1|O95210	MAP1LC3B|Q9GZQ8	-0.66092
NGF|P01138	SORCS2|Q96PQ0	-0.9536
HGFAC|Q04756	SPINT1|O43278	-0.65506
LYN|P07948	MET|P08581	-0.67415
SNX9|Q9Y5X1	ASAP1|Q9ULH1	-0.7611
IGHG4|P01861	IGKC|P01834	-0.98205
FASLG|P48023	DOCK4|Q8N1I0	-0.73288
NUDT16L1|Q9BRJ7	LRRK1|Q38SD2	-0.91335
CPEB3|Q8NE35	TOB1|P50616	-0.93213
HLA-C|P30505	B2M|P61769	-0.58082
PCOLCE|Q15113	TNXB|P22105	-0.97072
FBN1|P35555	LOX|P28300	-0.78286
MAFB|Q9Y5Q3	BACH1|O14867	-0.8082
MIA|Q16674	FASLG|P48023	-0.70654
IKBKG|Q9Y6K9	C19orf12|Q9NSK7	-0.57271
NOXO1|Q8NFA2	NOXA1|Q86UR1	-0.72881
GRK3|P35626	OR10J1|P30954	-0.99997
MET|P08581	PIK3R5|Q8WYR1	-0.95524
B3GNT4|Q9C0J1	MUC3A|Q02505	-0.99957
IFNA17|P01571	IFNB1|P01574	-0.87867
BLK|P51451	LYN|P07948	-0.81379
CHST2|Q9Y4C5	OGN|P20774	-0.9462
MAP2K6|P52564	RAC3|P60763	-0.68151
GRK1|Q15835	SSTR2|P30874	-0.87174
GNAL|P38405	OR2D2|Q9H210	-0.99999
CENPO|Q9BU64	SPDL1|Q96EA4	-0.87611
GNG10|P50151	HTR5A|P47898	-0.92624
GNGT1|P63211	OR1G1|P47890	-0.9972
PRPF4|O43172	SRSF4|Q08170	-0.8832
PCDHA4|Q9UN74	PCDHB10|Q9UN67	-0.89579
CTCF|P49711	NKX2-1|P43699	-0.82507
FZD5|Q13467	WNT16|Q9UBV4	-0.87468
ARNT|P27540	PFKFB3|Q16875	-0.68299
CALML6|Q8TD86	PDE1A|P54750	-0.97028
B3GNT3|Q9Y2A9	MUC1|P15941	-0.89977
GNAI3|P08754	HTR1F|P30939	-0.71679
FLNB|O75369	PTK2B|Q14289	-0.53265
MUC4|Q99102	ST3GAL1|Q11201	-0.91267
CYP2A13|Q16696	UGT1A8|Q9HAW9	-0.99999
B9D2|Q9BPU9	SCLT1|Q96NL6	-0.94122
GALNT8|Q9NY28	MUCL1|Q96DR8	-0.99645
ADH1A|P07327	UGT1A8|Q9HAW9	-0.99999
GNG3|P63215	HTR1F|P30939	-0.70199
PCDH8|O95206	PCDHGC5|Q9Y5F6	-0.9986
NDUFA8|P51970	NDUFB2|O95178	-0.95744
MAFK|O60675	MAGEA2|P43356	-0.94475
E2F5|Q15329	LIN52|Q52LA3	-0.87682
CTNNA1|P35221	FER|P16591	-0.80653
BUB1|O43683	BUB1B|O60566	-0.56344
GNGT1|P63211	OR52B6|Q8NGF0	-0.99867
MRPL52|Q86TS9	MRPS15|P82914	-0.753
AKR1C3|P42330	PRKX|P51817	-0.81428
CDH19|Q9H159	PCDHGA1|Q9Y5H4	-0.97536
ARRB2|P32121	OR2M7|Q8NG81	-0.99472
PCDH7|O60245	PCDH8|O95206	-0.99987
GNAT3|A8MTJ3	RLN3|Q8WXF3	-0.95935
TCF7L2|Q9NQB0	ZNF460|Q14592	-0.89872
GNAQ|P50148	GPR4|P46093	-0.95533
ARHGAP39|Q9C0H5	SLIT2|O94813	-0.99991
ATF3|P18847	MZF1|P28698	-0.99052
B3GNT2|Q9NY97	MUC12|Q9UKN1	-0.92291
E2F4|Q16254	ESCO2|Q56NI9	-0.91468
GNAL|P38405	OR10X1|Q8NGY0	-0.99999
CEP78|Q5JTW2	RAB8A|P61006	-0.99881
LAMA3|Q16787	PAK6|Q9NQU5	-0.84697
CBR1|P16152	CYP2A6|P11509	-0.99226
IGHG2|P01859	YES1|P07947	-0.839
PIP5K1C|O60331	PLCB2|Q00722	-0.90215
IRAK4|Q9NWZ3	TLR7|Q9NYK1	-0.89892
GABRA5|P31644	GABRQ|Q9UN88	-0.9912
ORAI3|Q9BRQ5	STIM2|Q9P246	-0.93794
NKX2-2|O95096	SUZ12|Q15022	-0.77995
CYTH2|Q99418	GNGT1|P63211	-0.618
GNGT1|P63211	OR52L1|Q8NGH7	-0.99936
B3GAT3|O94766	GPC1|P35052	-0.98868
IRF4|Q15306	PARP14|Q460N5	-0.63856
ANGPTL4|Q9BY76	RXRG|P48443	-0.70816
PCDHB18P|Q96TA0	PCDHGA3|Q9Y5H0	-0.99827
IFNK|Q9P0W0	IL22RA2|Q969J5	-0.98031
GNAL|P38405	OR3A4P|P47883	-0.99999
PFKFB2|O60825	PRKAG3|Q9UGI9	-0.89884
PDGFD|Q9GZP0	PLAT|P00750	-0.88808
CEP41|Q9BYV8	TMEM67|Q5HYA8	-0.99969
CLTA|P09496	HTR1E|P28566	-0.72495
AGRN|O00468	APOC3|P02656	-0.9881
CAB39|Q9Y376	PRKAG2|Q9UGJ0	-0.72003
MCF2L|O15068	RHOU|Q7L0Q8	-0.95651
FGFR2|P21802	FOXA1|P55317	-0.94159
SRP68|Q9UHB9	SSR3|Q9UNL2	-0.81996
MT-CO1|P00395	SCO1|O75880	-0.998
IFNA7|P01567	IL12RB2|Q99665	-0.9278
PPP1R1A|Q13522	PPP2R2A|P63151	-0.8871
PCDH11X|Q9BZA7	PCDH15|Q96QU1	-0.99921
IGKV4-1|P06312	WIPF1|O43516	-0.94004
CDHR2|Q9BYE9	PCDHB18P|Q96TA0	-0.96852
ARHGAP26|Q9UNA1	RHOF|Q9HBH0	-0.92438
IFT88|Q13099	TTC30B|Q8N4P2	-0.77195
TOMM22|Q9NS69	TOMM70|O94826	-0.62977
PRKCQ|Q04759	TCRA|P04437	-0.93125
GALNT1|Q10472	MUC16|Q8WXI7	-0.96258
HIST1H2AD|P20671	HIST1H2BA|Q96A08	-0.84265
AKT2|P31751	ATF4|P18848	-0.80233
KCNJ5|P48544	OPRL1|P41146	-0.73382
MT-ND3|P03897	MT-ND4|P03905	-0.92812
KLF9|Q13886	ZNF263|O14978	-0.97793
EPHX1|P07099	GSTO1|P78417	-0.99834
COL7A1|Q02388	ITGA10|O75578	-0.7692
PCDHB13|Q9Y5F0	PCDHB5|Q9Y5E4	-0.98419
MT-ND6|P03923	NDUFA11|Q86Y39	-0.99745
NDUFA3|O95167	NDUFB6|O95139	-0.99836
PIK3R5|Q8WYR1	PLCD4|Q9BRC7	-0.9402
CACNA2D2|Q9NY47	PPP2R2A|P63151	-0.90189
TCTN2|Q96GX1	TTBK2|Q6IQ55	-0.97801
CACNG4|Q9UBN1	OXTR|P30559	-0.95417
MSMO1|Q15800	NFYA|P23511	-0.99755
DCTN6|O00399	HLA-DQA2|P01906	-0.81171
B4GALT3|O60512	LUM|P51884	-0.87579
GATA2|P23769	ZNF595|Q8IYB9	-0.99562
RPL37A|P61513	SEC11C|Q9BY50	-0.6768
FCGR1A|P12314	IGHG2|P01859	-0.6337
CDIPT|O14735	CDS2|O95674	-1
GNA15|P30679	GPR68|Q15743	-0.97167
GALNT8|Q9NY28	MUC6|Q6W4X9	-0.97605
CTCFL|Q8NI51	ZSCAN12|O43309	-0.94766
SPDL1|Q96EA4	STAG1|Q8WVM7	-0.95036
FGF1|P05230	SSH1|Q8WYL5	-0.87682
CNTRL|Q7Z7A1	PAFAH1B1|P43034	-0.92417
CLIC2|O15247	TRDN|Q13061	-0.93324
CNGA2|Q16280	EXOC4|Q96A65	-0.68516
GNGT1|P63211	OR52D1|Q9H346	-0.99791
P3H3|Q8IVL6	P4HB|P07237	-0.93492
GFM2|Q969S9	MRPL11|Q9Y3B7	-0.65358
IL6|P05231	MAPK13|O15264	-0.79098
GNB4|Q9HAV0	LPAR3|Q9UBY5	-0.90768
GNAL|P38405	OR4A15|Q8NGL6	-0.99996
CXCL14|O95715	CXCR6|O00574	-0.89896
MRPL21|Q7Z2W9	MRPS22|P82650	-0.74622
ITGA2|P17301	TNR|Q92752	-0.84521
BUB1|O43683	TAOK1|Q7L7X3	-0.90907
PCDHA4|Q9UN74	PCDHGA3|Q9Y5H0	-0.97722
ARPC2|O15144	EPHB1|P54762	-0.71696
GPC2|Q8N158	HS6ST2|Q96MM7	-0.99552
SIX5|Q8N196	ZNF436|Q9C0F3	-0.94415
KIF18A|Q8NI77	SPTBN2|O15020	-0.85677
MOS|P00540	RRAS2|P62070	-0.75252
YY1|P25490	ZNF81|P51508	-0.77659
RHOF|Q9HBH0	SYDE1|Q6ZW31	-0.99381
FOXO3|O43524	SGK3|Q96BR1	-0.85156
RPS8|P62241	SEC11A|P67812	-0.63072
HLA-DRB4|P13762	SEC24D|O94855	-0.89188
SMAD5|Q99717	SMARCA1|P28370	-0.77726
FCGR2A|P12318	LILRA2|Q8N149	-0.88362
HLA-B|P30460	TRBC1|P01850	-0.92577
LYN|P07948	MS4A2|Q01362	-0.59772
ADCY8|P40145	CALML5|Q9NZT1	-0.97769
GFM1|Q96RP9	MRPL52|Q86TS9	-0.70397
H2AFY2|Q9P0M6	HIST1H2BL|Q99880	-0.59128
FGFR1|P11362	GRAP|Q13588	-0.72783
B3GNT8|Q7Z7M8	MUC5B|Q9HC84	-0.9975
GNG12|Q9UBI6	LPAR6|P43657	-0.63415
ARRB2|P32121	OR2Y1|Q8NGV0	-0.97522
GADD45GIP1|Q8TAE8	MRPS25|P82663	-0.65397
PCDHA3|Q9Y5H8	PCDHB13|Q9Y5F0	-0.99405
ECT2|Q9H8V3	RHOF|Q9HBH0	-0.76897
GPR119|Q8TDV5	LEP|P41159	-0.90161
CENPM|Q9NSP4	CENPQ|Q7L2Z9	-0.64943
EBF1|Q9UH73	GFI1|Q99684	-0.5646
GNA14|O95837	GNB2|P62879	-0.87695
HOXA9|P31269	MMP12|P39900	-0.79387
CDH16|O75309	PCDHB12|Q9Y5F1	-0.94503
CDH3|P22223	PCDH10|Q9P2E7	-0.97536
HDAC11|Q96DB2	HIST1H2AD|P20671	-0.73984
CELSR3|Q9NYQ7	PCDH18|Q9HCL0	-0.70886
GALNT10|Q86SR1	MUC3B|Q9H195	-0.99998
CENPL|Q8N0S6	SMARCA5|O60264	-0.99093
IL3RA|P26951	SLA2|Q9H6Q3	-0.53254
NDUFB3|O43676	NDUFB5|O43674	-0.98525
ATF3|P18847	PCK2|Q16822	-0.98213
GNAL|P38405	OR52K2|Q8NGK3	-0.99999
CACNG4|Q9UBN1	PPP2R2B|Q00005	-0.90422
ADH1A|P07327	ALDH3B2|P48448	-0.99998
GNGT1|P63211	OR6C76|A6NM76	-0.99912
ATP6V0A2|Q9Y487	RAB7A|P51149	-0.57252
BUB1|O43683	CENPE|Q02224	-0.64429
COL11A2|P13942	ITGA11|Q9UKX5	-0.92173
CTNNA2|P26232	FAT1|Q14517	-0.97234
ATF6B|Q99941	RPS6KA4|O75676	-0.88819
ITGA2|P17301	PRKACG|P22612	-0.87241
B3GAT2|Q9NPZ5	SDC2|P34741	-0.85658
UQCRB|P14927	UQCRH|P07919	-0.7542
PCDH12|Q9NPG4	PCDHA9|Q9Y5H5	-0.9229
METTL3|Q86U44	NCBP1|Q09161	-0.71882
PCDH11Y|Q9BZA8	PCDHA3|Q9Y5H8	-0.99991
CDH15|P55291	PCDH7|O60245	-0.9829
PIK3C2A|O00443	SYNJ1|O43426	-0.82514
CENPP|Q6IPU0	PAFAH1B1|P43034	-0.81258
GRK3|P35626	OR4P4|Q8NGL7	-0.99991
JAML|Q86YT9	ITGA4|P13612	-0.92931
NCKAP1L|P55160	RAC3|P60763	-0.94051
ANGPT2|O15123	EPHA2|P29317	-0.89544
CCL4|P13236	CXCR6|O00574	-0.76476
PRKAG2|Q9UGJ0	TBC1D1|Q86TI0	-0.64184
KIF3C|O14782	WDR34|Q96EX3	-0.96894
GCNT3|O95395	MUC5AC|P98088	-0.96868
ADRA1B|P35368	GNA14|O95837	-0.78885
IFT122|Q9HBG6	IFT46|Q9NQC8	-0.99723
IGLC1|P0CG04	NCKIPSD|Q9NZQ3	-0.58504
DUSP2|Q05923	MAP2K4|P45985	-0.70281
PCDHA7|Q9UN72	PCDHB2|Q9Y5E7	-0.97438
CACNG3|O60359	PPP2R3A|Q06190	-0.99448
PCDH1|Q08174	PCDHB8|Q9UN66	-0.99978
GNAL|P38405	OR3A3|P47888	-0.99995
ARPC2|O15144	IGLC7|A0M8Q6	-0.89105
CKAP5|Q14008	TCTN2|Q96GX1	-0.65898
PIP4K2A|P48426	SCIN|Q9Y6U3	-0.93288
PIP5K1B|O14986	PLCZ1|Q86YW0	-0.95973
GADD45GIP1|Q8TAE8	MRPS10|P82664	-0.80915
FOSL1|P15407	PXT1|Q8NFP0	-0.79945
CHAD|O15335	ITGB6|P18564	-0.97198
LDLR|P01130	LIPC|P11150	-0.6091
RGMB|Q6NW40	SMAD9|O15198	-0.99996
DEPDC7|Q96QD5	RHOF|Q9HBH0	-0.99822
HLA-DRB1|P01911	KIF2A|O00139	-0.69174
ADRB3|P13945	GNG8|Q9UK08	-0.75313
HLA-F|P30511	KIR3DL2|P43630	-0.94381
GNG8|Q9UK08	RASGRF2|O14827	-0.98368
PCDHAC2|Q9Y5I4	PCDHB8|Q9UN66	-0.99998
ALMS1|Q8TCU4	CCP110|O43303	-0.76302
KMT2E|Q8IZD2	WDR5|P61964	-0.99539
AKAP13|Q12802	RHOJ|Q9H4E5	-0.71148
BRD9|Q9H8M2	E2F4|Q16254	-0.79012
CTNND1|O60716	PLEKHA7|Q6IQ23	-0.86071
APOA5|Q6Q788	RXRA|P19793	-0.81456
CHRNA2|Q15822	CHRNA7|P36544	-0.91665
ARHGAP35|Q9NRY4	RHOG|P84095	-0.96692
IGKV1-5|P01602	VAV3|Q9UKW4	-0.99996
ARHGAP5|Q13017	RHOQ|P17081	-0.81632
MRPS22|P82650	MTIF2|P46199	-0.69924
CHCHD1|Q96BP2	GADD45GIP1|Q8TAE8	-0.98457
SLC25A6|P12236	TIMM10B|Q9Y5J6	-0.72698
GRK2|P25098	HTR4|Q13639	-0.95261
ARRB2|P32121	OR6C3|Q9NZP0	-0.99156
GADD45GIP1|Q8TAE8	MRPL36|Q9P0J6	-0.94138
DRD5|P21918	KCNJ5|P48544	-0.74311
PABPC1L2A|Q5JQF8	TOB1|P50616	-0.9957
KCNJ1|P48048	SGK1|O00141	-0.54468
DAND5|Q8N907	GH2|P01242	-0.97506
CACNA1F|O60840	RASGRP1|O95267	-0.62799
PCDHB15|Q9Y5E8	PCDHB2|Q9Y5E7	-0.9993
IGKC|P01834	IGLC6|P0CF74	-0.98653
LSM10|Q969L4	ZNF473|Q8WTR7	-0.95813
MRPL30|Q8TCC3	MRRF|Q96E11	-0.8568
GNAL|P38405	HTR2A|P28223	-0.92898
GNAL|P38405	OR52E8|Q6IFG1	-0.99996
IFNA5|P01569	IFNA8|P32881	-0.99642
ERCC6L|Q2NKX8	RCC2|Q9P258	-0.93467
ARHGAP33|O14559	RHOC|P08134	-0.95425
PAFAH1B1|P43034	TTBK2|Q6IQ55	-0.97217
FOSL1|P15407	SERPIND1|P05546	-0.74317
C1R|P00736	C4B|P0C0L5	-0.64949
PCDH7|O60245	PCDHGA1|Q9Y5H4	-0.99997
CTNNAL1|Q9UBT7	PCDH9|Q9HC56	-0.98801
PHKG1|Q16816	PPP1R3E|Q9H7J1	-0.99218
C1QB|P02746	IGHG2|P01859	-0.61703
IFNA21|P01568	STAT2|P52630	-0.98627
ADRA2B|P18089	GNG4|P50150	-0.74789
FGG|P02679	SERPINC1|P01008	-0.81465
FOXA1|P55317	FZD2|Q14332	-0.70806
PDCD1|Q15116	TCRA|P04437	-0.89864
CRTAP|O75718	SERPINH1|P50454	-0.99926
CHD7|Q9P2D1	E2F1|Q01094	-0.55373
MRPL46|Q9H2W6	MRPS21|P82921	-0.79465
GH1|P01241	IL11RA|Q14626	-0.8227
PGF|P49763	VEGFA|P15692	-0.57493
RILP|Q96NA2	TUBB8|Q3ZCM7	-0.97434
PCDH11X|Q9BZA7	PCDHGA11|Q9Y5H2	-0.99947
MT-ND1|P03886	NDUFA3|O95167	-0.91449
HLA-DQB2|P05538	SEC24B|O95487	-0.68299
MRPS36|P82909	MRPS6|P82932	-0.85018
IFNA10|P01566	IFNA8|P32881	-0.99577
GAB2|Q9UQC2	SGMS1|Q86VZ5	-0.87702
AJUBA|Q96IF1	FOXA1|P55317	-0.87209
MRC2|Q9UBG0	TGFB2|P61812	-0.98409
CRLF2|Q9HC73	IFNA5|P01569	-0.77899
ARRB2|P32121	OR10Z1|Q8NGY1	-0.99216
ITGA10|O75578	TNN|Q9UQP3	-0.98252
NDUFA4|O00483	NDUFV3|P56181	-0.89321
DAND5|Q8N907	MUC2|Q02817	-0.65769
GNAI3|P08754	TAS2R43|P59537	-0.99885
B9D1|Q9UPM9	HAUS2|Q9NVX0	-0.64761
ATP5E|P56381	ATP5G3|P48201	-0.96269
FZD6|O60353	WNT6|Q9Y6F9	-0.92227
SYCP2|Q9BX26	SYCP3|Q8IZU3	-0.99223
ACTN2|P35609	PIP5K1C|O60331	-0.67964
GNG12|Q9UBI6	MAPK13|O15264	-0.76018
INPP5E|Q9NRR6	PIP4K2C|Q8TBX8	-0.98256
IL1A|P01583	MAPK10|P53779	-0.64129
ITGAX|P20702	PARVB|Q9HBI1	-0.82065
CALML6|Q8TD86	PHKA2|P46019	-0.72374
ACVR2A|P27037	GDF3|Q9NR23	-0.84513
PLA2G4D|Q86XP0	PRKCA|P17252	-0.88624
CEP41|Q9BYV8	TUBG1|P23258	-0.99397
ALMS1|Q8TCU4	TUBGCP3|Q96CW5	-0.66421
FZD9|O00144	WNT2|P09544	-0.65912
EPS8|Q12929	USP6NL|Q92738	-0.81791
BMP4|P12644	HFE2|Q6ZVN8	-0.96429
IFNA10|P01566	IL10RA|Q13651	-0.59202
FCGR2A|P12318	IGKV1-5|P01602	-0.99973
CTNND1|O60716	PIP5K1A|Q99755	-0.82007
GNAL|P38405	OR10H4|Q8NGA5	-0.99998
ADCY6|O43306	PRKACG|P22612	-0.82803
CDH3|P22223	CELSR1|Q9NYQ6	-0.99606
ARHGEF12|Q9NZN5	RHOH|Q15669	-0.784
BBIP1|A8MTZ0	BBS1|Q8NFJ9	-0.9142
DUSP2|Q05923	MAPK10|P53779	-0.8926
AP1S2|P56377	DNM2|P50570	-0.67994
GNG2|P59768	SUCNR1|Q9BXA5	-0.92988
B9D2|Q9BPU9	ERCC6L|Q2NKX8	-0.99635
MAML3|Q96JK9	RBPJL|Q9UBG7	-0.80349
SMARCA2|P51531	TCF7L1|Q9HCS4	-0.90385
CDH17|Q12864	CTNNA3|Q9UI47	-0.68971
ABR|Q12979	RHOV|Q96L33	-0.93851
WIF1|Q9Y5W5	WNT6|Q9Y6F9	-0.99763
EIF4E1B|A6NMX2	MKNK1|Q9BUB5	-0.72619
AKT3|Q9Y243	FOXO1|Q12778	-0.67705
GALNT5|Q7Z7M9	MUC19|Q7Z5P9	-0.97737
CTNNAL1|Q9UBT7	PCDH10|Q9P2E7	-0.99727
C4A|P0C0L4	FCN3|O75636	-0.97097
RPL26L1|Q9UNX3	SPCS2|Q15005	-0.62606
IL13RA1|P78552	THPO|P40225	-0.85568
PCDHB13|Q9Y5F0	PCDHB15|Q9Y5E8	-0.99429
MLKL|Q8NB16	PGAM5|Q96HS1	-0.75557
CDK1|P06493	TCTN2|Q96GX1	-0.70188
CDC42BPA|Q5VT25	MYL2|P10916	-0.91696
SUZ12|Q15022	WNT10B|O00744	-0.87337
GNAI1|P63096	HCAR2|Q8TDS4	-0.93135
ADRA1B|P35368	NFIX|Q14938	-0.82158
CD3D|P04234	HLA-DRB3|P79483	-0.75977
GRK3|P35626	OR1J2|Q8NGS2	-0.99998
MAPK13|O15264	PRKX|P51817	-0.9752
CER1|O95813	FZD10|Q9ULW2	-0.99128
CHD3|Q12873	MBD3L2|Q8NHZ7	-0.76185
ATP1B3|P54709	PRKACG|P22612	-0.92245
NFYB|P25208	ZNF92|Q03936	-0.9653
COL6A2|P12110	P3H1|Q32P28	-0.99764
ACTN2|P35609	COL14A1|Q05707	-0.90694
AKAP9|Q99996	CEP78|Q5JTW2	-0.99584
CDH15|P55291	CDH23|Q9H251	-0.64965
PCDHA2|Q9Y5H9	PCDHA8|Q9Y5H6	-0.99016
ADH1C|P00326	UGT2B10|P36537	-0.99986
PCDH12|Q9NPG4	PCDHA5|Q9Y5H7	-0.99533
CELSR2|Q9HCU4	PCDH7|O60245	-0.99769
APOC3|P02656	LRP8|Q14114	-0.76653
PCDHA8|Q9Y5H6	PCDHB1|Q9Y5F3	-0.99275
ARHGEF7|Q14155	RHOC|P08134	-0.60497
INCENP|Q9NQS7	SPDL1|Q96EA4	-0.92216
ADCY7|P51828	CALML6|Q8TD86	-0.79394
PCDH11Y|Q9BZA8	PCDH18|Q9HCL0	-0.99941
GRK3|P35626	CXCR6|O00574	-0.96933
GNAI3|P08754	TAS2R41|P59536	-0.99983
IFNA14|P01570	IL9R|Q01113	-0.87093
B4GALT5|O43286	USF2|Q15853	-0.65518
CC2D2A|Q9P2K1	TTBK2|Q6IQ55	-0.91726
BCR|P11274	RHOF|Q9HBH0	-0.80255
PKN1|Q16512	PRKCE|Q02156	-0.74655
ACSBG1|Q96GR2	CPT1A|P50416	-0.9974
NFE2|Q16621	PPIL2|Q13356	-0.89809
ECD|O95905	SP2|Q02086	-0.9318
BCLAF1|Q9NYF8	DUSP22|Q9NRW4	-0.85834
GCNT1|Q02742	MUC13|Q9H3R2	-0.9897
LAMB4|A4D0S4	SV2B|Q7L1I2	-0.95659
LAMA5|O15230	NTRK1|P04629	-0.57664
ARHGAP9|Q9BRR9	RHOJ|Q9H4E5	-0.73583
CDH17|Q12864	PCDHA11|Q9Y5I1	-0.98493
CTNNAL1|Q9UBT7	PCDHB1|Q9Y5F3	-0.97886
GNAO1|P09471	GPR45|Q9Y5Y3	-0.96727
PCDHA11|Q9Y5I1	PCDHB10|Q9UN67	-0.99875
GNA14|O95837	LTB4R|Q15722	-0.85524
PCDHB16|Q9NRJ7	PCDHGA2|Q9Y5H1	-0.99755
GH2|P01242	MPL|P40238	-0.74767
MYLK2|Q9H1R3	ROCK1|Q13464	-0.99312
ARRB2|P32121	OR4F17|Q8NGA8	-0.99563
DNAH5|Q8TE73	TUBB8|Q3ZCM7	-0.97919
B9D2|Q9BPU9	KIF2C|Q99661	-0.97551
GNGT1|P63211	OR2T34|Q8NGX1	-0.99931
MRPL52|Q86TS9	MTIF2|P46199	-0.94691
FZD4|Q9ULV1	WNT10A|Q9GZT5	-0.94199
ATP1B2|P14415	PRKACB|P22694	-0.8878
MKS1|Q9NXB0	TTC21B|Q7Z4L5	-0.90181
RPL27A|P46776	SPCS2|Q15005	-0.67133
IGKV1-5|P01602	IGKV4-1|P06312	-1
EPO|P01588	LEPR|P48357	-0.86269
PRKCG|P05129	PTK2|Q05397	-0.57273
COL10A1|Q03692	LIMS1|P48059	-0.88513
PDE5A|O76074	TFAP2A|P05549	-0.82566
SPC25|Q9HBM1	TAOK1|Q7L7X3	-0.75967
GRK3|P35626	OR4A15|Q8NGL6	-0.9999
C2CD3|Q4AC94	CEP78|Q5JTW2	-0.99961
IFNA16|P05015	IL12RB2|Q99665	-0.67246
ACTN3|Q08043	PIP4K2A|P48426	-0.94995
LPAR5|Q9H1C0	PIK3R5|Q8WYR1	-0.99998
HLA-C|P30505	KIR2DS2|P43631	-0.86347
ATRIP|Q8WXE1	SMARCAL1|Q9NZC9	-0.89058
GPLD1|P80108	KDELR1|P24390	-0.79942
MYO9A|B2RTY4	RHOD|O00212	-0.9247
ETFB|P38117	NFYA|P23511	-0.62795
CDHR2|Q9BYE9	PCDHGA8|Q9Y5G5	-0.99474
PCDHA2|Q9Y5H9	PCDHGB3|Q9Y5G1	-0.99218
PCDH11X|Q9BZA7	PCDHB18P|Q96TA0	-0.99893
CTNNA3|Q9UI47	PCDHB1|Q9Y5F3	-0.97525
CENPE|Q02224	SPDL1|Q96EA4	-0.95578
IFNA8|P32881	IL21R|Q9HBE5	-0.96102
ATP1A2|P50993	KL|Q9UEF7	-0.86485
GNG7|O60262	WNT2B|Q93097	-0.9747
RPS28|P62857	SPCS3|P61009	-0.71481
B3GNT8|Q7Z7M8	MUC20|Q8N307	-0.90535
MT-ND2|P03891	NDUFA1|O15239	-0.76629
GNB1|P62873	OR9K2|Q8NGE7	-0.99743
MRPL43|Q8N983	MRPS33|Q9Y291	-0.91114
GNGT1|P63211	OR6A2|O95222	-0.9995
MAP4K4|O95819	TNF|P01375	-0.82151
DCC|P43146	SLIT3|O75094	-0.63143
GPC3|P51654	NDST1|P52848	-0.99911
DYNC2H1|Q8NCM8	TTC26|A0AVF1	-0.97969
CELSR2|Q9HCU4	PCDHA9|Q9Y5H5	-0.82922
B3GNT2|Q9NY97	LUM|P51884	-0.90418
CDHR1|Q96JP9	PCDHGC5|Q9Y5F6	-0.98872
FADS2|O95864	RXRA|P19793	-0.91965
HLA-DQB2|P05538	TRAC|P01848	-0.97729
HLA-B|P30460	KIR2DL5A|Q8N109	-0.96259
GNAL|P38405	OR10Q1|Q8NGQ4	-0.99998
FGD4|Q96M96	RHOBTB2|Q9BYZ6	-0.87821
POGK|Q9P215	ZNF263|O14978	-0.9987
DYNC2H1|Q8NCM8	TUBB1|Q9H4B7	-0.78703
CDHR2|Q9BYE9	PCDHA1|Q9Y5I3	-0.98342
CD3G|P09693	PDCD1LG2|Q9BQ51	-0.99961
MT-ND5|P03915	NDUFB4|O95168	-0.84655
ELF1|P32519	PRAME|P78395	-0.73611
CELSR2|Q9HCU4	PCDHB4|Q9Y5E5	-0.9969
CXCL1|P09341	MAPK12|P53778	-0.5703
CDK4|P11802	TEX15|Q9BXT5	-0.8549
ADH1A|P07327	UGT1A9|O60656	-0.99999
PCDH18|Q9HCL0	PCDHA11|Q9Y5I1	-0.99803
GH2|P01242	LIFR|P42702	-0.82399
KRAS|P01116	SPTB|P11277	-0.68049
HLA-DQB2|P05538	KIF3B|O15066	-0.58069
COL24A1|Q17RW2	PCOLCE2|Q9UKZ9	-0.94578
CXCL12|P48061	FGR|P09769	-0.62021
CHRM5|P08912	GRK6|P43250	-0.951
ASAP1|Q9ULH1	KDELR3|O43731	-0.79547
CENPM|Q9NSP4	CENPP|Q6IPU0	-0.81434
PIK3C2B|O00750	PIP5K1A|Q99755	-0.91366
GNGT1|P63211	OR8H2|Q8N162	-0.99838
PCDH11X|Q9BZA7	PCDHB1|Q9Y5F3	-0.99833
GH2|P01242	IL10RA|Q13651	-0.80472
ARRB2|P32121	OR8B3|Q8NGG8	-0.98704
ITK|Q08881	TEC|P42680	-0.92834
HLA-A|P10314	KIR2DL5A|Q8N109	-0.89411
CDH13|P55290	PCDHB12|Q9Y5F1	-0.93845
CP|P00450	SLC40A1|Q9NP59	-0.88867
ATP5G1|P05496	ATP5J2|P56134	-0.88821
ADRB3|P13945	GRK5|P34947	-0.89395
CENPI|Q92674	CENPL|Q8N0S6	-0.98904
PCDHA11|Q9Y5I1	PCDHGB3|Q9Y5G1	-0.99946
OPHN1|O60890	RHOQ|P17081	-0.94907
ADAM20|O43506	ADAM21|Q9UKJ8	-0.94513
CHN2|P52757	RHOC|P08134	-0.89099
PCDH1|Q08174	PCDHB10|Q9UN67	-0.99658
COL9A2|Q14055	LIMS2|Q7Z4I7	-0.85995
C1S|P09871	IGHG4|P01861	-0.84456
MUC3A|Q02505	ST3GAL3|Q11203	-0.9962
B2M|P61769	TRAC|P01848	-0.98001
CRLF2|Q9HC73	IFNL2|Q8IZJ0	-0.9878
CRY1|Q16526	DEC1|Q9P2X7	-0.73223
GNB1|P62873	OR6C2|Q9NZP2	-0.9954
CLASP1|Q7Z460	TAOK1|Q7L7X3	-0.84655
PRKAG1|P54619	TBC1D1|Q86TI0	-0.67495
G6PC3|Q9BUM1	PRKAA1|Q13131	-0.62737
E2F1|Q01094	ZNF696|Q9H7X3	-0.79527
PDPK1|O15530	PRKCI|P41743	-0.6661
GPC4|O75487	HS6ST2|Q96MM7	-0.9965
MOV10L1|Q9BXT6	TDRD12|Q587J7	-0.99887
PCDHB12|Q9Y5F1	PCDHGC5|Q9Y5F6	-0.99847
ACTN1|P12814	COL15A1|P39059	-0.73704
CACNG4|Q9UBN1	GRIA3|P42263	-0.79334
CD177|Q8N6Q3	PROCR|Q9UNN8	-0.94632
PDPK1|O15530	PIK3R5|Q8WYR1	-0.85309
MSI1|O43347	PABPC4|Q13310	-0.7565
GRIK3|Q13003	PLCB2|Q00722	-0.83212
ITGAE|P38570	PARVB|Q9HBI1	-0.96815
CSNK1A1L|Q8N752	WNT10A|Q9GZT5	-0.9884
CCL14|Q16627	CX3CR1|P49238	-0.7664
GNAL|P38405	OR10A3|P58181	-0.99999
CPLX1|O14810	SLC17A7|Q9P2U7	-0.94275
GNGT1|P63211	OR51G1|Q8NGK1	-0.99782
GFM2|Q969S9	MRPL23|Q16540	-0.84964
MUC4|Q99102	ST3GAL3|Q11203	-0.7766
GNGT1|P63211	PRKACG|P22612	-0.77329
DNAH5|Q8TE73	TUBB1|Q9H4B7	-0.94093
EPHA7|Q15375	EPHB6|O15197	-0.98469
GNAL|P38405	OR6X1|Q8NH79	-0.99999
FXYD2|P54710	PRKX|P51817	-0.93065
GNAT3|A8MTJ3	NMUR1|Q9HB89	-0.92463
ADCY4|Q8NFM4	PRKACA|P17612	-0.77863
PRKCH|P24723	SHC3|Q92529	-0.64151
CACNG8|Q8WXS5	GRIA3|P42263	-0.89601
CSF3|P09919	IL20RB|Q6UXL0	-0.6746
ATP6V0A2|Q9Y487	ATP6V1A|P38606	-0.65066
HCK|P08631	RGS1|Q08116	-0.69326
GADD45GIP1|Q8TAE8	MTIF3|Q9H2K0	-0.97927
EPHB4|P54760	MYL12A|P19105	-0.96514
CDH17|Q12864	PCDHA8|Q9Y5H6	-0.88538
GNGT1|P63211	OR4P4|Q8NGL7	-0.99834
SIX5|Q8N196	ZNF420|Q8TAQ5	-0.93791
DVL2|O14641	WNT9B|O14905	-0.98286
GRK3|P35626	OR8B8|Q15620	-0.99997
GADD45GIP1|Q8TAE8	MRPL53|Q96EL3	-0.9038
PI4K2A|Q9BTU6	PLCD4|Q9BRC7	-0.97663
GHSR|Q92847	GNA14|O95837	-0.87522
ATF3|P18847	CNOT11|Q9UKZ1	-0.95276
NGEF|Q8N5V2	RHOT1|Q8IXI2	-0.9192
TNFAIP8|O95379	TUBB6|Q9BUF5	-0.77026
MRC2|Q9UBG0	TGFB3|P10600	-0.99347
CLDN5|O00501	TJP3|O95049	-0.81801
PCDHB16|Q9NRJ7	PCDHGA11|Q9Y5H2	-0.99666
MYL1|P05976	TNNI1|P19237	-0.56671
CACNG4|Q9UBN1	MYO6|Q9UM54	-0.82896
RHOQ|P17081	SRGAP3|O43295	-0.82493
FCER1G|P30273	IGLC6|P0CF74	-0.90524
AJUBA|Q96IF1	LATS2|Q9NRM7	-0.67915
CDIPT|O14735	PLCD3|Q8N3E9	-0.99884
HLA-DQB1|P01920	KIF11|P52732	-0.83445
GRK3|P35626	OR4C3|Q8NH37	-0.99992
TRAF6|Q9Y4K3	ZNF274|Q96GC6	-0.78399
CACNG7|P62955	PPP2R5A|Q15172	-0.86518
PCDHB6|Q9Y5E3	PCDHGA3|Q9Y5H0	-0.99831
RHOF|Q9HBH0	TRIP10|Q15642	-0.88666
DUSP7|Q16829	MAPK14|Q16539	-0.57933
FZD4|Q9ULV1	WNT11|O96014	-0.63396
COL26A1|Q96A83	CRTAP|O75718	-0.99977
DUSP7|Q16829	MAPK11|Q15759	-0.89879
ARHGDIB|P52566	RHOV|Q96L33	-0.58198
IL22RA1|Q8N6P7	IL26|Q9NPH9	-0.92324
E2F5|Q15329	LIN54|Q6MZP7	-0.75429
FCGR2C|P31995	TNFRSF11A|Q9Y6Q6	-0.77621
CTCF|P49711	ZNF595|Q8IYB9	-0.98971
GNAL|P38405	OR6C2|Q9NZP2	-0.99997
ARRB2|P32121	OR10G3|Q8NGC4	-0.99449
MRAS|O14807	PLCE1|Q9P212	-0.69044
DGKB|Q9Y6T7	PLCB2|Q00722	-0.96131
GNAL|P38405	LPAR4|Q99677	-0.99624
CTCF|P49711	HOXC5|Q00444	-0.95744
PCDHB10|Q9UN67	PCDHB4|Q9Y5E5	-0.99941
DAND5|Q8N907	FGL2|Q14314	-0.99893
NDE1|Q9NXR1	TAOK1|Q7L7X3	-0.62797
RPL37|P61927	RPS4Y1|P22090	-0.89482
B4GALT5|O43286	MUC19|Q7Z5P9	-0.92454
GNB3|P16520	PRKCA|P17252	-0.50496
KIF2A|O00139	RCC2|Q9P258	-0.73739
CSF3R|Q99062	IFNE|Q86WN2	-0.93101
DVL1|O14640	WNT8B|Q93098	-0.92527
NDUFB7|P17568	NDUFC2|O95298	-0.98103
CLTA|P09496	KDELR2|P33947	-0.75413
GNA14|O95837	QRFP|P83859	-0.92439
DUSP9|Q99956	MAPK11|Q15759	-0.90293
CER1|O95813	FRZB|Q92765	-0.99169
CDH5|P33151	PCDHB18P|Q96TA0	-0.89725
SFI1|A8K8P3	TCTN2|Q96GX1	-0.91615
CYP2A13|Q16696	HSD11B1|P28845	-0.99955
BLK|P51451	EPHA6|Q9UF33	-0.98792
PIP4K2B|P78356	PIP5K1A|Q99755	-0.98679
IGHD|P01880	LYN|P07948	-0.94454
SDCCAG8|Q86SQ7	TMEM216|Q9P0N5	-0.93798
OCRL|Q01968	RHOV|Q96L33	-0.8777
L1CAM|P32004	RPS6KA3|P51812	-0.59858
IL23R|Q5VWK5	THPO|P40225	-0.94046
GRK7|Q8WTQ7	HTR1E|P28566	-0.96992
GRK3|P35626	OR52E4|Q8NGH9	-0.99985
DUSP12|Q9UNI6	MAPK13|O15264	-0.83926
CSNK1G3|Q9Y6M4	FZD9|O00144	-0.64919
YY1|P25490	ZNF614|Q8N883	-0.84577
RAC2|P15153	STARD8|Q92502	-0.98903
MYLK2|Q9H1R3	PAK2|Q13177	-0.96654
OCRL|Q01968	PI4K2A|Q9BTU6	-0.8195
MS4A2|Q01362	PTK2|Q05397	-0.68537
PDPK1|O15530	PKN3|Q6P5Z2	-0.81185
CITED2|Q99967	FOXA1|P55317	-0.57217
IFNL1|Q8IU54	IL4R|P24394	-0.9651
CD274|Q9NZQ7	HLA-DPB1|P04440	-0.95305
FAM13B|Q9NYF5	RHOC|P08134	-0.93407
GLI3|P10071	WNT2B|Q93097	-0.84756
B9D2|Q9BPU9	BUB1|O43683	-0.9869
GNAL|P38405	OR52H1|Q8NGJ2	-0.99998
CNOT11|Q9UKZ1	EIF4A2|Q14240	-0.77143
CD3D|P04234	PDCD1|Q15116	-0.67782
GAS8|O95995	SMO|Q99835	-0.99813
ADIPOR1|Q96A54	CAMKK2|Q96RR4	-0.92319
RPL23A|P62750	SPCS2|Q15005	-0.58383
GNAL|P38405	OR10H5|Q8NGA6	-0.99998
IFT140|Q96RY7	IFT74|Q96LB3	-0.99174
MET|P08581	RND1|Q92730	-0.89998
CD274|Q9NZQ7	CD80|P33681	-0.93834
GNG7|O60262	HRH1|P35367	-0.84117
GNGT1|P63211	OR4S1|Q8NGB4	-0.9987
KIF26A|Q9ULI4	OSBPL1A|Q9BXW6	-0.74389
GATA2|P23769	KLF1|Q13351	-0.84219
ARAP3|Q8WWN8	RHOG|P84095	-0.80712
IL22RA2|Q969J5	SOCS5|O75159	-0.92321
CENPO|Q9BU64	TAOK1|Q7L7X3	-0.62453
MYH3|P11055	MYL4|P12829	-0.70073
CSF3|P09919	IL22RA1|Q8N6P7	-0.84977
DUSP8|Q13202	MAP3K4|Q9Y6R4	-0.95093
UQCR10|Q9UDW1	UQCRC1|P31930	-0.77706
IGF1R|P08069	SHC4|Q6S5L8	-0.86188
MRPS22|P82650	MRPS28|Q9Y2Q9	-0.83381
GNB2|P62879	WNT8A|Q9H1J5	-0.99926
PCDH7|O60245	PCDHA7|Q9UN72	-0.99621
IMPAD1|Q9NX62	PLCB1|Q9NQ66	-0.99531
NDUFB6|O95139	NDUFS7|O75251	-0.87904
CD19|P15391	IGLC7|A0M8Q6	-0.97121
GCKR|Q14397	NUP58|Q9BVL2	-0.74784
ADH4|P08319	UGT2B28|Q9BY64	-0.99984
GRIK5|Q16478	RAC3|P60763	-0.61746
CACNB4|O00305	PRKX|P51817	-0.69267
GNB1|P62873	OR4K5|Q8NGD3	-0.96779
CRY1|Q16526	FBXL3|Q9UKT7	-0.7089
CHRM1|P11229	GNB2|P62879	-0.81276
CXCR6|O00574	GRK6|P43250	-0.94542
G6PC2|Q9NQR9	PRKAG2|Q9UGJ0	-0.76279
PTK2|Q05397	TNR|Q92752	-0.90773
GNGT1|P63211	OR1K1|Q8NGR3	-0.99911
IGKV4-1|P06312	YES1|P07947	-0.98769
ADCY3|O60266	ADCY4|Q8NFM4	-0.82407
GLCE|O94923	SDC3|O75056	-0.57147
ANO5|Q75V66	CLCA2|Q9UQC9	-0.99955
P3H1|Q32P28	PPIB|P23284	-0.98313
CTNNA2|P26232	PCDHGA2|Q9Y5H1	-0.99198
GALNT15|Q8N3T1	MUC12|Q9UKN1	-0.98174
AMBP|P02760	IGKV1-5|P01602	-0.99998
LRP4|O75096	MUSK|O15146	-0.69209
AKT3|Q9Y243	PFKFB2|O60825	-0.63379
LMOD1|P29536	MYL6B|P14649	-0.93061
DDC|P20711	POU5F1|Q01860	-0.71653
CDH1|P12830	PCDHGA2|Q9Y5H1	-0.86795
CNTF|P26441	IL22RA2|Q969J5	-0.67478
CYP2A13|Q16696	UGT2B10|P36537	-0.99983
GCNT4|Q9P109	MUC19|Q7Z5P9	-0.99306
GNAL|P38405	OR4D9|Q8NGE8	-0.99995
MUC19|Q7Z5P9	ST3GAL2|Q16842	-0.84853
CDCA8|Q53HL2	EVI5|O60447	-0.63338
GNB1|P62873	OR8H1|Q8NGG4	-0.99803
SAP30BP|Q9UHR5	SUDS3|Q9H7L9	-0.85726
MATK|P42679	NGF|P01138	-0.66139
ALMS1|Q8TCU4	PAFAH1B1|P43034	-0.91235
BBIP1|A8MTZ0	LZTFL1|Q9NQ48	-0.89953
GNGT1|P63211	OR51D1|Q8NGF3	-0.99927
KCNJ5|P48544	SSTR4|P31391	-0.81352
B3GNT8|Q7Z7M8	MUC2|Q02817	-0.81852
COX5A|P20674	COX6C|P09669	-0.82785
CSPG5|O95196	NCAN|O14594	-0.91826
COL21A1|Q96P44	CRTAP|O75718	-0.99985
IGHE|P01854	IGLC1|P0CG04	-0.99914
CDK1|P06493	WEE2|P0C1S8	-0.95176
GNGT1|P63211	OR13C4|Q8NGS5	-0.9989
CLIP1|P30622	SKA2|Q8WVK7	-0.67687
ESPL1|Q14674	SGO2|Q562F6	-0.83753
CEP41|Q9BYV8	CETN2|P41208	-0.99858
RCC2|Q9P258	STAG2|Q8N3U4	-0.6326
CDH16|O75309	PCDH10|Q9P2E7	-0.98049
FGFR4|P22455	PRKCQ|Q04759	-0.85452
MYL6B|P14649	MYLK2|Q9H1R3	-0.99236
AGRN|O00468	APOC2|P02655	-0.93588
HERC5|Q9UII4	IFIT1|P09914	-0.73
CDH17|Q12864	PCDHA6|Q9UN73	-0.94598
GNB1|P62873	OR10H1|Q9Y4A9	-0.98469
CDH5|P33151	PCDHGA1|Q9Y5H4	-0.98109
CCL8|P80075	CXCR6|O00574	-0.84763
NDUFC2|O95298	NDUFV2|P19404	-0.82995
CTSV|O60911	HLA-DQA1|P01909	-0.95608
G6PC|P35575	HNF4A|P41235	-0.64591
AKT2|P31751	CREB3L1|Q96BA8	-0.93477
AQP2|P41181	CREB3L1|Q96BA8	-0.96561
IGKV1-5|P01602	PLCG2|P16885	-0.99866
COX7A2L|O14548	SCO2|O43819	-0.99988
ATP5E|P56381	ATP5J|P18859	-0.90823
HLA-A|P10314	KIR2DS4|P43632	-0.84416
CEP41|Q9BYV8	CSNK1E|P49674	-0.99187
MT-ND2|P03891	NDUFB3|O43676	-0.79364
GNAT1|P11488	GNAT2|P19087	-0.87159
CDH13|P55290	CDH23|Q9H251	-0.8402
PAFAH1B1|P43034	TMEM216|Q9P0N5	-0.94734
GADD45GIP1|Q8TAE8	MRPS34|P82930	-0.68414
PIP5K1A|Q99755	SCIN|Q9Y6U3	-0.76974
CD3G|P09693	PIK3CB|P42338	-0.56371
EPO|P01588	HDAC2|Q92769	-0.89405
GNGT1|P63211	OR2H1|Q9GZK4	-0.99949
ARRB2|P32121	OR9K2|Q8NGE7	-0.99527
GNAL|P38405	OR6C76|A6NM76	-0.99998
IFNA6|P05013	IL11RA|Q14626	-0.94278
NFYB|P25208	PNPO|Q9NVS9	-0.95028
CACNA1S|Q13698	RASGRF2|O14827	-0.98456
DCHS1|Q96JQ0	PCDH9|Q9HC56	-0.9982
FZD6|O60353	GNB4|Q9HAV0	-0.91932
EXT1|Q16394	GPC3|P51654	-0.60447
COL9A2|Q14055	COL9A3|Q14050	-0.79004
COL7A1|Q02388	ITGAE|P38570	-0.8347
CALML5|Q9NZT1	PPP1R3C|Q9UQK1	-0.79534
ARSF|P54793	SUMF2|Q8NBJ7	-0.92895
CLIC2|O15247	RYR3|Q15413	-0.90976
COL13A1|Q5TAT6	ITGB8|P26012	-0.6845
FGFR2|P21802	PDGFD|Q9GZP0	-0.97837
SMC1A|Q14683	SYCP1|Q15431	-0.83859
CREB5|Q02930	PDYN|P01213	-0.79067
FGFR1|P11362	FGFR3|P22607	-0.72187
ERBB4|Q15303	STAT4|Q14765	-0.75277
SIX5|Q8N196	ZNF133|P52736	-0.95975
GNG12|Q9UBI6	HTR5A|P47898	-0.92402
ERCC6L|Q2NKX8	RANGAP1|P46060	-0.81487
DLC1|Q96QB1	RHOF|Q9HBH0	-0.98105
DOCK1|Q14185	PTK2|Q05397	-0.73641
NRAS|P01111	RALB|P11234	-0.64156
IFNA1|P01562	IL22RA2|Q969J5	-0.9495
GNAL|P38405	OR2L8|Q8NGY9	-0.99999
LGR6|Q9HBX8	RSPO3|Q9BXY4	-0.99821
CDH17|Q12864	PCDH7|O60245	-0.99465
ACOX2|Q99424	RXRB|P28702	-0.84909
NDUFA4|O00483	NDUFB3|O43676	-0.98104
RHOJ|Q9H4E5	SYDE1|Q6ZW31	-0.93931
GRK3|P35626	OR52N5|Q8NH56	-0.99994
HDAC8|Q9BY41	HIST2H2BE|Q16778	-0.84445
ITGA9|Q13797	ITGBL1|O95965	-0.95573
SSR3|Q9UNL2	SSR4|P51571	-0.82579
GNB1|P62873	OR2B11|Q5JQS5	-0.99701
DUSP5|Q16690	MAPK8|P45983	-0.75827
GRK3|P35626	HTR1E|P28566	-0.95954
FZD5|Q13467	PI4K2A|Q9BTU6	-0.70778
FZD7|O75084	SFRP5|Q5T4F7	-0.95269
CEACAM5|P06731	DAND5|Q8N907	-0.88114
LAMB1|P07942	SV2B|Q7L1I2	-0.81876
ASIC2|Q16515	ASIC4|Q96FT7	-0.93937
MRPL20|Q9BYC9	MTIF3|Q9H2K0	-0.74387
SCN5A|Q14524	SPTBN5|Q9NRC6	-0.79225
ITGAX|P20702	LIMS1|P48059	-0.61229
QRFP|P83859	QRFPR|Q96P65	-0.99189
L1CAM|P32004	SPTBN5|Q9NRC6	-0.72249
COL18A1|P39060	SERPINH1|P50454	-0.74369
IFNA7|P01567	TYK2|P29597	-0.86512
ATP5E|P56381	ATP5L|O75964	-0.52603
GRK3|P35626	OR13F1|Q8NGS4	-0.99997
CYP19A1|P11511	PRKX|P51817	-0.9822
PRKX|P51817	SCN4B|Q8IWT1	-0.99261
NDUFB11|Q9NX14	NDUFS8|O00217	-0.92991
FCER1A|P12319	IGLC6|P0CF74	-0.82821
DUSP9|Q99956	MAPK14|Q16539	-0.57817
GALNT5|Q7Z7M9	MUC20|Q8N307	-0.92437
CNOT11|Q9UKZ1	EIF4E|P06730	-0.78971
EFTUD2|Q15029	SRSF2|Q01130	-0.60621
GRK3|P35626	OR2T5|Q6IEZ7	-0.99997
GRK3|P35626	OR4A47|Q6IF82	-0.99987
CELSR3|Q9NYQ7	PCDHGB3|Q9Y5G1	-0.89881
TADA2B|Q86TJ2	ZNF385A|Q96PM9	-0.96167
ARHGAP6|O43182	RHOU|Q7L0Q8	-0.95281
FAM13A|O94988	RHOG|P84095	-0.88072
APH1B|Q8WW43	NOTCH4|Q99466	-0.71693
MRAS|O14807	PRKCG|P05129	-0.78674
MT-CO3|P00414	SCO1|O75880	-0.97832
HLA-DQB2|P05538	KIF18A|Q8NI77	-0.90635
INPP5E|Q9NRR6	PIK3C2G|O75747	-0.98694
ATF3|P18847	PRKACG|P22612	-0.96336
NDUFB10|O96000	NDUFB2|O95178	-0.69648
ATP1A4|Q13733	PRKACB|P22694	-0.95188
POMC|P01189	SRD5A2|P31213	-0.9642
CEP76|Q8TAP6	TMEM216|Q9P0N5	-0.66605
GRIA4|P48058	NEFL|P07196	-0.80184
PRKX|P51817	SLC8A1|P32418	-0.95264
CLDN9|O95484	TJP3|O95049	-0.69295
MYLK2|Q9H1R3	PAK5|Q9P286	-0.99769
PCDHB12|Q9Y5F1	PCDHGA11|Q9Y5H2	-0.99858
CDH16|O75309	PCDHGA11|Q9Y5H2	-0.95252
GNG7|O60262	HRH2|P25021	-0.85695
PRICKLE2|Q7Z3G6	VANGL1|Q8TAA9	-0.61438
GNB2|P62879	WNT7B|P56706	-0.76348
NDUFB10|O96000	NDUFB3|O43676	-0.83728
GALNT7|Q86SF2	MUC12|Q9UKN1	-0.78465
RPL29|P47914	SSR2|P43308	-0.89252
FZD4|Q9ULV1	SFRP4|Q6FHJ7	-0.92034
ARRB2|P32121	OR10H1|Q9Y4A9	-0.97213
HLA-F|P30511	TCRB|P04435	-0.99827
IFNL2|Q8IZJ0	IL11RA|Q14626	-0.99098
AHSG|P02765	HFE2|Q6ZVN8	-0.99388
GNAL|P38405	OR2M4|Q96R27	-0.99999
PCDHB1|Q9Y5F3	PCDHB8|Q9UN66	-0.99915
MT-ND2|P03891	NDUFA4|O00483	-0.81465
AKT3|Q9Y243	HSP90B1|P14625	-0.7459
KCNAB3|O43448	KCNG2|Q9UJ96	-0.99908
PCDH11Y|Q9BZA8	PCDHA8|Q9Y5H6	-0.9998
GNAS|P84996	PLA2G4C|Q9UP65	-0.99271
MRPL52|Q86TS9	MRPS17|Q9Y2R5	-0.79235
CD3D|P04234	MAP4K1|Q92918	-0.75083
MATK|P42679	NTRK2|Q16620	-0.96785
CTNNA2|P26232	PCDHB7|Q9Y5E2	-0.96511
CDHR2|Q9BYE9	PCDH9|Q9HC56	-0.97242
HRAS|P01112	RPS6KA2|Q15349	-0.87418
AGL|P35573	GYG1|P46976	-0.71496
FZD6|O60353	LRP5L|A4QPB2	-0.80236
DAND5|Q8N907	MMP28|Q9H239	-0.95121
FZD4|Q9ULV1	WNT8B|Q93098	-0.9042
C2CD3|Q4AC94	TCTN3|Q6NUS6	-0.65741
CTBP2|P56545	TBX1|O43435	-0.87828
FCGR2C|P31995	MAPK12|P53778	-0.87535
AKT2|P31751	RALGAPA2|Q2PPJ7	-0.80086
GNG13|Q9P2W3	WNT8A|Q9H1J5	-0.92341
CHN1|P15882	KDELR3|O43731	-0.70472
FZD4|Q9ULV1	GNB3|P16520	-0.83649
GNB5|O14775	LPAR6|P43657	-0.94968
BUB1|O43683	CENPF|P49454	-0.5721
MT-ND4L|P03901	NDUFA13|Q9P0J0	-0.89238
PHKA1|P46020	PYGL|P06737	-0.78417
GNB1|P62873	OR5M8|Q8NGP6	-0.99068
NFYB|P25208	ZBTB3|Q9H5J0	-0.82971
GARNL3|Q5VVW2	GNG8|Q9UK08	-0.95003
FAT3|Q8TDW7	PCDHGA11|Q9Y5H2	-0.997
MRPL41|Q8IXM3	MRRF|Q96E11	-0.7316
PCDHB15|Q9Y5E8	PCDHGB3|Q9Y5G1	-0.99807
CXCL6|P80162	GNAT3|A8MTJ3	-0.88036
GNA15|P30679	WNT2B|Q93097	-0.83952
GRK5|P34947	HTR1F|P30939	-0.98062
FBLN1|P23142	MFAP4|P55083	-0.93572
MCF2|P10911	RHOG|P84095	-0.69541
IL20|Q9NYY1	IL20RA|Q9UHF4	-0.5572
RXRA|P19793	SLC10A2|Q12908	-0.96661
C1GALT1|Q9NS00	MUC12|Q9UKN1	-0.98367
MRPS26|Q9BYN8	MRRF|Q96E11	-0.82564
GNAT3|A8MTJ3	MT-RNR2|Q8IVG9	-0.97542
MAPK8|P45983	PLA2G4B|P0C869	-0.93032
SGO2|Q562F6	TAOK1|Q7L7X3	-0.92802
ARHGAP30|Q7Z6I6	RHOF|Q9HBH0	-0.98073
GNG7|O60262	HTR5A|P47898	-0.94906
MRPL54|Q6P161	MTRF1L|Q9UGC7	-0.72952
CYP2C18|P33260	MGST1|P10620	-0.99916
DRD4|P21917	GRK5|P34947	-0.79195
KALRN|O60229	RHOQ|P17081	-0.87018
NRF1|Q16656	PPRC1|Q5VV67	-0.88644
MT-ND1|P03886	MT-ND4L|P03901	-0.75189
ATP1A2|P50993	PIK3R5|Q8WYR1	-0.94474
IGLC1|P0CG04	SRC|P12931	-0.84203
EIF4A3|P38919	EIF4E3|Q8N5X7	-0.74778
IFNGR1|P15260	IFNW1|P05000	-0.88116
CENPM|Q9NSP4	TAOK1|Q7L7X3	-0.93816
MRPL52|Q86TS9	MRPS28|Q9Y2Q9	-0.97468
RAB10|P61026	TBC1D1|Q86TI0	-0.73604
COL19A1|Q14993	ITGBL1|O95965	-0.99471
FAT1|Q14517	PCDHA11|Q9Y5I1	-0.99929
ATF3|P18847	TRIAP1|O43715	-0.81088
COL16A1|Q07092	P3H1|Q32P28	-0.99303
RPS4Y1|P22090	SMG6|Q86US8	-0.90822
ACSL1|P33121	CPT1C|Q8TCG5	-0.99885
APOBEC3G|Q9HC16	PSMB11|A5LHX3	-0.89048
GXYLT1|Q4G148	SDC3|O75056	-0.94341
CDS1|Q92903	DGKA|P23743	-0.86582
GATA2|P23769	TBX2|Q13207	-0.85533
MRPL19|P49406	MRPS6|P82932	-0.56517
CYP2C9|P11712	GSTM2|P28161	-0.8366
GNB1|P62873	TAS2R60|P59551	-0.88885
HOXC5|Q00444	SUZ12|Q15022	-0.92528
B3GAT3|O94766	CREB1|P16220	-0.84839
GNAL|P38405	OR51B6|Q9H340	-0.99998
GNA14|O95837	WNT9B|O14905	-0.99383
GRK3|P35626	OR4C12|Q96R67	-0.99981
CENPF|P49454	ERCC6L|Q2NKX8	-0.8085
CTCFL|Q8NI51	ZNF280B|Q86YH2	-0.99981
MYO9A|B2RTY4	RHOQ|P17081	-0.98978
PIK3R5|Q8WYR1	PLD2|O14939	-0.66148
GNG4|P50150	WNT16|Q9UBV4	-0.93866
ALMS1|Q8TCU4	B9D2|Q9BPU9	-0.99512
WIF1|Q9Y5W5	WNT10B|O00744	-0.99655
AP1S2|P56377	HLA-DPB1|P04440	-0.8808
HLA-DQA2|P01906	RFXANK|O14593	-0.69209
CHRM3|P20309	GRK5|P34947	-0.54669
CALML5|Q9NZT1	PYGL|P06737	-0.76934
GNGT1|P63211	OR4D9|Q8NGE8	-0.99767
HRAS|P01112	KLB|Q86Z14	-0.57173
HLA-DOB|P13765	NFYC|Q13952	-0.60683
CELSR2|Q9HCU4	PCDHGA11|Q9Y5H2	-0.97806
HELZ2|Q9BYK8	SREBF2|Q12772	-0.59684
DSCAM|O60469	MAPK12|P53778	-0.95936
LIFR|P42702	SOCS5|O75159	-0.73369
PCDH11Y|Q9BZA8	PCDHA2|Q9Y5H9	-0.99965
PCDHB12|Q9Y5F1	PCDHB16|Q9NRJ7	-0.99496
F13B|P05160	SERPINC1|P01008	-0.74148
NUP210|Q8TEM1	SRSF6|Q13247	-0.89621
TTC30B|Q8N4P2	WDR60|Q8WVS4	-0.99686
PIK3C2A|O00443	PLCZ1|Q86YW0	-0.96755
GATA2|P23769	TFPI|P10646	-0.67076
ARRB2|P32121	OR2H1|Q9GZK4	-0.99705
GDI2|P50395	RHOQ|P17081	-0.95554
GNAI3|P08754	HRH3|Q9Y5N1	-0.89553
CENPI|Q92674	PAFAH1B1|P43034	-0.85509
CREB3L1|Q96BA8	MAPK3|P27361	-0.7212
CFH|P08603	CFI|P05156	-0.80698
ATP2B2|Q01814	PRKG2|Q13237	-0.98455
VEGFD|O43915	MET|P08581	-0.89373
ABCB7|O75027	CIAPIN1|Q6FI81	-0.96817
GRK3|P35626	OR5B17|Q8NGF7	-0.99996
FAT1|Q14517	PCDH11Y|Q9BZA8	-0.99979
ARRB2|P32121	OR52E6|Q96RD3	-0.99384
IL22RA1|Q8N6P7	SOCS5|O75159	-0.75914
MYL9|P24844	ROCK2|O75116	-0.96388
CTNND1|O60716	SLIT1|O75093	-0.73989
ARRB2|P32121	OR8B2|Q96RD0	-0.99725
FRZB|Q92765	WNT4|P56705	-0.65083
PCDH1|Q08174	PCDHB12|Q9Y5F1	-0.99886
COL17A1|Q9UMD9	LAMC2|Q13753	-0.7388
GABRG1|Q8N1C3	PLCL1|Q15111	-0.95721
BBS1|Q8NFJ9	RAB3IP|Q96QF0	-0.90473
CCAR1|Q8IX12	SNRNP200|O75643	-0.69201
CSF3|P09919	CSF3R|Q99062	-0.59134
ITGBL1|O95965	VCL|P18206	-0.91302
DCTN6|O00399	DYNC2H1|Q8NCM8	-0.89353
BCAN|Q96GW7	CSGALNACT2|Q8N6G5	-0.72145
IL21|Q9HBE4	IL22RA2|Q969J5	-0.88518
CCL3L1|P16619	CXCR6|O00574	-0.87337
GNAT3|A8MTJ3	TAS2R38|P59533	-0.99683
B9D2|Q9BPU9	DSN1|Q9H410	-0.89125
ADH7|P40394	UGT1A1|P22309	-0.99981
GNB1|P62873	OR8B3|Q8NGG8	-0.99293
GRK4|P32298	MTNR1A|P48039	-0.68687
DAND5|Q8N907	HRAS|P01112	-0.63295
CDIPT|O14735	PLCB3|Q01970	-0.957
SAR1B|Q9Y6B6	SEC24A|O95486	-0.99499
MYLK4|Q86YV6	PRKACA|P17612	-0.91139
GNB3|P16520	HTR5A|P47898	-0.96659
IGSF5|Q9NSI5	AFDN|P55196	-0.62342
DUSP12|Q9UNI6	MAPK10|P53779	-0.64412
MT-ND3|P03897	NDUFA5|Q16718	-0.81502
SNX3|O60493	WLS|Q5T9L3	-0.88313
EPHA3|P29320	SRC|P12931	-0.77114
CADM3|Q8N126	NECTIN3|Q9NQS3	-0.99631
LIPE|Q05469	PRKACG|P22612	-0.73781
DUSP16|Q9BY84	MAPK8|P45983	-0.55325
IFNA1|P01562	IFNA5|P01569	-0.91711
GNG5|P63218	WNT10A|Q9GZT5	-0.92876
PRKACB|P22694	PRKCG|P05129	-0.8652
ACTB|P60709	IGKV4-1|P06312	-0.79491
CNGA1|P29973	PDE6G|P18545	-0.62705
COL11A1|P12107	LIMS2|Q7Z4I7	-0.96783
FGD1|P98174	RHOC|P08134	-0.97209
FLI1|Q01543	PDGFC|Q9NRA1	-0.87227
OXT|P01178	SEC11C|Q9BY50	-0.80351
FLNA|P21333	ITGBL1|O95965	-0.85711
CPT1C|Q8TCG5	PPARD|Q03181	-0.94266
CDIPT|O14735	PI4KB|Q9UBF8	-0.96052
MAPK14|Q16539	NEFH|P12036	-0.74187
GMIP|Q9P107	RHOJ|Q9H4E5	-0.96088
DRD4|P21917	GNAT3|A8MTJ3	-0.82018
PAEP|P09466	SP2|Q02086	-0.71959
CDH13|P55290	PCDHGA1|Q9Y5H4	-0.98544
TTC21B|Q7Z4L5	WDR19|Q8NEZ3	-0.9994
PDGFD|Q9GZP0	PLG|P00747	-0.75746
IFNA21|P01568	LEPR|P48357	-0.79731
ATP1B4|Q9UN42	SLC8A1|P32418	-0.93586
CDH23|Q9H251	PCDHA11|Q9Y5I1	-0.9988
GNB1|P62873	OR2T27|Q8NH04	-0.99657
MRAS|O14807	RASGRF2|O14827	-0.99732
CSF3R|Q99062	IFNL1|Q8IU54	-0.95079
AAAS|Q9NRG9	GEMIN6|Q8WXD5	-0.972
PPFIA3|O75145	SLC17A7|Q9P2U7	-0.8021
CELSR3|Q9NYQ7	PCDHB4|Q9Y5E5	-0.99213
GABPA|Q06546	ZNF205|O95201	-0.90742
ARHGAP35|Q9NRY4	RHOQ|P17081	-0.9812
EBF1|Q9UH73	GATA3|P23771	-0.67932
CCR10|P46092	CXCL10|P02778	-0.7049
KRAS|P01116	NRG4|Q8WWG1	-0.58011
GNGT1|P63211	OR6C68|A6NDL8	-0.99946
CACNA2D2|Q9NY47	CAMK2G|Q13555	-0.93154
PRICKLE1|Q96MT3	PSMB11|A5LHX3	-0.96381
HLA-C|P30505	KLRC1|P26715	-0.82806
KCNJ3|P48549	PRKACB|P22694	-0.85237
CD79A|P11912	IGKV1-5|P01602	-0.99977
IGSF5|Q9NSI5	PRKCH|P24723	-0.96906
CACNA1C|Q13936	PRKACG|P22612	-0.91841
AAAS|Q9NRG9	GEMIN2|O14893	-0.95078
DUSP6|Q16828	MAPK1|P28482	-0.67725
FOS|P01100	IFNA7|P01567	-0.86228
AHCTF1|Q8WYP5	B9D2|Q9BPU9	-0.92884
ADRA2C|P18825	GNG7|O60262	-0.82063
ALMS1|Q8TCU4	NDE1|Q9NXR1	-0.53953
CALML3|P27482	PPP1R3F|Q6ZSY5	-0.97592
C2CD3|Q4AC94	MKS1|Q9NXB0	-0.66805
NUP93|Q8N1F7	SRSF7|Q16629	-0.6611
CALML3|P27482	CAMK1G|Q96NX5	-0.99872
ARHGAP1|Q07960	RHOH|Q15669	-0.76668
GNB1|P62873	OR5V1|Q9UGF6	-0.99843
FGR|P09769	MAPK11|Q15759	-0.79071
MRPS33|Q9Y291	MRPS35|P82673	-0.91682
CSF2RA|P15509	IFNA6|P05013	-0.87356
ALMS1|Q8TCU4	C2CD3|Q4AC94	-0.79286
CSPG5|O95196	DSE|Q9UL01	-0.99779
CBR1|P16152	UGT1A4|P22310	-0.9999
HLA-E|P13747	SEC31A|O94979	-0.77761
PCDHA2|Q9Y5H9	PCDHGA2|Q9Y5H1	-0.99707
FAT1|Q14517	PCDHA2|Q9Y5H9	-0.98976
IGHE|P01854	WIPF1|O43516	-0.94056
DAND5|Q8N907	LTC4S|Q16873	-0.82471
CAMK2A|Q9UQM7	CREB3L2|Q70SY1	-0.63816
COX14|Q96I36	SURF1|Q15526	-0.93953
COX20|Q5RI15	COX7C|P15954	-0.99977
CRLF3|Q8IUI8	CTCFL|Q8NI51	-0.9906
NPS|P0C0P6	NPSR1|Q6W5P4	-0.97514
GNGT1|P63211	OR5L2|Q8NGL0	-0.99896
ABL1|P00519	ZFP36L2|P47974	-0.89386
INPP5B|P32019	RHOQ|P17081	-0.9813
IFNA21|P01568	IFNGR2|P38484	-0.6505
COL6A2|P12110	TFAP2A|P05549	-0.96517
CER1|O95813	FZD6|O60353	-0.99521
ATP5G1|P05496	ATP5H|O75947	-0.95189
LAMC2|Q13753	SV2A|Q7L0J3	-0.77794
NDUFA1|O15239	NDUFA10|O95299	-0.99339
FRK|P42685	SNCA|P37840	-0.59157
ARHGEF3|Q9NR81	RHOV|Q96L33	-0.99857
NDUFB5|O43674	NDUFB9|Q9Y6M9	-0.6278
PCDH15|Q96QU1	PCDHGA3|Q9Y5H0	-0.99874
CAPN6|Q9Y6Q1	HTT|P42858	-0.98517
FZD8|Q9H461	WNT8A|Q9H1J5	-0.97133
PCDHA6|Q9UN73	PCDHB16|Q9NRJ7	-0.99635
CDH13|P55290	PCDHB4|Q9Y5E5	-0.99403
AMHR2|Q16671	GDF3|Q9NR23	-0.93947
CSF2RA|P15509	IFNA8|P32881	-0.94617
GNAL|P38405	OR8D4|Q8NGM9	-0.99996
C4BPA|P04003	NFKB1|P19838	-0.66796
DRD4|P21917	GNB3|P16520	-0.84512
GNAI3|P08754	TAS2R16|Q9NYV7	-0.97364
GALNT11|Q8NCW6	MUC15|Q8N387	-0.95665
COX4I1|P13073	DAND5|Q8N907	-0.98236
EPO|P01588	IL10RB|Q08334	-0.95907
GNB2|P62879	KCNJ15|Q99712	-0.88726
GNG3|P63215	LPAR5|Q9H1C0	-0.99711
DUSP7|Q16829	MAPK13|O15264	-0.97908
PRICKLE1|Q96MT3	VANGL1|Q8TAA9	-0.6944
FGD4|Q96M96	RAC2|P15153	-0.8624
GRK3|P35626	OR5H2|Q8NGV7	-0.99987
FOXO4|P98177	MAPK11|Q15759	-0.63611
IFNL3|Q8IZI9	OSMR|Q99650	-0.99329
FFAR1|O14842	GIP|P09681	-0.92817
GATA1|P15976	KLF1|Q13351	-0.82092
GNB1|P62873	OR52E5|Q8NH55	-0.988
GNB3|P16520	GRM8|O00222	-0.88595
MRPL19|P49406	MTIF3|Q9H2K0	-0.72448
CYP17A1|P05093	PRKX|P51817	-0.99136
CENPF|P49454	CENPM|Q9NSP4	-0.63906
HS3ST1|O14792	HSPG2|P98160	-0.90259
SFRP2|Q96HF1	WNT16|Q9UBV4	-0.94377
DAND5|Q8N907	KRT19|P08727	-0.9295
TNNC2|P02585	TTN|Q8WZ42	-0.75362
ETS1|P14921	SLTM|Q9NWH9	-0.93993
ARPC3|O15145	IGKV4-1|P06312	-0.84772
PIK3R5|Q8WYR1	VCAM1|P19320	-0.8247
ARRB2|P32121	OR4K15|Q8NH41	-0.97434
GLI2|P10070	WNT2B|Q93097	-0.95125
CD3D|P04234	HLA-DOA|P06340	-0.68698
AKAP13|Q12802	RHOH|Q15669	-0.74093
CDH23|Q9H251	PCDHAC2|Q9Y5I4	-0.99964
ARHGAP6|O43182	RAC2|P15153	-0.92929
CENPL|Q8N0S6	OIP5|O43482	-0.97791
NFYB|P25208	ZBTB20|Q9HC78	-0.80397
INSRR|P14616	PDGFC|Q9NRA1	-0.97483
COL1A1|P02452	PCOLCE2|Q9UKZ9	-0.8596
COL11A2|P13942	CRTAP|O75718	-0.99989
RPL37|P61927	SPCS3|P61009	-0.82256
DAND5|Q8N907	POLB|P06746	-0.66791
KRAS|P01116	PTK2B|Q14289	-0.51886
EIF2AK3|Q9NZJ5	NFKBIB|Q15653	-0.74999
GNB1|P62873	OR13A1|Q8NGR1	-0.99436
CDH13|P55290	PCDHB6|Q9Y5E3	-0.92067
RPL13|P26373	SSR2|P43308	-0.96783
CENPI|Q92674	ERCC6L|Q2NKX8	-0.93436
IL11RA|Q14626	IL20|Q9NYY1	-0.81577
IFNA4|P05014	IFNA5|P01569	-0.99457
ADCY2|Q08462	GNAL|P38405	-0.94978
NRAS|P01111	NTRK3|Q16288	-0.62019
LYN|P07948	RGS1|Q08116	-0.63685
MRPS16|Q9Y3D3	MRRF|Q96E11	-0.92409
B9D2|Q9BPU9	ODF2|Q5BJF6	-0.93083
COX6B1|P14854	LRPPRC|P42704	-0.83312
LAMB1|P07942	PTK2|Q05397	-0.65759
CATSPER4|Q7RTX7	CATSPERG|Q6ZRH7	-0.98942
GNGT1|P63211	OR5L1|Q8NGL2	-0.99506
NDUFA4|O00483	NDUFC1|O43677	-0.98521
ATP6V0E2|Q8NHE4	ATP6V1C1|P21283	-0.97276
CACNA1S|Q13698	PRKG1|Q13976	-0.69354
CTCF|P49711	SOX18|P35713	-0.91204
FOSL1|P15407	MTHFR|P42898	-0.87709
CDH9|Q9ULB4	CTNNA3|Q9UI47	-0.70066
GRIK3|Q13003	GRIK4|Q16099	-0.82938
C1GALT1|Q9NS00	MUC20|Q8N307	-0.97031
EIF5B|O60841	RPS4Y1|P22090	-0.94201
IFNA4|P05014	IL10RB|Q08334	-0.91441
GRK5|P34947	SSTR4|P31391	-0.93908
CDH13|P55290	CTNNA2|P26232	-0.72881
CYP2C19|P33261	GSTT2B|P0CG30	-0.9991
ADORA2A|P29274	GRK1|Q15835	-0.7249
ARRB2|P32121	GAS8|O95995	-0.99516
MICALL1|Q8N3F8	PARVB|Q9HBI1	-0.97076
CDH17|Q12864	PCDHB11|Q9Y5F2	-0.9802
COL5A2|P05997	PCOLCE|Q15113	-0.90913
CELSR1|Q9NYQ6	PCDHB11|Q9Y5F2	-0.99624
PCDHA2|Q9Y5H9	PCDHB7|Q9Y5E2	-0.98702
FAT3|Q8TDW7	PCDHA4|Q9UN74	-0.92399
CEP70|Q8NHQ1	CEP78|Q5JTW2	-0.99728
CDH13|P55290	PCDHA2|Q9Y5H9	-0.84357
ITGA10|O75578	PARVG|Q9HBI0	-0.75633
UQCR11|O14957	UQCRFS1|P47985	-0.905
GIT2|Q14161	PAK6|Q9NQU5	-0.68769
PAFAH1B1|P43034	SDCCAG8|Q86SQ7	-0.82898
GRK1|Q15835	HTR5A|P47898	-0.99115
GNA14|O95837	PROK2|Q9HC23	-0.97787
EEF2|P13639	RPS4Y1|P22090	-0.943
FZD10|Q9ULW2	WNT9B|O14905	-0.99678
DCTN5|Q9BTE1	HLA-DRB4|P13762	-0.94815
E2F1|Q01094	PHTF2|Q8N3S3	-0.68647
PCDHA12|Q9UN75	PCDHA4|Q9UN74	-0.9902
SRSF3|P84103	SRSF6|Q13247	-0.81223
GRK6|P43250	HTR1E|P28566	-0.95212
ADCY7|P51828	PRKCG|P05129	-0.71103
PCDHB1|Q9Y5F3	PCDHGB3|Q9Y5G1	-0.99423
GNAL|P38405	OR7C1|O76099	-0.99999
SEH1L|Q96EE3	SPDL1|Q96EA4	-0.82781
GNAL|P38405	OR5T3|Q8NGG3	-0.99994
PIP5K1C|O60331	ROCK2|O75116	-0.98783
ATP1B4|Q9UN42	PRKG2|Q13237	-0.99222
COL11A2|P13942	ITGA8|P53708	-0.87302
COL19A1|Q14993	SERPINH1|P50454	-0.84198
CDH23|Q9H251	PCDH9|Q9HC56	-0.99279
PRKACB|P22694	PTK2|Q05397	-0.84182
CCR9|P51686	GRK1|Q15835	-0.92487
CDH16|O75309	PCDH8|O95206	-0.96847
MAPK10|P53779	PRKCZ|Q05513	-0.58613
IMPAD1|Q9NX62	INPP4A|Q96PE3	-0.99919
B3GAT3|O94766	GPC3|P51654	-0.99371
CYP2C9|P11712	GSTM4|Q03013	-0.66366
MRPS16|Q9Y3D3	MRPS6|P82932	-0.78491
KRAS|P01116	RPS6KA1|Q15418	-0.76612
FZD4|Q9ULV1	WNT2B|Q93097	-0.93898
CREB3L1|Q96BA8	PRKCA|P17252	-0.74001
GRK3|P35626	OR5AS1|Q8N127	-0.99953
CDH17|Q12864	PCDH10|Q9P2E7	-0.97957
COL9A2|Q14055	ITGAX|P20702	-0.58313
SIX5|Q8N196	ZNF227|Q86WZ6	-0.95975
ADH5|P11766	UGT1A10|Q9HAW8	-0.99996
RHOBTB2|Q9BYZ6	SYDE2|Q5VT97	-0.77036
CTCFL|Q8NI51	ZSCAN25|Q6NSZ9	-0.9829
RALA|P11233	RALGAPA2|Q2PPJ7	-0.80093
ATRIP|Q8WXE1	FAAP100|Q0VG06	-0.90832
RAD21|O60216	SYCP1|Q15431	-0.55459
E2F1|Q01094	POLQ|O75417	-0.93096
CHST15|Q7LFX5	CSPG4|Q6UVK1	-0.73298
APOA5|Q6Q788	APOC3|P02656	-0.99615
DAND5|Q8N907	MTMR4|Q9NYA4	-0.84902
CDH13|P55290	PCDHB15|Q9Y5E8	-0.95659
CHN2|P52757	RHOG|P84095	-0.76243
MRPL50|Q8N5N7	MTIF2|P46199	-0.56476
CCL16|O15467	GNAT3|A8MTJ3	-0.92855
CSK|P41240	HLA-DQA2|P01906	-0.67313
PCDHB11|Q9Y5F2	PCDHB2|Q9Y5E7	-0.99974
POU2F3|Q9UKI9	SPRR2A|P35326	-0.99165
CACNG4|Q9UBN1	RASGRP4|Q8TDF6	-0.84004
CHST11|Q9NPF2	NCAN|O14594	-0.99871
GCNT3|O95395	MUC13|Q9H3R2	-0.94763
ARPC4|P59998	EPHB1|P54762	-0.80292
RPL15|P61313	SEC11C|Q9BY50	-0.6169
CACNG4|Q9UBN1	PPP2R3C|Q969Q6	-0.96578
CTNNA3|Q9UI47	PCDHA5|Q9Y5H7	-0.98272
GCKR|Q14397	NUP210|Q8TEM1	-0.88353
PRKX|P51817	TRPV5|Q9NQA5	-0.93268
GRK3|P35626	OR5B21|A6NL26	-0.99985
MET|P08581	PLCB2|Q00722	-0.84626
ALG9|Q9H6U8	MPDU1|O75352	-0.96608
PIP5K1A|Q99755	ROCK1|Q13464	-0.92439
MT-ND4|P03905	NDUFB1|O75438	-0.71004
GPC4|O75487	NDST1|P52848	-0.99434
HS6ST2|Q96MM7	SDC1|P18827	-0.97924
PCK2|Q16822	PRKAG3|Q9UGI9	-0.99533
GNB4|Q9HAV0	HTR5A|P47898	-0.95739
ARRB2|P32121	OR52I1|Q8NGK6	-0.98679
F13B|P05160	FGG|P02679	-0.76647
ARAP1|Q96P48	RAC3|P60763	-0.90626
CACNB1|Q02641	PRKACG|P22612	-0.83929
IFNA7|P01567	STAT2|P52630	-0.98866
MYLK3|Q32MK0	PAK2|Q13177	-0.96504
AMBP|P02760	IGLC1|P0CG04	-0.9568
CELSR1|Q9NYQ6	PCDHAC2|Q9Y5I4	-0.99914
CDHR1|Q96JP9	DCHS1|Q96JQ0	-0.99467
GRIK4|Q16099	RHOG|P84095	-0.9094
PRKAR2B|P31323	PRKG2|Q13237	-0.8762
BBIP1|A8MTZ0	TTC8|Q8TAM2	-0.94542
CD3G|P09693	HLA-DRB1|P01911	-0.96365
GNA14|O95837	UTS2B|Q765I0	-0.6043
ASZ1|Q8WWH4	PIWIL2|Q8TC59	-0.99537
FGF13|Q92913	FGFR2|P21802	-0.77734
GNAL|P38405	GNGT1|P63211	-0.86315
GNAT3|A8MTJ3	GPR55|Q9Y2T6	-0.9894
ARHGAP20|Q9P2F6	RHOBTB1|O94844	-0.98037
GRK3|P35626	OR2AG2|A6NM03	-0.99997
GRK4|P32298	SSTR2|P30874	-0.89676
NDUFA10|O95299	NDUFB4|O95168	-0.99861
CLUAP1|Q96AJ1	WDR34|Q96EX3	-0.55088
CXCL12|P48061	GNAT3|A8MTJ3	-0.86106
GNGT1|P63211	OR5B2|Q96R09	-0.99962
MYLK|Q15746	PRKACB|P22694	-0.87245
CCNB2|O95067	CPEB3|Q8NE35	-0.96166
IL20RB|Q6UXL0	THPO|P40225	-0.81852
RAB14|P61106	RHOQ|P17081	-0.83485
CDH23|Q9H251	CTNNAL1|Q9UBT7	-0.97075
NET1|Q7Z628	RHOT2|Q8IXI1	-0.99461
NGEF|Q8N5V2	RAC3|P60763	-0.86783
BTK|Q06187	SIGIRR|Q6IA17	-0.71116
EIF2AK1|Q9BQI3	MAPK12|P53778	-0.90811
PIK3R3|Q92569	PIP4K2B|P78356	-0.57474
CD3D|P04234	HLA-DRB1|P01911	-0.86147
CDH22|Q9UJ99	PCDHA11|Q9Y5I1	-0.99167
CACNG7|P62955	CAMK2D|Q13557	-0.59536
HDAC8|Q9BY41	HIST1H2BJ|P06899	-0.79964
ARRB2|P32121	OR10X1|Q8NGY0	-0.99765
PCDH1|Q08174	PCDH15|Q96QU1	-0.99888
HIVEP2|P31629	ZNF263|O14978	-0.98003
GNAL|P38405	OR52N1|Q8NH53	-0.99998
CTBP2|P56545	NKX2-1|P43699	-0.6268
COL14A1|Q05707	ITGA7|Q13683	-0.70197
GRK3|P35626	OR5M9|Q8NGP3	-0.99998
ARRB2|P32121	OR6C1|Q96RD1	-0.98966
CTNNB1|P35222	WNT9B|O14905	-0.94893
PCDHA7|Q9UN72	PCDHB14|Q9Y5E9	-0.9943
ATP5D|P30049	ATP5I|P56385	-0.69385
HLA-DRB4|P13762	KIF26A|Q9ULI4	-0.95985
GNB1|P62873	OR52N1|Q8NH53	-0.99699
ARHGEF3|Q9NR81	RHOF|Q9HBH0	-0.99857
B9D2|Q9BPU9	CENPQ|Q7L2Z9	-0.9729
CXCR6|O00574	GNAI1|P63096	-0.55886
OPHN1|O60890	RHOU|Q7L0Q8	-0.90487
REST|Q13127	ZNF23|P17027	-0.94773
CTF1|Q16619	IL20RA|Q9UHF4	-0.82967
EIF4E|P06730	MKNK2|Q9HBH9	-0.67732
PCDHA4|Q9UN74	PCDHB5|Q9Y5E4	-0.93031
CREB5|Q02930	PRKCG|P05129	-0.72054
CREB3L2|Q70SY1	PRKCG|P05129	-0.94492
BHLHE40|O14503	ZNF805|Q5CZA5	-0.97695
IFNL3|Q8IZI9	LIFR|P42702	-0.99624
PLA2G4C|Q9UP65	PRKCB|P05771	-0.99772
SETDB1|Q15047	ZNF3|P17036	-0.61696
MT-ND1|P03886	MT-ND3|P03897	-0.85706
MRPS31|Q92665	MTIF2|P46199	-0.84932
EP300|Q09472	ZNF280B|Q86YH2	-0.92929
FDX1|P10109	NFS1|Q9Y697	-0.87298
CENPE|Q02224	HLA-DPB1|P04440	-0.56736
SETDB1|Q15047	ZNF772|Q68DY9	-0.68345
CEP41|Q9BYV8	TUBB|P07437	-0.99895
DAND5|Q8N907	GALNS|P34059	-0.9773
SEC61G|P60059	SSR2|P43308	-0.91444
ANAPC1|Q9H1A4	PTTG2|Q9NZH5	-0.62619
DNER|Q8NFT8	NCSTN|Q92542	-0.61701
CHRM5|P08912	GRK1|Q15835	-0.98539
DGAT2|Q96PD7	MOGAT3|Q86VF5	-1
ATF4|P18848	FOSL2|P15408	-0.72501
B3GNT3|Q9Y2A9	MUC7|Q8TAX7	-0.76827
GALNT14|Q96FL9	MUC13|Q9H3R2	-0.83581
ACTN3|Q08043	PIP4K2C|Q8TBX8	-0.95938
CX3CR1|P49238	CXCL11|O14625	-0.61831
CREB3L2|Q70SY1	RPS6KA5|O75582	-0.98852
CTNNAL1|Q9UBT7	PCDH12|Q9NPG4	-0.98449
ARAP1|Q96P48	RHOJ|Q9H4E5	-0.83737
NDUFA6|P56556	NDUFB4|O95168	-0.80272
GNGT1|P63211	OR6C75|A6NL08	-0.99771
RAB3IP|Q96QF0	TMEM216|Q9P0N5	-0.77155
NDUFA6|P56556	NDUFC2|O95298	-0.79982
GNGT1|P63211	OR6C70|A6NIJ9	-0.99933
CACNA2D1|P54289	PPP2R2D|Q66LE6	-0.82533
TOMM6|Q96B49	TOMM7|Q9P0U1	-0.90529
CACNG7|P62955	PPP2R5D|Q14738	-0.88388
GNAI2|P04899	P2RY12|Q9H244	-0.81185
PRKACG|P22612	TRPV1|Q8NER1	-0.68626
EPO|P01588	IL4R|P24394	-0.94813
GPR45|Q9Y5Y3	KCNJ6|P48051	-0.99758
MAPK1|P28482	RPS6KA6|Q9UK32	-0.91539
ORAI2|Q96SN7	STIM2|Q9P246	-0.93578
CRY2|Q49AN0	PRKAG3|Q9UGI9	-0.97511
FLNB|O75369	ITGBL1|O95965	-0.99003
GNAL|P38405	OR5P3|Q8WZ94	-0.99992
FHOD1|Q9Y613	ZEB1|P37275	-0.73506
CENPL|Q8N0S6	NUDC|Q9Y266	-0.93749
RPS29|P62273	SSR2|P43308	-0.95556
BLNK|Q8WV28	IGLC7|A0M8Q6	-0.96111
CTF1|Q16619	IL10RB|Q08334	-0.60721
OCRL|Q01968	PIP4K2A|P48426	-0.90783
IFT52|Q9Y366	IFT57|Q9NWB7	-0.95386
IFNA16|P05015	JAK3|P52333	-0.76459
HDAC9|Q9UKV0	HIST1H2AD|P20671	-0.66574
CALML5|Q9NZT1	PPP1R3A|Q16821	-0.86381
HAUS2|Q9NVX0	TCTN3|Q6NUS6	-0.56527
ARRB2|P32121	OR10A5|Q9H207	-0.99765
GRK3|P35626	OR4F6|Q8NGB9	-0.99894
NDUFA12|Q9UI09	NDUFB4|O95168	-0.92983
CLIP1|P30622	KIF18A|Q8NI77	-0.83534
PCDHGA6|Q9Y5G7	PCDHGA8|Q9Y5G5	-0.99956
CDH19|Q9H159	FAT1|Q14517	-0.83945
NDUFA11|Q86Y39	NDUFB6|O95139	-0.99922
GNAL|P38405	OR6P1|Q8NGX9	-0.99996
NOTCH3|Q9UM47	NOTCH4|Q99466	-0.52974
NFKB1|P19838	SPRR2A|P35326	-0.72387
HDAC11|Q96DB2	HIST1H2BO|P23527	-0.69762
LIMS1|P48059	PXN|P49023	-0.55811
AXIN1|O15169	WNT8A|Q9H1J5	-0.99594
MRAS|O14807	RIN1|Q13671	-0.69966
AP1S3|Q96PC3	PACS1|Q6VY07	-0.99855
HLA-DRB5|Q30154	KIF22|Q14807	-0.82121
IFNA10|P01566	IFNA17|P01571	-0.96293
SEC61G|P60059	SSR3|Q9UNL2	-0.89736
GNAL|P38405	OR7C2|O60412	-0.99999
CDH22|Q9UJ99	PCDHB2|Q9Y5E7	-0.97998
CACNA2D1|P54289	PPP2R1A|P30153	-0.6414
HLA-DQA2|P01906	KIF3B|O15066	-0.72771
ARHGAP20|Q9P2F6	RHOU|Q7L0Q8	-0.99971
GNAL|P38405	GNG12|Q9UBI6	-0.74621
BCL3|P20749	ZNF280B|Q86YH2	-0.9989
GFM2|Q969S9	MRPS16|Q9Y3D3	-0.91049
MRAS|O14807	RASGRP2|Q7LDG7	-0.8092
MT-ND5|P03915	NDUFA12|Q9UI09	-0.54429
AP2B1|P63010	RPS6KA6|Q9UK32	-0.84438
GRK2|P25098	TBXA2R|P21731	-0.57377
HLA-DRB1|P01911	ZAP70|P43403	-0.7758
IL5|P05113	LIFR|P42702	-0.917
DCHS1|Q96JQ0	PCDH1|Q08174	-0.99918
KIF3B|O15066	TTC30B|Q8N4P2	-0.84277
EPN3|Q9H201	FGFR2|P21802	-0.90251
HLA-DRB1|P01911	HLA-DRB5|Q30154	-0.77573
COL5A3|P25940	PPIB|P23284	-0.78236
RILP|Q96NA2	TUBB2B|Q9BVA1	-0.81379
ADRB1|P08588	GNAL|P38405	-0.94924
PCDH1|Q08174	PCDHB11|Q9Y5F2	-0.99971
CBR1|P16152	UGT2B11|O75310	-0.99782
NUP210|Q8TEM1	SRSF3|P84103	-0.66866
CLIC2|O15247	FKBP1B|P68106	-0.71943
HLA-DPA1|P20036	TRBC1|P01850	-0.78062
PRKCI|P41743	STAT4|Q14765	-0.81473
ARRB2|P32121	OR10G8|Q8NGN5	-0.9959
MIS18BP1|Q6P0N0	SMARCA5|O60264	-0.73867
MT-ND2|P03891	NDUFB7|P17568	-0.74664
DYNC1LI2|O43237	TUBB8|Q3ZCM7	-0.94202
ACTN4|O43707	PIP4K2A|P48426	-0.80884
GRK3|P35626	OR5C1|Q8NGR4	-0.99977
CENPK|Q9BS16	SPDL1|Q96EA4	-0.92238
GLRA1|P23415	GLRB|P48167	-0.94326
DISP2|A7MBM2	SHH|Q15465	-0.88687
CNGA1|P29973	PDE6B|P35913	-0.89927
FAT3|Q8TDW7	PCDH8|O95206	-0.99584
EGF|P01133	INSRR|P14616	-0.80165
FGB|P02675	PTK2|Q05397	-0.76574
GRK3|P35626	OR11H12|B2RN74	-0.99992
CELSR2|Q9HCU4	PCDHGB3|Q9Y5G1	-0.95773
CSNK1A1L|Q8N752	WNT2B|Q93097	-0.98777
IFT140|Q96RY7	WDR34|Q96EX3	-0.9235
CRLF2|Q9HC73	IFNA6|P05013	-0.92392
COX20|Q5RI15	MT-CO3|P00414	-0.99994
FAT2|Q9NYQ8	PCDHGA2|Q9Y5H1	-0.99562
MT-ND2|P03891	MT-ND4L|P03901	-0.69768
ERBB4|Q15303	PRKCQ|Q04759	-0.80683
CHN1|P15882	RAC3|P60763	-0.77072
ID3|Q02535	PRDM1|O75626	-0.76139
GNB4|Q9HAV0	WNT2B|Q93097	-0.97893
HLA-DRB5|Q30154	KIF15|Q9NS87	-0.66758
RGMB|Q6NW40	SMAD6|O43541	-0.99996
CDHR2|Q9BYE9	PCDH15|Q96QU1	-0.97676
PCDH9|Q9HC56	PCDHGA1|Q9Y5H4	-0.99944
GIP|P09681	SPCS3|P61009	-0.91026
APH1B|Q8WW43	EPHB3|P54753	-0.94671
PCDH9|Q9HC56	PCDHB14|Q9Y5E9	-0.99974
HLA-DRB3|P79483	KIF26A|Q9ULI4	-0.67034
KIF15|Q9NS87	OSBPL1A|Q9BXW6	-0.73679
PTK2|Q05397	TNXB|P22105	-0.90336
OCRL|Q01968	PIK3C2G|O75747	-0.94269
AKT3|Q9Y243	FGFR3|P22607	-0.91993
COL12A1|Q99715	ITGA10|O75578	-0.91186
BGN|P21810	CSGALNACT2|Q8N6G5	-0.65315
GNAL|P38405	OR5H6|Q8NGV6	-0.99999
EPHB4|P54760	PIK3R1|P27986	-0.54646
CELSR2|Q9HCU4	PCDH10|Q9P2E7	-0.99113
NUP210|Q8TEM1	POM121|Q96HA1	-0.70739
CLP1|Q92989	EFTUD2|Q15029	-0.60788
GNB1|P62873	OR1D2|P34982	-0.99901
GP1BB|P13224	PIK3R5|Q8WYR1	-0.94836
DEPDC1B|Q8WUY9	RHOT1|Q8IXI2	-0.99708
CHRM5|P08912	PRKCE|Q02156	-0.8697
LCK|P06239	TRAC|P01848	-0.97699
CEP41|Q9BYV8	PRKACA|P17612	-0.99867
CSF3R|Q99062	EPO|P01588	-0.92739
PCDH15|Q96QU1	PCDHB7|Q9Y5E2	-0.99546
ATP1A3|P13637	MAPK3|P27361	-0.92526
CDH16|O75309	CELSR2|Q9HCU4	-0.90237
HSD17B2|P37059	TFAP2A|P05549	-0.91596
MYH3|P11055	MYL1|P05976	-0.92792
DEPTOR|Q8TB45	MAPKAP1|Q9BPZ7	-0.77155
PCDHA2|Q9Y5H9	PCDHB18P|Q96TA0	-0.99194
PI4K2B|Q8TCG2	PLCE1|Q9P212	-0.81469
BORA|Q6PGQ7	SSNA1|O43805	-0.93765
GNGT1|P63211	OR51A2|Q8NGJ7	-0.99913
AJUBA|Q96IF1	CTNND1|O60716	-0.52916
RALBP1|Q15311	RHOC|P08134	-0.72785
DUSP4|Q13115	MAPK13|O15264	-0.97246
HSPB11|Q9Y547	IFT74|Q96LB3	-0.98105
DYNLRB2|Q8TF09	KIF3C|O14782	-0.81332
NCAN|O14594	UST|Q9Y2C2	-0.9965
MUC13|Q9H3R2	ST3GAL4|Q11206	-0.92276
EPHA6|Q9UF33	LCK|P06239	-0.89204
CENPL|Q8N0S6	CENPN|Q96H22	-0.92158
CDH1|P12830	PCDHB11|Q9Y5F2	-0.92575
SLC32A1|Q9H598	VAMP2|P63027	-0.92326
INSR|P06213	PTPRA|P18433	-0.65994
MAPK12|P53778	PRKG1|Q13976	-0.91832
GNB3|P16520	SCN1A|P35498	-0.97482
MT-ND6|P03923	NDUFB4|O95168	-0.98971
GNAZ|P19086	PLA2G4C|Q9UP65	-0.99642
TUBA4B|Q9H853	TUBB1|Q9H4B7	-0.85842
CDH19|Q9H159	PCDHB2|Q9Y5E7	-0.95201
BAMBI|Q13145	RGMB|Q6NW40	-1
ADH4|P08319	UGT2B7|P16662	-0.99913
CALML5|Q9NZT1	PYGM|P11217	-0.93584
GRK4|P32298	HTR2A|P28223	-0.93915
GRK1|Q15835	HTR1F|P30939	-0.9926
BMP2|P12643	CER1|O95813	-0.94986
MYBL2|P10244	PLA2G6|O60733	-0.95572
BBS1|Q8NFJ9	BBS2|Q9BXC9	-0.84805
PCDH10|Q9P2E7	PCDH12|Q9NPG4	-0.99914
SFRP1|Q8N474	WNT16|Q9UBV4	-0.86748
RPL13A|P40429	SPCS3|P61009	-0.60104
ZBTB33|Q86T24	ZNF718|Q3SXZ3	-0.9831
PCDHA1|Q9Y5I3	PCDHB7|Q9Y5E2	-0.99678
CACNA2D3|Q8IZS8	RASGRP1|O95267	-0.6613
CD3G|P09693	DOCK1|Q14185	-0.94646
CALML5|Q9NZT1	PPP3R2|Q96LZ3	-0.57166
RPS29|P62273	SPCS3|P61009	-0.80129
BBS1|Q8NFJ9	SSTR3|P32745	-0.87504
CDHR1|Q96JP9	PCDHB5|Q9Y5E4	-0.97
CCNB2|O95067	TAOK1|Q7L7X3	-0.74454
CHRM1|P11229	PRKCG|P05129	-0.59534
H2BFWT|Q7Z2G1	HDAC8|Q9BY41	-0.96718
DVL3|Q92997	WNT10B|O00744	-0.91158
PCDH9|Q9HC56	PCDHA11|Q9Y5I1	-0.99952
GNGT1|P63211	OR10G2|Q8NGC3	-0.99739
PCDHB14|Q9Y5E9	PCDHB5|Q9Y5E4	-0.99957
DAND5|Q8N907	MAT2B|Q9NZL9	-0.89511
CD74|P04233	SEC24A|O95486	-0.65314
FGF21|Q9NSA1	TEK|Q02763	-0.7502
NDUFB6|O95139	NDUFC1|O43677	-0.99626
ARHGAP4|P98171	RHOT2|Q8IXI1	-0.975
PCDH12|Q9NPG4	PCDHGA8|Q9Y5G5	-0.99929
ACVRL1|P37023	GATA2|P23769	-0.64926
CD3G|P09693	HLA-DMB|P28068	-0.78812
INSR|P06213	VEGFC|P49767	-0.87774
PCDHA12|Q9UN75	PCDHB5|Q9Y5E4	-0.99894
IL11RA|Q14626	IL13|P35225	-0.5946
BUB1B|O60566	ESPL1|Q14674	-0.66813
COL11A2|P13942	ITGAL|P20701	-0.7821
FABP1|P07148	TBL1X|O60907	-0.92111
PIGC|Q92535	PIGQ|Q9BRB3	-0.74978
ARHGAP28|Q9P2N2	RHOC|P08134	-0.9979
RAC3|P60763	SRGAP3|O43295	-0.86033
NCBP1|Q09161	ZNF473|Q8WTR7	-0.86341
PLA2R1|Q13018	TGFB3|P10600	-0.68637
FAM13A|O94988	RHOH|Q15669	-0.9452
CTNNA3|Q9UI47	PCDH1|Q08174	-0.99353
DYNC1LI2|O43237	OSBPL1A|Q9BXW6	-0.71449
LIPC|P11150	USF2|Q15853	-0.68505
IFNA2|P01563	IFNA5|P01569	-0.97378
GNGT1|P63211	OR10G9|Q8NGN4	-0.99912
CATSPER3|Q86XQ3	CATSPERG|Q6ZRH7	-0.99316
ANGPT2|O15123	FGFR4|P22455	-0.77384
COX5A|P20674	SCO1|O75880	-0.66073
GFM1|Q96RP9	MRPS17|Q9Y2R5	-0.70498
MAP3K6|O95382	RAC3|P60763	-0.99153
GNB1|P62873	OR1L4|Q8NGR5	-0.99562
ARHGAP11B|Q3KRB8	RHOF|Q9HBH0	-0.95846
GRK3|P35626	OR52L1|Q8NGH7	-0.99997
ELK1|P19419	RPS6KA3|P51812	-0.66857
MAP2K2|P36507	PRKX|P51817	-0.8783
PDPK1|O15530	PKN2|Q16513	-0.86253
FSHB|P01225	INHBC|P55103	-0.96687
MRPS18B|Q9Y676	MRPS27|Q92552	-0.85037
ADCY8|P40145	GNG12|Q9UBI6	-0.96483
C4B|P0C0L5	IGHG1|P01857	-0.62098
EIF2AK3|Q9NZJ5	MAPK11|Q15759	-0.66839
GNB1|P62873	OR13C5|Q8NGS8	-0.99763
CDHR1|Q96JP9	PCDH11Y|Q9BZA8	-0.99907
CENPE|Q02224	CENPI|Q92674	-0.66671
CWC15|Q9P013	SRSF6|Q13247	-0.93478
CCNB2|O95067	ERCC6L|Q2NKX8	-0.72996
GRIN2C|Q14957	NEFL|P07196	-0.94898
COL6A3|P12111	CRTAP|O75718	-0.99742
KCNQ2|O43526	SPTBN4|Q9H254	-0.66324
SGK2|Q9HBY8	UBB|P0CG47	-0.73735
ARHGAP32|A7KAX9	RHOU|Q7L0Q8	-0.81136
CTCF|P49711	ZNF25|P17030	-0.96886
ARHGAP26|Q9UNA1	RND3|P61587	-0.77909
GNB1|P62873	OR4D2|P58180	-0.99436
FOXA1|P55317	TBX3|O15119	-0.71689
RHOU|Q7L0Q8	TIAM1|Q13009	-0.57562
GNB1|P62873	OR6C70|A6NIJ9	-0.99792
IL15|P40933	IL9R|Q01113	-0.8028
CLDN24|A6NM45	TJP3|O95049	-0.82734
PCDH15|Q96QU1	PCDHB12|Q9Y5F1	-0.9979
CSF3|P09919	IL10RB|Q08334	-0.73264
PCDHA1|Q9Y5I3	PCDHB16|Q9NRJ7	-0.99649
ATP5G2|Q06055	ATP5S|Q99766	-0.98908
MYO9A|B2RTY4	RAC3|P60763	-0.99283
ADAMTS2|O95450	COL5A3|P25940	-0.85461
PCDHA2|Q9Y5H9	PCDHGA8|Q9Y5G5	-0.99868
CD14|P08571	RIPK3|Q9Y572	-0.77238
PLCB4|Q15147	PPP3CC|P48454	-0.74322
FGFR2|P21802	PIK3CB|P42338	-0.66892
COL10A1|Q03692	ITGAE|P38570	-0.89043
AKT3|Q9Y243	SLC2A5|P22732	-0.9824
FOS|P01100	PARP4|Q9UKK3	-0.70052
CABLES1|Q8TDN4	SLIT1|O75093	-0.60914
GNAO1|P09471	PLA2G4C|Q9UP65	-0.9922
GALNT15|Q8N3T1	MUC5B|Q9HC84	-0.99918
RASGRF1|Q13972	RASGRF2|O14827	-0.98981
PLCB2|Q00722	RGS17|Q9UGC6	-0.89977
CDIPT|O14735	PIK3R3|Q92569	-0.93049
CNTFR|P26992	IFNA8|P32881	-0.8821
BUB1|O43683	CENPC|Q03188	-0.77006
ARHGEF4|Q9NR80	RHOJ|Q9H4E5	-0.9044
PRKACA|P17612	SCN1B|Q07699	-0.76711
CDH23|Q9H251	PCDH7|O60245	-0.99958
CACNG6|Q9BXT2	PPP2R3A|Q06190	-0.84923
ADRA1A|P35348	GRK1|Q15835	-0.88237
GRK3|P35626	XCR1|P46094	-0.88263
GPR45|Q9Y5Y3	KCNJ9|Q92806	-0.94977
CACNG8|Q8WXS5	CAMK2G|Q13555	-0.95599
EPHA7|Q15375	EPHB1|P54762	-0.98306
COL6A5|A8TX70	ITGA9|Q13797	-0.9659
MYL9|P24844	MYLK2|Q9H1R3	-0.96262
IGLC1|P0CG04	VAV2|P52735	-0.69505
CACNA1S|Q13698	KCNMB4|Q86W47	-0.84516
ITPKB|P27987	PLCZ1|Q86YW0	-0.73332
DCN|P07585	DSEL|Q8IZU8	-0.9019
ITGA8|P53708	TNR|Q92752	-0.82569
GNAL|P38405	OR52E4|Q8NGH9	-0.99994
GNB1|P62873	OR6C68|A6NDL8	-0.99831
FMOD|Q06828	ST3GAL2|Q16842	-0.83467
CEP41|Q9BYV8	KIF24|Q5T7B8	-0.99969
F2R|P25116	GRK4|P32298	-0.75091
PCDH12|Q9NPG4	PCDHB6|Q9Y5E3	-0.99574
CDHR2|Q9BYE9	PCDHGA11|Q9Y5H2	-0.98421
HIST1H2AJ|Q99878	HIST1H2BA|Q96A08	-0.77031
GNAL|P38405	OR8H1|Q8NGG4	-0.99999
CYP1A1|P04798	GSTM5|P46439	-0.92848
GNB2|P62879	GNG11|P61952	-0.79141
PIP4K2B|P78356	SYNJ2|O15056	-0.81296
EPHB4|P54760	WASL|O00401	-0.67377
CDH22|Q9UJ99	PCDHB12|Q9Y5F1	-0.95838
BBS1|Q8NFJ9	TTC8|Q8TAM2	-0.99084
PCDH15|Q96QU1	PCDHB11|Q9Y5F2	-0.99946
FRYL|O94915	NFYB|P25208	-0.62579
C7|P10643	C8G|P07360	-0.63727
GRK6|P43250	XCR1|P46094	-0.73177
AXIN1|O15169	TBL1Y|Q9BQ87	-0.67932
CAB39|Q9Y376	MARK4|Q96L34	-0.78239
ESRRA|P11474	SOX18|P35713	-0.82389
GRK3|P35626	OR8B3|Q8NGG8	-0.99988
ADH5|P11766	UGT2B28|Q9BY64	-0.99995
NEDD1|Q8NHV4	TMEM216|Q9P0N5	-0.66593
IFNA10|P01566	NFATC3|Q12968	-0.55368
RIPK3|Q9Y572	TLR3|O15455	-0.726
EEF2|P13639	RPL17|P18621	-0.74339
ARHGAP11A|Q6P4F7	RHOC|P08134	-0.91187
MYO9A|B2RTY4	RHOB|P62745	-0.55355
SAR1B|Q9Y6B6	SEC31A|O94979	-0.99512
BAIAP2|Q9UQB8	IGLC7|A0M8Q6	-0.88553
NGEF|Q8N5V2	RHOH|Q15669	-0.89376
NR1H4|Q96RI1	TGS1|Q96RS0	-0.58568
COL12A1|Q99715	ITGAX|P20702	-0.88458
ERBB2|P04626	PIK3R5|Q8WYR1	-0.83357
GMIP|Q9P107	RHOF|Q9HBH0	-0.99609
CTNNAL1|Q9UBT7	PCDHB12|Q9Y5F1	-0.98972
ARHGAP18|Q8N392	RHOT2|Q8IXI1	-0.92043
DUSP22|Q9NRW4	EGR1|P18146	-0.92347
H2AFV|Q71UI9	HIST1H2BO|P23527	-0.55902
ARHGAP23|Q9P227	RHOH|Q15669	-0.98305
MRPS28|Q9Y2Q9	MRPS35|P82673	-0.96739
DKK1|O94907	FZD7|O75084	-0.76991
GNGT1|P63211	OR6C65|A6NJZ3	-0.99922
IFNA10|P01566	IL6R|P08887	-0.75079
RPS4Y1|P22090	SMG8|Q8ND04	-0.9534
B9D2|Q9BPU9	NDE1|Q9NXR1	-0.92712
CTBP2|P56545	POU4F2|Q12837	-0.80095
HS6ST1|O60243	SDC1|P18827	-0.96788
DUSP6|Q16828	MAPK13|O15264	-0.98293
CYP2C9|P11712	GSTA4|O15217	-0.96793
H2BFM|P0C1H6	HIST1H2AD|P20671	-0.68705
COX14|Q96I36	SCO1|O75880	-0.90779
CELSR2|Q9HCU4	PCDHB2|Q9Y5E7	-0.98428
CDH13|P55290	PCDHB8|Q9UN66	-0.98766
IL19|Q9UHD0	IL22RA1|Q8N6P7	-0.63726
CTNNA2|P26232	YWHAH|Q04917	-0.62443
FGF14|Q92915	TEK|Q02763	-0.96369
CELSR3|Q9NYQ7	PCDHA6|Q9UN73	-0.94114
MAPK8|P45983	PLA2G4C|Q9UP65	-0.99247
GNGT1|P63211	OR56B1|Q8NGI3	-0.99487
IGLC7|A0M8Q6	LCP2|Q13094	-0.88452
FGFR3|P22607	FGFR4|P22455	-0.84032
IFNA10|P01566	IL3RA|P26951	-0.7335
NR0B2|Q15466	SLCO1B7|G3V0H7	-0.93413
BEST1|O76090	CLCA4|Q14CN2	-0.98487
EPHB4|P54760	HRAS|P01112	-0.89575
PLCL1|Q15111	RGS4|P49798	-0.94239
PCDH15|Q96QU1	PCDHB18P|Q96TA0	-0.99719
CALML5|Q9NZT1	ITPKA|P23677	-0.79614
MET|P08581	VEGFC|P49767	-0.91737
PRKACA|P17612	PRKACB|P22694	-0.74946
DAND5|Q8N907	SPIDR|Q14159	-0.95699
IFNA5|P01569	IFNB1|P01574	-0.88216
AKT2|P31751	CREB3L2|Q70SY1	-0.9582
B4GALT3|O60512	PRELP|P51888	-0.78164
CSF3R|Q99062	THPO|P40225	-0.61766
ATP1A4|Q13733	FXYD7|P58549	-0.93549
MRPS23|Q9Y3D9	MRPS6|P82932	-0.71375
KIFAP3|Q92845	WDR60|Q8WVS4	-0.9309
GNA14|O95837	LRP5L|A4QPB2	-0.70629
CENPL|Q8N0S6	RPS27|P42677	-0.90589
POMC|P01189	SRD5A1|P18405	-0.98817
KLC4|Q9NSK0	PLEKHM2|Q8IWE5	-0.93747
IL22RA1|Q8N6P7	IL7|P13232	-0.64341
IFNA4|P05014	IFNA6|P05013	-0.99842
ARRB2|P32121	OR51G2|Q8NGK0	-0.99395
DLL4|Q9NR61	NOTCH4|Q99466	-0.93694
PCDHB18P|Q96TA0	PCDHGA6|Q9Y5G7	-0.99732
IGKV4-1|P06312	LCP2|Q13094	-0.81497
MT-ND6|P03923	NDUFA7|O95182	-0.85355
GNB1|P62873	OR13C4|Q8NGS5	-0.99656
FGFR3|P22607	ZBTB7A|O95365	-0.85939
IFNL2|Q8IZJ0	IL5RA|Q01344	-0.96144
EPO|P01588	IL6ST|P40189	-0.91172
AGT|P01019	CPA3|P15088	-0.83941
CFL2|Q9Y281	SSH2|Q76I76	-0.80725
GNAL|P38405	OR2A4|O95047	-0.99998
CDH19|Q9H159	PCDH18|Q9HCL0	-0.91006
CTNNA1|P35221	PCDHB2|Q9Y5E7	-0.96945
B9D1|Q9UPM9	NDE1|Q9NXR1	-0.62258
GNGT1|P63211	OR56A3|Q8NH54	-0.9984
OPHN1|O60890	RHOT2|Q8IXI1	-0.76899
CACNG3|O60359	OXTR|P30559	-0.99256
MRPL42|Q9Y6G3	MTIF3|Q9H2K0	-0.95273
MRPL21|Q7Z2W9	MRPL46|Q9H2W6	-0.88587
PCDHA12|Q9UN75	PCDHB14|Q9Y5E9	-0.99994
BAMBI|Q13145	DVL1|O14640	-0.82871
SAP30BP|Q9UHR5	SAP30L|Q9HAJ7	-0.88558
RASA2|Q15283	RRAS|P10301	-0.59121
PDE3A|Q14432	PRKACB|P22694	-0.98287
[truncated: 44,453 more rows]
