# Supplementary material for: Neglog: Homology-Based Negative Data Sampling Method for Genome-Scale Reconstruction of Human Protein–Protein Interaction Networks
Source: Int J Mol Sci. 2019 Oct 12;20(20):5075. doi: 10.3390/ijms20205075 (PMC6829266; doi:10.3390/ijms20205075)
Supplement: Supplementary file 1 [file ijms-20-05075-s001.zip › supplement file/S6.txt]

STX11|O75558	FHL3|Q13643	-0.64165
ATF4|P18848	ID3|Q02535	-0.7272
GAS1|P54826	BAX|Q07812	-0.75577
ATP8A2|Q9NTI2	TMEM30B|Q3MIR4	-0.99985
ATF3|P18847	PTP4A1|Q93096	-0.98186
GDI1|P31150	CSK|P41240	-0.81051
CSK|P41240	EPS8L2|Q9H6S3	-0.98332
ORC3|Q9UBD5	ORC3|Q9UBD5	-0.76375
PEX7|O00628	PEX16|Q9Y5Y5	-0.9683
CRY1|Q16526	FBXO9|Q9UK97	-0.97554
ZNF3|P17036	DUSP6|Q16828	-0.99782
TCERG1|O14776	MAGEH1|Q9H213	-0.92234
SUMO3|P55854	ARMCX2|Q7L311	-0.96077
DKK1|O94907	SOST|Q9BQB4	-0.57666
GNB2|P62879	PIP4K2C|Q8TBX8	-0.97738
NEFL|P07196	EEF1G|P26641	-0.84978
NOL3|O60936	SRSF6|Q13247	-0.9208
OPA1|O60313	MAVS|Q7Z434	-0.87525
RBL2|Q08999	GABPB2|Q8TAK5	-0.8071
SIVA1|O15304	LPAR3|Q9UBY5	-0.62629
AHSG|P02765	CAPN6|Q9Y6Q1	-0.99969
LRIF1|Q5T3J3	LRIF1|Q5T3J3	-0.91339
NFKBIA|P25963	MLX|Q9UH92	-0.81635
CSK|P41240	PUF60|Q9UHX1	-0.72908
RACK1|P63244	PDE4C|Q08493	-0.76362
GNL1|P36915	FHL2|Q14192	-0.88216
CNOT3|O75175	ZNF212|Q9UDV6	-0.94401
DPF2|Q92785	ZNF331|Q9NQX6	-0.99664
PTP4A1|Q93096	PTP4A1|Q93096	-0.99719
NR0B1|P51843	PROX1|Q92786	-0.65832
CNOT3|O75175	ZNF408|Q9H9D4	-0.96223
PGF|P49763	FLT4|P35916	-0.84901
CRY2|Q49AN0	FBXO22|Q8NEZ5	-0.95498
NKX2-3|Q8TAU0	PUF60|Q9UHX1	-0.99008
NEFL|P07196	ARMCX2|Q7L311	-0.99439
CNOT3|O75175	CSK|P41240	-0.80485
SRSF11|Q05519	U2AF1L4|Q8WU68	-0.89673
GNL1|P36915	CSK|P41240	-0.91384
GDI1|P31150	DUSP6|Q16828	-0.97927
CNOT3|O75175	DPF2|Q92785	-0.91097
ZNF626|Q68DY1	SAP30BP|Q9UHR5	-0.99826
ZNF3|P17036	NFKBIA|P25963	-0.97091
PEX7|O00628	PEX10|O60683	-0.59942
GPR39|O43194	GHRL|Q9UBU3	-0.86187
GNB2|P62879	GNB2|P62879	-0.94056
CNOT3|O75175	NFKBIA|P25963	-0.73059
TAOK1|Q7L7X3	BUB1B|O60566	-0.83431
CSK|P41240	ZNF626|Q68DY1	-0.98953
PDPK1|O15530	TCL1B|O95988	-0.7745
TXNL4A|P83876	EFTUD2|Q15029	-0.82757
CREB3L2|Q70SY1	CREB3L2|Q70SY1	-0.99769
PTP4A1|Q93096	ZNF408|Q9H9D4	-0.99329
PRL|P01236	PPIA|P62937	-0.84291
ATP8B4|Q8TF62	TMEM30B|Q3MIR4	-0.99992
NFKBIA|P25963	RND1|Q92730	-0.76934
ZNF3|P17036	GDI1|P31150	-0.99188
PKD2L2|Q9NZM6	CBY1|Q9Y3M2	-0.65793
LRIF1|Q5T3J3	MAGEH1|Q9H213	-0.94416
EPS8L2|Q9H6S3	PUF60|Q9UHX1	-0.98928
GAS1|P54826	BCL2|P10415	-0.62325
SAP30BP|Q9UHR5	SAP30BP|Q9UHR5	-0.98345
ZNF626|Q68DY1	PUF60|Q9UHX1	-0.99329
IGSF1|Q8N6C5	INHA|P05111	-0.87137
ZNF626|Q68DY1	MLX|Q9UH92	-0.99747
C4BPA|P04003	FASLG|P48023	-0.63525
DUSP6|Q16828	IKZF4|Q9H2S9	-0.98232
TOM1L2|Q6ZVM7	ZFYVE16|Q7Z3T8	-0.83921
GNAO1|P09471	EYA2|O00167	-0.60206
MAGEH1|Q9H213	ZHX1|Q9UKY1	-0.88687
MLX|Q9UH92	MLX|Q9UH92	-0.96579
ZNF626|Q68DY1	PIP4K2C|Q8TBX8	-0.99876
RGS16|O15492	ADRA1B|P35368	-0.77279
CREB3L2|Q70SY1	ZNF408|Q9H9D4	-0.99391
NR1H3|Q13133	UIMC1|Q96RL1	-0.54821
NFKBIA|P25963	ZNF331|Q9NQX6	-0.98745
PEX10|O60683	PEX16|Q9Y5Y5	-0.93806
NEFL|P07196	SUMO3|P55854	-0.90507
ATF4|P18848	CSK|P41240	-0.70388
PTP4A1|Q93096	PUF60|Q9UHX1	-0.97405
CRY1|Q16526	FBXO22|Q8NEZ5	-0.95374
RGS16|O15492	ADRA1D|P25100	-0.76092
GNB2|P62879	DPF2|Q92785	-0.92623
NFKBIA|P25963	NKX2-3|Q8TAU0	-0.97671
GNB2|P62879	PTP4A1|Q93096	-0.98684
DPF2|Q92785	ZNF408|Q9H9D4	-0.96126
ZBTB33|Q86T24	ZBTB4|Q9P1Z0	-0.90611
PEX2|P28328	PEX16|Q9Y5Y5	-0.93681
RAB7A|P51149	RUFY3|Q7L099	-0.9722
PRPF4|O43172	EFTUD2|Q15029	-0.77217
CRY1|Q16526	FBXL2|Q9UKC9	-0.92437
IKZF4|Q9H2S9	MLX|Q9UH92	-0.95906
PROX1|Q92786	NCOR2|Q9Y618	-0.76521
DPF2|Q92785	EPS8L2|Q9H6S3	-0.99321
PPIH|O43447	USP39|Q53GS9	-0.97263
DUSP6|Q16828	CREB3L2|Q70SY1	-0.99581
ATF4|P18848	PIP4K2C|Q8TBX8	-0.97635
DNAJB6|O75190	GFAP|P14136	-0.81894
RAB15|P59190	RABEP1|Q15276	-0.74146
MAPK3|P27361	DUSP26|Q9BV47	-0.90056
LRIF1|Q5T3J3	ARMCX2|Q7L311	-0.98313
SNCA|P37840	SLC1A2|P43004	-0.54768
VRK2|Q86Y07	DUSP3|P51452	-0.78466
ATF4|P18848	GNB2|P62879	-0.86956
CDK3|Q00526	ORC3|Q9UBD5	-0.54481
GNB2|P62879	ZNF331|Q9NQX6	-0.99733
GDI1|P31150	ZNF626|Q68DY1	-0.99562
GJA4|P35212	TCP11L1|Q9NUJ3	-0.98735
SLC13A4|Q9UKG4	KLK6|Q92876	-0.99978
ITFG2|Q969R8	ANKRD26P1|Q6NSI1	-0.81303
BRWD3|Q6RI45	DHX37|Q8IY37	-0.68724
TCP11X1|B4DZS4	C2CD2L|O14523	-0.99646
ZP2|Q05996	GNPTAB|Q3T906	-0.9587
OR52L1|Q8NGH7	GNL3|Q9BVP2	-0.9999
KCNC4|Q03721	PGK1|P00558	-0.89923
DSCR8|Q96T75	BLK|P51451	-0.87253
MANSC1|Q9H8J5	SLC35G5|Q96KT7	-0.97427
SSBP2|P81877	ZNF729|A6NN14	-0.99313
CHRND|Q07001	RP1L1|Q8IWN7	-0.98077
L3MBTL1|Q9Y468	UFSP2|Q9NUQ7	-0.75755
GFAP|P14136	ACKR4|Q9NPB9	-0.95981
EMC6|Q9BV81	PRDM10|Q9NQV6	-0.91161
GRIP1|Q9Y3R0	LRRC71|Q8N4P6	-0.85484
LCE3D|Q9BYE3	TTC39A|Q5SRH9	-0.9332
GJB4|Q9NTQ9	HAO1|Q9UJM8	-0.99922
THNSL1|Q8IYQ7	ODF1|Q14990	-0.96027
ADAT1|Q9BUB4	GNAZ|P19086	-0.67051
CDRT15|Q96T59	OGFRL1|Q5TC84	-0.95682
KIAA1109|Q2LD37	TMEM97|Q5BJF2	-0.99836
ZNF555|Q8NEP9	MGRN1|O60291	-0.98037
SLC25A12|O75746	OR10K1|Q8NGX5	-0.99997
PPIP5K1|Q6PFW1	POLQ|O75417	-0.99999
RABGAP1L|B7ZAP0	C20orf24|Q9BUV8	-0.99337
PHYKPL|Q8IUZ5	MORN5|Q5VZ52	-0.99943
ACSM5|Q6NUN0	GPBP1|Q86WP2	-0.9989
KLF15|Q9UIH9	APOL1|O14791	-0.98515
ARMCX6|Q7L4S7	PCBP2|Q15366	-0.99345
ZDHHC9|Q9Y397	ATAD2B|Q9ULI0	-0.96232
ARHGAP23|Q9P227	HMGN4|O00479	-0.80705
BHMG1|C9JSJ3	POFUT1|Q9H488	-0.67043
RBMY1F|Q15415	OTX1|P32242	-0.93301
SPRR2D|P22532	PDCD2L|Q9BRP1	-0.89166
LYN|P07948	RUFY4|Q6ZNE9	-0.74919
ZFAND3|Q9H8U3	GAGE12G|P0CL81	-0.93782
QSER1|Q2KHR3	SLC12A4|Q9UP95	-0.81407
GRHL2|Q6ISB3	TIMM9|Q9Y5J7	-0.97632
OR1L3|Q8NH93	SMARCB1|Q12824	-0.99167
PCED1A|Q9H1Q7	IGLON5|A6NGN9	-0.76809
MAGEB4|O15481	PCDHA11|Q9Y5I1	-0.99904
FOXE1|O00358	RSPH3|Q86UC2	-0.78936
TSR3|Q9UJK0	TMC5|Q6UXY8	-0.99354
IGF2BP3|O00425	SRRD|Q9UH36	-0.998
LCN8|Q6JVE9	POU5F2|Q8N7G0	-0.99999
C16orf52|Q8NHV5	OR56B4|Q8NH76	-0.99989
VWC2|Q2TAL6	ACSL1|P33121	-0.97594
C11orf40|Q8WZ69	RYBP|Q8N488	-0.6307
PCDHGA10|Q9Y5H3	ZNF491|Q8N8L2	-0.99703
DEFB131B|A0A096LNP1	COLEC12|Q5KU26	-0.9672
OR51B5|Q9H339	LSM4|Q9Y4Z0	-0.9996
PLGLB1|Q02325	PGLYRP3|Q96LB9	-0.98937
ACAA2|P42765	TDGF1P3|P51864	-0.73781
AAAS|Q9NRG9	SP8|Q8IXZ3	-0.99961
CCDC71L|Q8N9Z2	KIF9|Q9HAQ2	-0.89724
ERCC1|P07992	C20orf194|Q5TEA3	-0.8524
GGT2|P36268	KIR2DL5B|Q8NHK3	-0.97114
FAM98C|Q17RN3	OR2G6|Q5TZ20	-0.99985
PSMD10|O75832	ARRDC1-AS1|Q9H2J1	-0.80627
ZFP57|Q9NU63	ST6GALNAC2|Q9UJ37	-0.98602
GLDN|Q6ZMI3	MAP3K12|Q12852	-0.95137
TIMM13|Q9Y5L4	MEIS3P1|A6NDR6	-0.74384
ADCY6|O43306	KRTAP4-6|Q9BYQ5	-0.82486
LRIG1|Q96JA1	PNMA6A|P0CW24	-0.90293
SLC38A5|Q8WUX1	PDK1|Q15118	-0.82707
ZNF707|Q96C28	SLC15A3|Q8IY34	-0.99355
DZIP3|Q86Y13	TSSK4|Q6SA08	-0.69882
TAS2R41|P59536	GLMN|Q92990	-0.99999
PHGDH|O43175	LRRC72|A6NJI9	-0.86314
C4orf22|Q6V702	ZNF611|Q8N823	-0.99881
TMEM39A|Q9NV64	EYA3|Q99504	-0.97964
FRRS1|Q6ZNA5	DAZAP1|Q96EP5	-0.99267
LAPTM5|Q13571	OR52I2|Q8NH67	-0.99931
SLC37A2|Q8TED4	MGAT1|P26572	-0.99939
GPR15L|Q6UWK7	ANKRD13D|Q6ZTN6	-0.87631
ELMOD1|Q8N336	ZC3H12B|Q5HYM0	-0.81968
ABHD17B|Q5VST6	WASHC1|A8K0Z3	-0.99832
MRGPRX3|Q96LB0	LTBP4|Q8N2S1	-0.96257
PATL2|C9JE40	IGHV3-53|P01767	-0.99687
C11orf94|C9JXX5	C10orf120|Q5SQS8	-0.83782
STS|P08842	CRB2|Q5IJ48	-0.99927
RABL3|Q5HYI8	TAS2R4|Q9NYW5	-0.99995
TANGO2|Q6ICL3	RNF113B|Q8IZP6	-0.99962
ZNF776|Q68DI1	OR2T35|Q8NGX2	-0.99999
RNASE2|P10153	PRAMEF19|Q5SWL8	-0.99999
FAM189A1|O60320	ZNF888|P0CJ79	-0.99027
SLC38A9|Q8NBW4	SMIM9|A6NGZ8	-0.98146
OR52P1P|Q8NH57	KCNE3|Q9Y6H6	-1
ZNF628|Q5EBL2	ZNF326|Q5BKZ1	-0.98916
NLRP10|Q86W26	MUC15|Q8N387	-0.956
DTD1|Q8TEA8	DACH1|Q9UI36	-0.90603
OTOP2|Q7RTS6	XYLB|O75191	-0.99999
ACSM3|Q53FZ2	CYP2G1P|Q6ZSU1	-1
EPRS|P07814	GALM|Q96C23	-0.96239
GCNT2|Q8N0V5	PLA2G4A|P47712	-0.91563
SERTAD3|Q9UJW9	C2orf73|Q8N5S3	-0.92393
KLHL32|Q96NJ5	OR2F1|Q13607	-0.99999
HLA-DPB1|P04440	C9orf131|Q5VYM1	-0.92175
TPH1|P17752	UGT1A10|Q9HAW8	-0.99979
HLA-B|P30492	JTB|O76095	-0.87156
RORC|P51449	ACADSB|P45954	-0.99059
KIAA1191|Q96A73	ARFGEF1|Q9Y6D6	-0.97354
LARP4|Q71RC2	TMEM151A|Q8N4L1	-0.9758
TBX3|O15119	CHCHD5|Q9BSY4	-0.95805
SUSD2|Q9UGT4	C17orf99|Q6UX52	-0.97579
WAPL|Q7Z5K2	B4GAT1|O43505	-0.99709
NSD2|O96028	PDE7B|Q9NP56	-0.9972
FMO1|Q01740	GPN3|Q9UHW5	-0.99546
ZNF219|Q9P2Y4	TSPAN12|O95859	-0.86412
GBP4|Q96PP9	SMNDC1|O75940	-0.85274
MTUS1|Q9ULD2	CSH2|P0DML3	-0.89417
VSTM5|A8MXK1	CHEK1|O14757	-0.97403
KLK10|O43240	UCP2|P55851	-0.87081
SULT4A1|Q9BR01	UGCG|Q16739	-0.78357
BAG4|O95429	OR51A2|Q8NGJ7	-0.99366
WDSUB1|Q8N9V3	IGHV5-10-1|A0A0J9YXX1	-1
PRSS41|Q7RTY9	ZNF284|Q2VY69	-0.99811
ACADM|P11310	UMAD1|C9J7I0	-0.90078
NOCT|Q9UK39	CABP5|Q9NP86	-0.99991
PQBP1|O60828	ZNF586|Q9NXT0	-0.90833
ZNF160|Q9HCG1	OR10S1|Q8NGN2	-0.99999
ANG|P03950	CALD1|Q05682	-0.84057
ANXA1|P04083	DNAI1|Q9UI46	-0.72786
MAMDC4|Q6UXC1	OR2M7|Q8NG81	-1
DHDH|Q9UQ10	DDX11|Q96FC9	-0.99997
PMAIP1|Q13794	SLC25A13|Q9UJS0	-0.99047
NEUROD2|Q15784	SLC2A5|P22732	-0.86455
SNX29P2|Q8IUI4	KLHL9|Q9P2J3	-0.96935
DUSP7|Q16829	ARHGAP28|Q9P2N2	-0.99835
OR6N1|Q8NGY5	TDRG1|Q3Y452	-0.99376
BCDIN3D|Q7Z5W3	COX15|Q7KZN9	-0.9952
PRO3102|Q9H379	INSL6|Q9Y581	-0.85616
CSPG4P5|Q96PW8	TRAFD1|O14545	-0.91433
PCSK9|Q8NBP7	POC1B|Q8TC44	-0.75612
KLB|Q86Z14	ADAM2|Q99965	-0.79245
ATP6V1H|Q9UI12	PRRT4|C9JH25	-0.72106
CYTH3|O43739	COL5A2|P05997	-0.96984
ZNF711|Q9Y462	FAM83D|Q9H4H8	-0.99917
LCE1E|Q5T753	CCNL2|Q96S94	-0.69004
FAM213B|Q8TBF2	APLF|Q8IW19	-0.83474
CHRD|Q9H2X0	CRAT|P43155	-0.84958
TUBE1|Q9UJT0	GSDMC|Q9BYG8	-0.99756
INO80C|Q6PI98	ZKSCAN5|Q9Y2L8	-0.87627
RTFDC1|Q9BY42	ELOA3|Q8NG57	-0.80973
DDX59|Q5T1V6	GPR32P1|Q8NGA4	-0.99993
KDELR2|P33947	HIST1H2BC|P62807	-0.74187
RSF1|Q96T23	MAPK12|P53778	-0.7108
PDC|P20941	FAM173B|Q6P4H8	-0.74231
IGHV7-4-1|A0A0J9YVY3	CAPN7|Q9Y6W3	-0.99098
NMNAT2|Q9BZQ4	MUCL1|Q96DR8	-0.99858
SULT6B1|Q6IMI4	DTHD1|Q6ZMT9	-0.96262
HERVK_113|P63132	LRRC32|Q14392	-1
GPANK1|O95872	CST3|P01034	-0.90313
MUC22|E2RYF6	NDST1|P52848	-0.96589
VASN|Q6EMK4	SUOX|P51687	-0.95621
ZNF391|Q9UJN7	PRAMEF4|O60810	-0.99956
IGHV2-70D|A0A0C4DH43	TXLNB|Q8N3L3	-0.94797
WDR19|Q8NEZ3	CPSF4L|A6NMK7	-0.99981
MFSD1|Q9H3U5	RUNX2|Q13950	-0.96255
STRBP|Q96SI9	ARHGAP30|Q7Z6I6	-0.85014
APOO|Q9BUR5	RBM23|Q86U06	-0.90117
HS3ST3A1|Q9Y663	LIN7C|Q9NUP9	-0.86282
TST|Q16762	IRX6|P78412	-0.75128
FAM45BP|Q6NSW5	MAGEA10|P43363	-0.91759
SEM1|Q6ZVN7	SERPINB13|Q9UIV8	-0.58394
IAH1|Q2TAA2	MORN2|Q502X0	-0.97652
SLC35E3|Q7Z769	FHAD1|B1AJZ9	-0.98595
AC3.5|A8MZ25	RSG1|Q9BU20	-0.92546
ZNF419|Q96HQ0	ADH6|P28332	-0.99974
BCL3|P20749	IGKV1D-39|P04432	-0.99961
GNB3|P16520	C2CD2L|O14523	-0.85639
CCDC124|Q96CT7	HLA-DRB3|P79483	-0.94324
DES|P17661	CLIC6|Q96NY7	-0.84583
TRAPPC1|Q9Y5R8	FBXO4|Q9UKT5	-0.72719
SSX5|O60225	RALBP1|Q15311	-0.91234
ZNF354A|O60765	SCOC|Q9UIL1	-0.96319
POLR2F|P61218	AP1AR|Q63HQ0	-0.50723
NXNL2|Q5VZ03	INTS9|Q9NV88	-0.98611
TTLL9|Q3SXZ7	FAM149A|A5PLN7	-0.99924
AGPAT5|Q9NUQ2	PLXND1|Q9Y4D7	-0.99087
DHRS7B|Q6IAN0	FGD1|P98174	-0.975
ZNF594|Q96JF6	EEF2|P13639	-0.99364
DEFB129|Q9H1M3	LRRK1|Q38SD2	-0.95287
SLC25A20|O43772	KAT7|O95251	-0.85254
DGAT1|O75907	SNX27|Q96L92	-0.9783
ZNF43|P17038	BCAS2|O75934	-0.98921
CCDC85A|Q96PX6	MIMI_L15|Q0VFX4	-0.97733
C12orf77|C9JDV5	SPATS1|Q496A3	-0.99842
ADAMTS9|Q9P2N4	AURKA|O14965	-0.72402
FICD|Q9BVA6	LINC00303|Q3SY05	-0.99624
DKK2|Q9UBU2	TMEM254|Q8TBM7	-0.99954
PYDC2|Q56P42	PSMB10|P40306	-0.76143
PCDH9|Q9HC56	NUDT15|Q9NV35	-0.99951
HPRT1|P00492	RCBTB2|O95199	-0.9595
ZG16|O60844	HSPA12A|O43301	-0.9851
ECSCR|Q19T08	ZNF584|Q8IVC4	-0.99725
RNF34|Q969K3	GPR25|O00155	-0.86739
TRIM49D1|C9J1S8	PF4V1|P10720	-0.99047
TMEM208|Q9BTX3	glec|P02728	-0.87732
MAGI1|Q96QZ7	KRTAP13-2|Q52LG2	-0.81443
TSPAN19|P0C672	RASGRP2|Q7LDG7	-0.77207
ARL15|Q9NXU5	CYP27A1|Q02318	-0.97083
APOBEC3F|Q8IUX4	NEU2|Q9Y3R4	-0.84979
KRTAP4-3|Q9BYR4	STK26|Q9P289	-0.96188
VSX2|P58304	NUTM2D|Q5VT03	-0.87775
UGT2B7|P16662	GEMIN2|O14893	-0.9922
LAT2|Q9GZY6	DEFB109B|Q30KR1	-0.96993
MUC2|Q02817	SDHAF4|Q5VUM1	-0.99766
ATP6V1G2|O95670	METTL7B|Q6UX53	-0.98208
SFXN5|Q8TD22	PYCR2|Q96C36	-0.99265
NKX2-2|O95096	CT62|P0C5K7	-0.99052
WDFY4|Q6ZS81	ANTXR2|P58335	-0.98633
CLDN12|P56749	ICA1|Q05084	-0.94109
PIP5K1C|O60331	NCF4|Q15080	-0.6729
CMTM1|Q8IZ96	OR11H12|B2RN74	-0.99993
CSRNP3|Q8WYN3	TBC1D29|Q9UFV1	-0.98921
ENC1|O14682	TRANK1|O15050	-0.78859
ADCY8|P40145	IGHJ1|A0A0C4DH62	-0.98431
EFNA2|O43921	OR2AT4|A6NND4	-0.99719
TMEM8A|Q9HCN3	LATS2|Q9NRM7	-0.93181
RTL8A|Q9BWD3	IGLV2-23|P01705	-0.95718
SEPT10|Q9P0V9	PCDHB12|Q9Y5F1	-0.98659
APBB1IP|Q7Z5R6	SLAIN2|Q9P270	-0.89643
SLC23A2|Q9UGH3	SCN5A|Q14524	-0.94359
CFAP99|D6REC4	LINC01545|Q5VT33	-0.90092
DAGLA|Q9Y4D2	CLEC4D|Q8WXI8	-0.99203
CDKL4|Q5MAI5	HNRNPC|P07910	-0.88298
CHCHD2|Q9Y6H1	VAX2|Q9UIW0	-0.98962
PTPRH|Q9HD43	PPIAL4F|P0DN26	-0.9308
HDAC8|Q9BY41	PYCR1|P32322	-0.76747
ANKZF1|Q9H8Y5	PLK3|Q9H4B4	-0.73078
ASAH2|Q9NR71	HIST1H2BB|P33778	-0.99445
NUP210L|Q5VU65	MRO|Q9BYG7	-0.99932
SASH1|O94885	OST4|P0C6T2	-0.58553
IQCC|Q4KMZ1	SP7|Q8TDD2	-0.99472
C11orf49|Q9H6J7	MAN2A1|Q16706	-0.98815
EXOSC1|Q9Y3B2	MT-ATP8|P03928	-0.81286
USP17L7|P0C7H9	ESPL1|Q14674	-0.99613
SLFNL1|Q499Z3	ACMSD|Q8TDX5	-0.99878
TRMT61A|Q96FX7	VPS13B|Q7Z7G8	-0.9981
SRCIN1|Q9C0H9	TMEM38B|Q9NVV0	-0.99787
TMEM140|Q9NV12	EML2|O95834	-0.90097
ARL13A|Q5H913	ASB11|Q8WXH4	-0.74758
OR52L1|Q8NGH7	AP4M1|O00189	-0.99663
ZNF324B|Q6AW86	KIR3DL2|P43630	-0.9962
MGAT4A|Q9UM21	FCGR1A|P12314	-0.98809
KIR3DL2|P43630	YY2|O15391	-0.95974
OR13C3|Q8NGS6	ACO2|Q99798	-0.99986
COX8A|P10176	C3orf33|Q6P1S2	-0.9784
DUSP28|Q4G0W2	SRPK3|Q9UPE1	-0.86962
PCDH7|O60245	GIMD1|P0DJR0	-0.9999
EPPIN|O95925	SLC16A4|O15374	-0.99971
OR52B2|Q96RD2	GALM|Q96C23	-0.99999
YPEL3|P61236	MYT1|Q01538	-0.96601
KCTD7|Q96MP8	MT1B|P07438	-0.99344
USP17L8|P0C7I0	WDR92|Q96MX6	-0.72716
RFX1|P22670	PCDHGA6|Q9Y5G7	-0.88759
BHMT2|Q9H2M3	DOK1|Q99704	-0.89565
DSCR8|Q96T75	IGMT5|P0DOX6	-0.90526
ARL14EP|Q8N8R7	WASH4P|A8MWX3	-0.63934
DCAF13|Q9NV06	HLA-A|P16189	-0.97139
SH2D3A|Q9BRG2	TSHZ2|Q9NRE2	-0.96713
DOCK9|Q9BZ29	RREB1|Q92766	-0.63027
MOGAT1|Q96PD6	CYSRT1|A8MQ03	-1
C10orf128|Q5T292	KCTD1|Q719H9	-0.72703
SFRP5|Q5T4F7	C19orf44|Q9H6X5	-0.9938
RTN3|O95197	SCRN3|Q0VDG4	-0.99239
MUSTN1|Q8IVN3	KLHL35|Q6PF15	-0.94134
TRPM6|Q9BX84	PRR18|Q8N4B5	-0.90262
CFLAR|O15519	VSIG10|Q8N0Z9	-0.99942
DPM2|O94777	RTKN2|Q8IZC4	-0.71142
RANBP1|P43487	CHDH|Q8NE62	-0.99353
EXOC3L1|Q86VI1	FILIP1L|Q4L180	-0.89319
RASAL3|Q86YV0	RAB12|Q6IQ22	-0.63853
DHX32|Q7L7V1	TSPAN4|O14817	-0.97811
ADAP1|O75689	ARHGEF40|Q8TER5	-0.97556
XAGE2|Q96GT9	GOLGA6A|Q9NYA3	-0.99183
CLEC11A|Q9Y240	LRCOL1|A6NCL2	-0.70595
CCDC71L|Q8N9Z2	VRK3|Q8IV63	-0.97851
GALNT9|Q9HCQ5	DOC2A|Q14183	-0.9945
MELTF|P08582	TRAM2|Q15035	-0.94868
SPIN4|Q56A73	SSX5|O60225	-0.99974
ACSM1|Q08AH1	CDC20B|Q86Y33	-0.99988
CTAGE9|A4FU28	UBXN1|Q04323	-0.82125
P2RX4|Q99571	TWNK|Q96RR1	-0.99973
GSG1|Q2KHT4	TXNL1|O43396	-0.9344
NRN1L|Q496H8	OXT|P01178	-0.71426
ATPIF1|Q9UII2	NME2P1|O60361	-0.82362
CATSPERG|Q6ZRH7	ZNF7|P17097	-0.99785
PRRC2C|Q9Y520	PSG4|Q00888	-0.9391
FAM217B|Q9NTX9	GPR6|P46095	-0.9564
DDX27|Q96GQ7	IL19|Q9UHD0	-0.62187
CADM1|Q9BY67	C1orf158|Q8N1D5	-0.96641
RASSF9|O75901	CTCFL|Q8NI51	-0.95346
MXD1|Q05195	ZNF257|Q9Y2Q1	-0.94649
DLX2|Q07687	CD300LG|Q6UXG3	-0.99758
ZNF567|Q8N184	C20orf196|Q8IYI0	-0.99921
CIITA|P33076	RFESD|Q8TAC1	-0.97036
TMEM167A|Q8TBQ9	MANEAL|Q5VSG8	-0.99552
YDJC|A8MPS7	ZNF276|Q8N554	-0.99993
EXTL2|Q9UBQ6	EPHA5|P54756	-0.92185
CRYM-AS1|A6NIL9	RGS3|P49796	-0.99968
ZNF85|Q03923	FOCAD|Q5VW36	-0.99962
FGF22|Q9HCT0	PAQR9|Q6ZVX9	-0.69669
SDHD|O14521	TBX4|P57082	-0.98636
MUCL1|Q96DR8	OR8J2|Q8NGG1	-0.99989
GPT2|Q8TD30	FOXD4L4|Q8WXT5	-0.979
ADAMTS15|Q8TE58	ZNF564|Q8TBZ8	-0.99823
P2RY8|Q86VZ1	SCLY|Q96I15	-0.99574
SVBP|Q8N300	GPX8|Q8TED1	-0.98941
CPA6|Q8N4T0	ANAPC1|Q9H1A4	-0.99376
SNX25|Q9H3E2	OR2A5|Q96R48	-0.99947
PBOV1|Q9GZY1	TMCO6|Q96DC7	-0.92065
VSIG10L2|P0DP72	LY6G6C|O95867	-0.99942
THEM6|Q8WUY1	USP17L3|A6NCW0	-0.95504
IGKV1D-13|A0A0B4J2D9	YJR030C|Q499Y3	-1
TTLL1|O95922	C11orf52|Q96A22	-0.99982
LYZL6|O75951	YWHAH|Q04917	-0.89029
OXER1|Q8TDS5	TDRG1|Q3Y452	-0.90337
EEF1AKMT2|Q5JPI9	BARGIN|Q6ZT62	-0.99125
PCIF1|Q9H4Z3	P3H3|Q8IVL6	-0.99859
KDM2B|Q8NHM5	SNCB|Q16143	-0.83891
PROX1|Q92786	SNN|O75324	-0.98588
NUP210L|Q5VU65	CD200|P41217	-0.77547
NRXN2|Q9P2S2	YDL022C-A|Q6ZQT0	-0.99996
CAND1|Q86VP6	ADAMTS20|P59510	-0.90646
PHOSPHO1|Q8TCT1	AGXT|P21549	-0.99873
NUTM1|Q86Y26	MPZL2|O60487	-0.95742
DECR2|Q9NUI1	APOBEC4|Q8WW27	-0.96709
SLC38A4|Q969I6	LLCFC1|Q96L11	-0.94114
PRSS48|Q7RTY5	ZNF818P|Q6ZRF7	-0.96871
HLA-A|P16188	RNF217|Q8TC41	-0.85656
OR2T33|Q8NG76	EHBP1|Q8NDI1	-0.99998
CFAP97|Q9P2B7	TMEM52|Q8NDY8	-0.99301
CCDC28A|Q8IWP9	NRROS|Q86YC3	-0.97767
KRT16|P08779	IAPP|P10997	-0.72483
C7orf43|Q8WVR3	ARMS2|P0C7Q2	-0.99065
NDUFA11|Q86Y39	ARMC10|Q8N2F6	-0.99934
TRNT1|Q96Q11	SNX1|Q13596	-0.66892
OR14C36|Q8NHC7	RARG|P13631	-0.99952
PTPN21|Q16825	SSX2|Q16385	-0.87005
TVP23C|P04436	SIRPB2|Q5JXA9	-0.99999
SMIM13|P0DJ93	PIGV|Q9NUD9	-0.99625
TRIM64|A6NGJ6	GPANK1|O95872	-0.98907
MNX1|P50219	POU2AF1|Q16633	-0.9967
CCDC71L|Q8N9Z2	LINC00483|Q53H64	-0.94035
FLYWCH2|Q96CP2	TARS2|Q9BW92	-0.68979
GPSM3|Q9Y4H4	TNFAIP8L3|Q5GJ75	-0.98447
LBX2|Q6XYB7	TIMM8A|O60220	-0.9947
FAM214A|Q32MH5	CDH6|P55285	-0.6403
OVCA2|Q8WZ82	ANXA2|P07355	-0.86936
EXOC1|Q9NV70	ZFP37|Q9Y6Q3	-0.98181
FOXI1|Q12951	TMEM102|Q8N9M5	-0.98043
SPAG16|Q8N0X2	ACR|P10323	-0.85085
OR5AK2|Q8NH90	KIF19|Q2TAC6	-0.99999
NR0B1|P51843	WDR27|A2RRH5	-0.99817
SFXN3|Q9BWM7	CAPS|Q13938	-0.99643
PPME1|Q9Y570	GNB3|P16520	-0.61094
SLC26A2|P50443	TLNRD1|Q9H1K6	-0.99472
TSHZ2|Q9NRE2	MRPL46|Q9H2W6	-0.9877
RPS29|P62273	FAM181B|A6NEQ2	-0.74745
SIRPB2|Q5JXA9	RAD54B|Q9Y620	-0.99863
KAT14|Q9H8E8	SLC2A10|O95528	-0.91545
TCP10|Q12799	OR11H4|Q8NGC9	-0.99985
RRBP1|Q9P2E9	HHLA3|Q9XRX5	-0.94275
MCM3AP|O60318	MTRNR2L11|S4R3Y5	-0.84699
COL10A1|Q03692	TMEM208|Q9BTX3	-0.9962
PDE11A|Q9HCR9	ITPR3|Q14573	-0.87052
COX4I1|P13073	IGKV6D-21|A0A0A0MT36	-0.9997
SOX7|Q9BT81	PRAG1|Q86YV5	-0.92738
BPIFB1|Q8TDL5	PLEKHO2|Q8TD55	-0.99983
PAPPA2|Q9BXP8	RAI1|Q7Z5J4	-0.73861
MT-ND1|P03886	MICAL2|O94851	-0.90274
FAM171B|Q6P995	LRRC24|Q50LG9	-0.94868
MT-ATP6|P00846	GALP|Q9UBC7	-0.98768
HLA-DRB1|Q95IE3	SIAH3|Q8IW03	-0.67672
PPM1L|Q5SGD2	GATS|Q8NAP1	-0.81678
MBTPS2|O43462	IGKV2D-30|A0A075B6S6	-0.98979
OR6S1|Q8NH40	KCNK7|Q9Y2U2	-0.99797
HLA-A|P30456	PAICS|P22234	-0.85016
AIMP1|Q12904	CMC1|Q7Z7K0	-0.77594
SPDYE1|Q8NFV5	USP17L6P|Q6QN14	-0.88743
LYPD6B|Q8NI32	LCMT2|O60294	-0.9602
FAM71E2|Q8N5Q1	TMEM151A|Q8N4L1	-0.99102
SFRP5|Q5T4F7	OSR1|Q8TAX0	-0.99167
FAIM2|Q9BWQ8	GUCY1B2|O75343	-0.94653
OR5T2|Q8NGG2	FAM177B|A6PVY3	-0.99998
LRRC8E|Q6NSJ5	HOOK3|Q86VS8	-0.9718
IGLC6|P0CF74	RFX5|P48382	-0.9873
FLNB|O75369	ALG1|Q9BT22	-0.95846
ANKAR|Q7Z5J8	ARRDC2|Q8TBH0	-0.99961
OR4A15|Q8NGL6	OMA1|Q96E52	-0.99856
WDR73|Q6P4I2	CSNK1G1|Q9HCP0	-0.82226
IL4I1|Q96RQ9	ATMIN|O43313	-0.99614
C1orf112|Q9NSG2	IGKV2D-40|P01614	-0.97398
MINDY4|Q4G0A6	SLC23A3|Q6PIS1	-0.99898
FAM109B|Q6ICB4	N4BP2L1|Q5TBK1	-0.98559
GADD45G|O95257	LRRC8A|Q8IWT6	-0.96752
KRTAP9-9|Q9BYP9	ARID5B|Q14865	-0.9688
CELA3A|P09093	TEX45|Q8NA69	-0.99001
MOK|Q9UQ07	EPS8L1|Q8TE68	-0.99946
MLIP|Q5VWP3	KLHDC3|Q9BQ90	-0.78879
PMPCA|Q10713	HAVCR1|Q96D42	-0.90533
RBM44|Q6ZP01	LTN1|O94822	-0.54343
HHIP|Q96QV1	CCDC107|Q8WV48	-0.92188
G0S2|P27469	BOP1|Q14137	-0.63816
NDFIP1|Q9BT67	ADAMTS5|Q9UNA0	-0.76292
FETUB|Q9UGM5	ATRNL1|Q5VV63	-0.94918
WNK1|Q9H4A3	ZNF607|Q96SK3	-0.89906
LDHAL6B|Q9BYZ2	MFHAS1|Q9Y4C4	-0.99134
SLC16A2|P36021	PLA2R1|Q13018	-0.97816
FBXL16|Q8N461	MANBAL|Q9NQG1	-0.99781
PLEKHG1|Q9ULL1	LRRN4|Q8WUT4	-0.94491
SYNC|Q9H7C4	OR11L1|Q8NGX0	-0.99963
SRRM3|A6NNA2	FADS3|Q9Y5Q0	-0.94703
ARID3A|Q99856	ZFP30|Q9Y2G7	-0.98376
KRTAP5-10|Q6L8G5	DYDC2|Q96IM9	-0.86004
SLC26A11|Q86WA9	OPRPN|Q99935	-0.98606
ENDOV|Q8N8Q3	HSBP1|O75506	-0.99811
OR5I1|Q13606	TRIM75P|A6NK02	-0.99994
OCA2|Q04671	TMEM171|Q8WVE6	-0.9949
TMEM130|Q8N3G9	RFPL4B|Q6ZWI9	-0.97047
INPP5E|Q9NRR6	NEMF|O60524	-0.92275
PGLS|O95336	OR51I1|Q9H343	-0.99932
PTP4A2|Q12974	CDKN3|Q16667	-0.62948
TBX2|Q13207	FAM19A1|Q7Z5A9	-0.98516
SMIM13|P0DJ93	LINC01620|Q4KN68	-0.99746
POGLUT1|Q8NBL1	NDUFC2-KCTD14|E9PQ53	-0.99936
RAB11FIP4|Q86YS3	ALDH8A1|Q9H2A2	-0.86393
KRTAP9-6|A8MVA2	TAGLN3|Q9UI15	-0.87506
TAS2R4|Q9NYW5	HNRNPDL|O14979	-0.99467
FOXD4L5|Q5VV16	CCDC94|Q9BW85	-0.62222
OR5AN1|Q8NGI8	IL31|Q6EBC2	-0.99998
DYDC1|Q8WWB3	HOXD8|P13378	-0.81605
FAM57B|Q71RH2	IL1RAPL1|Q9NZN1	-0.85095
RCN2|Q14257	SYT5|O00445	-0.93787
GALNT16|Q8N428	MYH10|P35580	-0.94875
SMS|P52788	SLC25A2|Q9BXI2	-0.97288
DHODH|Q02127	OR4C16|Q8NGL9	-0.99966
GVQW2|A0A096LPI5	FLT3|P36888	-0.99987
ZC2HC1A|Q96GY0	DRG1|Q9Y295	-0.86395
CCDC126|Q96EE4	UBL7|Q96S82	-0.9999
RGS2|P41220	ALDH3B1|P43353	-0.96101
CHID1|Q9BWS9	DISP2|A7MBM2	-0.96014
OR2W5|A6NFC9	ANKRD49|Q8WVL7	-0.99995
MANBA|O00462	NET1|Q7Z628	-0.99936
FAM120AOS|Q5T036	WFIKKN2|Q8TEU8	-0.78934
POTEA|Q6S8J7	MARCH6|O60337	-0.99838
ZNF566|Q969W8	FBXO10|Q9UK96	-0.93714
IL3|P08700	RHBDD1|Q8TEB9	-0.95342
ZK1128.3|Q8WTZ3	IGKV2D-26|A0A0A0MRZ7	-0.99882
PRRG3|Q9BZD7	POLR1D|P0DPB5	-0.94257
OR6V1|Q8N148	SLC4A7|Q9Y6M7	-0.99995
KRTAP4-1|Q9BYQ7	KIAA0408|Q6ZU52	-0.8334
DDO|Q99489	DENND6B|Q8NEG7	-0.99938
SLC22A16|Q86VW1	ALKAL2|Q6UX46	-1
PPP1R3A|Q16821	EDF1|O60869	-0.83195
TM4SF18|Q96CE8	RGS19|P49795	-0.99498
ADGRE2|Q9UHX3	ISX|Q2M1V0	-0.99838
SCNN1G|P51170	IRF6|O14896	-0.86646
TUSC2|O75896	CYB561A3|Q8NBI2	-0.99802
TMEM150A|Q86TG1	FCGR3B|O75015	-0.92606
FUT10|Q6P4F1	AP5Z1|O43299	-0.96644
GJD2|Q9UKL4	OR5M3|Q8NGP4	-0.9996
SNAI2|O43623	EVPLL|A8MZ36	-0.81355
RRN3P2|A6NIE6	FAXDC2|Q96IV6	-0.99833
SETDB2|Q96T68	MPIG6B|O95866	-0.77869
SUPT4H1|P63272	PCDHGA3|Q9Y5H0	-0.93864
DNAJC24|Q6P3W2	FZD10|Q9ULW2	-0.92847
OR8B12|Q8NGG6	MAGEB4|O15481	-0.99998
INTU|Q9ULD6	TBCEL|Q5QJ74	-1
PRKAG1|P54619	ZBED6CL|Q96FA7	-0.59766
FAM72C|H0Y354	PCBP4|P57723	-0.81688
RNF135|Q8IUD6	COL5A2|P05997	-0.98833
SSTR2|P30874	TARM1|B6A8C7	-0.99987
SLC52A1|Q9NWF4	GRID2|O43424	-0.89377
UCN|P55089	BARHL1|Q9BZE3	-0.99393
DCAF16|Q9NXF7	CPEB4|Q17RY0	-0.96487
RPN2|P04844	BTN3A2|P78410	-0.9972
PRSS47|A8MTI9	CSTF1|Q05048	-0.98955
FOXJ2|Q9P0K8	NUDT1|P36639	-0.972
HAUS3|Q68CZ6	ZBTB45|Q96K62	-0.82054
ZKSCAN2|Q63HK3	DHX36|Q9H2U1	-0.99759
ACSM6|Q6P461	ZBTB8B|Q8NAP8	-0.99931
C9orf131|Q5VYM1	MANEAL|Q5VSG8	-0.99613
KDM7A|Q6ZMT4	FER1L6|Q2WGJ9	-0.78923
TAF1L|Q8IZX4	FRMD8|Q9BZ67	-0.95814
ZNF468|Q5VIY5	SPTLC3|Q9NUV7	-0.99418
SSRP1|Q08945	CANT1|Q8WVQ1	-0.88253
PRCP|P42785	NAXD|Q8IW45	-0.99625
EEF2|P13639	PCDHA6|Q9UN73	-0.98809
SLC45A4|Q5BKX6	TEX13A|Q9BXU3	-0.99972
NCEH1|Q6PIU2	MRPL17|Q9NRX2	-0.90632
ZNF17|P17021	RIMS3|Q9UJD0	-0.99981
TTC39B|Q5VTQ0	SPRR1B|P22528	-0.99448
SALL1|Q9NSC2	KIAA1024L|P59773	-0.91163
OR51E1|Q8TCB6	WDR11|Q9BZH6	-1
IGKV1-12|A0A0C4DH73	AIFM2|Q9BRQ8	-0.99999
PKHD1L1|Q86WI1	MAP7D2|Q96T17	-0.95727
HOXB8|P17481	MCC|P23508	-0.95325
LRRC3|Q9BY71	MSANTD4|Q8NCY6	-0.99896
GOLGA4|Q13439	OR5J2|Q8NH18	-0.99993
SDR42E2|A6NKP2	KIR2DL4|Q99706	-0.97843
PTH2|Q96A98	CALML3|P27482	-0.81069
FOXL2|P58012	PPIAL4G|P0DN37	-0.95428
RGL3|Q3MIN7	MRPS7|Q9Y2R9	-0.92677
EPHA2|P29317	GPATCH8|Q9UKJ3	-0.89988
GIMAP1|Q8WWP7	ASB16-AS1|Q495Z4	-0.99997
ABRAXAS1|Q6UWZ7	PLCXD1|Q9NUJ7	-0.71762
MXRA8|Q9BRK3	CHMP4A|Q9BY43	-0.95838
APOL4|Q9BPW4	SPDEF|O95238	-0.99624
OR8U8|P0C7N1	PPIAL4F|P0DN26	-0.99996
ID2B|Q14602	TDP1|Q9NUW8	-0.62266
UAP1|Q16222	TES|Q9UGI8	-0.76096
PPP1R14B|Q96C90	ACAD9|Q9H845	-0.70715
HELZ|P42694	FAM208A|Q9UK61	-0.87341
MTMR1|Q13613	AKIP1|Q9NQ31	-0.98764
IGHV3-43|A0A0B4J1X8	ENTHD1|Q8IYW4	-0.92304
ANOS1|P23352	ZBTB40|Q9NUA8	-0.97048
SLC35D3|Q5M8T2	LEKR1|Q6ZMV7	-1
CYFIP2|Q96F07	TOR2A|Q5JU69	-0.99845
VN1R3|Q9BXE9	SLC26A11|Q86WA9	-0.99897
PPM1J|Q5JR12	NSUN6|Q8TEA1	-0.75025
SLC6A18|Q96N87	TBC1D9|Q6ZT07	-0.98727
SMIM6|P0DI80	GLA|P06280	-0.98839
ADAMTS18|Q8TE60	SPNS2|Q8IVW8	-0.99965
DALRD3|Q5D0E6	HLA-A|P30443	-0.97555
MCOLN3|Q8TDD5	FAM46D|Q8NEK8	-0.91322
CFAP65|Q6ZU64	OR10Q1|Q8NGQ4	-1
GALNTL5|Q7Z4T8	IGHV3-66|A0A0C4DH42	-0.99932
CABS1|Q96KC9	DHRS7|Q9Y394	-0.994
DDIT4L|Q96D03	TNFSF10|P50591	-0.94247
TNPO3|Q9Y5L0	TMEM62|Q0P6H9	-0.95198
ZNF880|Q6PDB4	MRPS18A|Q9NVS2	-0.96736
FAM111A|Q96PZ2	SETD6|Q8TBK2	-0.9593
NEPRO|Q6NW34	AK2|P54819	-0.9931
SEC22B|O75396	PSORS1C1|Q9UIG5	-0.92596
LPIN1|Q14693	SLC36A4|Q6YBV0	-0.99989
WDR54|Q9H977	JOSD1|Q15040	-0.99991
FAM50A|Q14320	ATP2B1|P20020	-0.8481
DNASE2B|Q8WZ79	CCDC194|A0A1B0GVG4	-0.94884
PM20D2|Q8IYS1	IL33|O95760	-0.94979
ZSCAN21|Q9Y5A6	SLC22A2|O15244	-0.80465
ZBTB17|Q13105	KCNK9|Q9NPC2	-0.55432
PAK6|Q9NQU5	SPRR1B|P22528	-0.96206
HLA-B|P30481	CHRM3|P20309	-0.58361
PPP1R14D|Q9NXH3	TMEM230|Q96A57	-0.52243
MIOX|Q9UGB7	RASGRF1|Q13972	-0.93934
MMEL1|Q495T6	RNF19B|Q6ZMZ0	-0.91682
ADRA1B|P35368	MFSD12|Q6NUT3	-0.99829
ETV3L|Q6ZN32	RSPH14|Q9UHP6	-0.87803
GLYAT|Q6IB77	NANOGP8|Q6NSW7	-0.94433
XKR7|Q5GH72	OR10K1|Q8NGX5	-0.99948
COX5B|P10606	ACADS|P16219	-0.99212
ZDHHC2|Q9UIJ5	LMLN|Q96KR4	-0.93182
TRIM41|Q8WV44	IER3|P46695	-0.82625
LPP|Q93052	PIH1D3|Q9NQM4	-0.96194
VPS33A|Q96AX1	MTPAP|Q9NVV4	-0.63458
FOXE1|O00358	COMMD2|Q86X83	-0.77412
HCP5|Q6MZN7	CCL26|Q9Y258	-0.72055
KCNV1|Q6PIU1	CARF|Q8N187	-0.95158
ZNF341|Q9BYN7	HMGN1|P05114	-0.72865
YIR017W-A|Q8NFD4	LRP8|Q14114	-0.67188
CBLN4|Q9NTU7	CNPY4|Q8N129	-0.98714
CYP2A7|P20853	APCDD1|Q8J025	-0.99927
NCAPG2|Q86XI2	GRHL2|Q6ISB3	-0.57579
TIGIT|Q495A1	KIF26B|Q2KJY2	-0.95348
ARFGEF2|Q9Y6D5	BLMH|Q13867	-0.77021
PSMD12|O00232	TTC5|Q8N0Z6	-0.87251
SELENOS|Q9BQE4	COX11|Q9Y6N1	-0.99956
KLHL26|Q53HC5	YMR001C-A|Q9H521	-0.9973
GALC|P54803	GPSM1|Q86YR5	-0.86137
IGLV10-54|A0A075B6I4	CLEC12B|Q2HXU8	-0.98858
RCAN3|Q9UKA8	JPH2|Q9BR39	-0.9723
PPP4R3A|Q6IN85	IGSF6|O95976	-0.99691
PKHD1L1|Q86WI1	CRYBA4|P53673	-0.95264
TRAFD1|O14545	TIAL1|Q01085	-0.98592
CCDC3|Q9BQI4	ARHGDIB|P52566	-0.94445
SORCS3|Q9UPU3	ACSL6|Q9UKU0	-0.98807
ATG14|Q6ZNE5	ZNF18|P17022	-0.9446
RAB7B|Q96AH8	CLEC18B|Q6UXF7	-0.77269
SLC27A4|Q6P1M0	G3BP1|Q13283	-0.97761
RASSF8|Q8NHQ8	DMRT2|Q9Y5R5	-0.95087
FAM3A|P98173	TECTA|O75443	-0.99453
TM4SF1|P30408	TOM1|O60784	-0.77999
TXNRD3NB|Q6F5E7	GDAP2|Q9NXN4	-0.67102
EDAR|Q9UNE0	TMPRSS2|O15393	-0.86428
COBLL1|Q53SF7	SMPX|Q9UHP9	-0.99964
PLPPR4|Q7Z2D5	ZNF540|Q8NDQ6	-0.9994
REM2|Q8IYK8	CNP|P09543	-0.94179
FRMD6|Q96NE9	TRAC|P01848	-0.96089
MINDY3|Q9H8M7	SSR3|Q9UNL2	-0.99798
FAM3B|P58499	WFDC6|Q9BQY6	-0.99994
ZNF282|Q9UDV7	HRES1|P13985	-0.97376
FNIP1|Q8TF40	ZNF48|Q96MX3	-0.94291
RSPH14|Q9UHP6	C17orf102|A2RUQ5	-0.84553
KRT6B|P04259	IL13|P35225	-0.83827
PANX2|Q96RD6	TMEM120A|Q9BXJ8	-0.99612
TMEM220|Q6QAJ8	YDJC|A8MPS7	-0.99999
CD48|P09326	FLRT2|O43155	-0.87485
QRICH2|Q9H0J4	PLEKHG4|Q58EX7	-0.98857
PRPSAP2|O60256	HOXB13|Q92826	-0.9822
KIAA1586|Q9HCI6	GRIN3B|O60391	-0.93942
FAT4|Q6V0I7	LRRC18|Q8N456	-0.94017
IFI6|P09912	ERVK-7|P61582	-0.68022
DEHA2C16280g|Q96M66	OOEP|A6NGQ2	-0.98911
TFEB|P19484	ABHD17B|Q5VST6	-0.99824
CLEC20A|Q6ZU45	SSH3|Q8TE77	-0.9978
AADACL2|Q6P093	PTTG2|Q9NZH5	-0.99945
REEP6|Q96HR9	CER1|O95813	-0.99805
PTPRD|P23468	ZNF394|Q53GI3	-0.97182
THNSL1|Q8IYQ7	ADAL|Q6DHV7	-0.93329
SCD|O00767	CTCFL|Q8NI51	-0.96925
HTR3E|A5X5Y0	SASH1|O94885	-0.95496
BCO2|Q9BYV7	TP53INP1|Q96A56	-0.99825
CDX4|O14627	ANKRD20A5P|A0PJZ0	-0.77586
GH2|P01242	CFC1B|P0CG36	-0.98621
OR4A4P|Q8NGN8	ARPIN|Q7Z6K5	-0.99947
SYT16|Q17RD7	BOLA3|Q53S33	-0.96878
TSPYL2|Q9H2G4	GJC3|Q8NFK1	-0.97616
GIT2|Q14161	GALNTL5|Q7Z4T8	-0.80149
LRRC34|Q8IZ02	HBD|P02042	-0.77609
RNF183|Q96D59	ZNF395|Q9H8N7	-0.94892
KRTAP4-2|Q9BYR5	CXCR4|P61073	-0.72189
LCE2C|Q5TA81	GNGT1|P63211	-0.59014
YOL024W|Q6ZSR3	QSOX2|Q6ZRP7	-0.89686
RBMXL3|Q8N7X1	CACNG6|Q9BXT2	-0.99915
SHPRH|Q149N8	RGPD1|P0DJD0	-0.98441
OR7G2|Q8NG99	COL6A3|P12111	-0.99982
OR4E1|P0C645	TRIM22|Q8IYM9	-0.99996
SLC9A4|Q6AI14	OR52W1|Q6IF63	-0.99871
CACNG8|Q8WXS5	PIGM|Q9H3S5	-0.98533
FOCAD|Q5VW36	CHRNA5|P30532	-0.9227
CADPS2|Q86UW7	ZNF275|Q9NSD4	-0.98087
PANK3|Q9H999	DOK4|Q8TEW6	-0.8686
TM9SF1|O15321	NCOA5|Q9HCD5	-0.93553
SH3PXD2B|A1X283	CDKN1B|P46527	-0.89402
PALM2|Q8IXS6	SYCP2|Q9BX26	-0.99993
MIS18A|Q9NYP9	ACSM6|Q6P461	-0.99512
SELP|P16109	IPP|Q9Y573	-0.80492
FABP2|P12104	PRR32|B1ATL7	-0.96013
UBE2E1|P51965	ZNF296|Q8WUU4	-0.93168
SLC23A3|Q6PIS1	RAB11A|P62491	-0.95936
FERMT2|Q96AC1	CMC4|P56277	-0.89265
OR4D9|Q8NGE8	CYLC1|P35663	-0.99993
NR4A3|Q92570	S100G|P29377	-0.9401
IGKV2D-26|A0A0A0MRZ7	TSEN15|Q8WW01	-0.98996
ACSL6|Q9UKU0	WDR91|A4D1P6	-0.92627
ACBD5|Q5T8D3	NANOGNB|Q7Z5D8	-0.98324
CTNS|O60931	C17orf47|Q8NEP4	-0.99945
H2AFV|Q71UI9	COQ8A|Q8NI60	-0.88194
GPA33|Q99795	EPHA2|P29317	-0.98205
CST6|Q15828	STOML1|Q9UBI4	-0.9978
HLA-A|P13746	CNTNAP5|Q8WYK1	-0.99999
PIGX|Q8TBF5	KRT39|Q6A163	-0.99195
ZNF93|P35789	WFDC3|Q8IUB2	-0.99927
SLC25A1|P53007	PRRT1|Q99946	-0.98837
CTAGE8|P0CG41	TARM1|B6A8C7	-1
C16orf87|Q6PH81	TRIM52|Q96A61	-0.99967
RASSF10|A6NK89	PFN3|P60673	-0.62991
KRTAP19-2|Q3LHN2	ESPN|B1AK53	-0.96291
KLF1|Q13351	STEAP3|Q658P3	-0.95563
ADAMTS9|Q9P2N4	NFAM1|Q8NET5	-0.97129
SEC14L2|O76054	C9orf72|Q96LT7	-0.98023
CCDC88B|A6NC98	DAW1|Q8N136	-0.92969
TOGARAM1|Q9Y4F4	IGLV10-54|A0A075B6I4	-0.99988
RPL39L|Q96EH5	YARS2|Q9Y2Z4	-0.62796
TMEM143|Q96AN5	TST|Q16762	-0.96644
LAMB4|A4D0S4	GUCA1C|O95843	-0.99923
CA7|P43166	CCDC183|Q5T5S1	-0.99997
RYR1|P21817	PDPR|Q8NCN5	-0.94751
ERVK-24|P61581	PP6455|Q8WZ26	-0.838
RANBP3|Q9H6Z4	CEP57|Q86XR8	-0.8456
TRIM73|Q86UV7	KRTAP9-9|Q9BYP9	-0.99872
LAPTM5|Q13571	KRT80|Q6KB66	-0.94997
DCBLD2|Q96PD2	NDUFA1|O15239	-0.93758
COG2|Q14746	EFCAB13|Q8IY85	-0.72771
ALDH1B1|P30837	ERVK-21|P61565	-0.98623
CCDC195|A0A1B0GUA6	NPFFR2|Q9Y5X5	-0.96797
TBC1D13|Q9NVG8	PINX1|Q96BK5	-0.86126
FAM174A|Q8TBP5	SLC5A5|Q92911	-0.99812
CTNNA1|P35221	ODAM|A1E959	-0.75682
C15orf54|Q8N8G6	CTBS|Q01459	-0.99006
SLC5A11|Q8WWX8	CLPX|O76031	-0.99273
PIWIL4|Q7Z3Z4	CILP|O75339	-0.99832
NFATC2IP|Q8NCF5	IKZF2|Q9UKS7	-0.88011
TYSND1|Q2T9J0	TMEM98|Q9Y2Y6	-0.97521
POU4F2|Q12837	DDX51|Q8N8A6	-0.92817
LRRC55|Q6ZSA7	PJA1|Q8NG27	-0.86594
CKLF|Q9UBR5	ABCA13|Q86UQ4	-0.97344
WFDC11|Q8NEX6	GPC6|Q9Y625	-0.96401
FBXW9|Q5XUX1	IMMP2L|Q96T52	-0.9984
GPAT4|Q86UL3	AQP3|Q92482	-0.97521
SEC14L6|B5MCN3	MTHFD1|P11586	-0.99937
DHTKD1|Q96HY7	SLCO2B1|O94956	-0.97771
EGFL8|Q99944	SPECC1|Q5M775	-0.99785
FPGS|Q05932	KIAA0754|O94854	-0.78102
RPAP3|Q9H6T3	DCAF4L1|Q3SXM0	-0.62415
ST8SIA3|O43173	DNAJB2|P25686	-0.87159
UCK1|Q9HA47	TMEM87A|Q8NBN3	-0.99085
NUDT13|Q86X67	SLC45A2|Q9UMX9	-0.99999
PRKG2|Q13237	PRR20E|P86478	-0.84838
ALMS1|Q8TCU4	SMARCAD1|Q9H4L7	-0.93248
ERVK-11|Q9UQG0	yuzO|Q96IR3	-1
PPP2R5A|Q15172	BTNL8|Q6UX41	-0.97674
MT3|P25713	NOP53|Q9NZM5	-0.88499
YIPF3|Q9GZM5	CCDC42|Q96M95	-0.74167
LIN28B|Q6ZN17	ZNF584|Q8IVC4	-0.9614
GPT2|Q8TD30	BICRAL|Q6AI39	-0.98872
PLAG1|Q6DJT9	ZNF470|Q6ECI4	-0.99236
ZCCHC8|Q6NZY4	DEFB134|Q4QY38	-0.99591
PLEKHA2|Q9HB19	OR1S1|Q8NH92	-0.99969
CD33|P20138	KCMF1|Q9P0J7	-0.69327
DYNAP|Q8N1N2	KRTAP13-2|Q52LG2	-0.97754
KRT10|P13645	PROC|P04070	-0.93501
ALG2|Q9H553	GSTA3|Q16772	-0.68927
RAB1C|Q92928	GPR50|Q13585	-0.95306
ZNF620|Q6ZNG0	TARM1|B6A8C7	-1
C8orf82|Q6P1X6	HLA-DRB1|P13760	-0.71478
LDHAL6A|Q6ZMR3	SLC39A12|Q504Y0	-0.98799
CCL28|Q9NRJ3	MAGEL2|Q9UJ55	-0.7628
CTNND2|Q9UQB3	SHD|Q96IW2	-0.93131
TMEM64|Q6YI46	LCE2A|Q5TA79	-0.96353
FAH|P16930	TMEM161B|Q8NDZ6	-0.99976
FAM189A1|O60320	ASPM|Q8IZT6	-0.88413
C16orf52|Q8NHV5	MSANTD1|Q6ZTZ1	-0.99518
SCGB1D2|O95969	PDCD11|Q14690	-0.93959
TMEM88B|A6NKF7	ZNF614|Q8N883	-0.99674
ADAM22|Q9P0K1	SLCO3A1|Q9UIG8	-0.95751
EQTN|Q9NQ60	RPL28|P46779	-0.97969
CDS1|Q92903	UBR3|Q6ZT12	-0.97946
TMEM53|Q6P2H8	CCL26|Q9Y258	-0.99278
NEB|P20929	OR2T2|Q6IF00	-0.99142
CFAP70|Q5T0N1	AK1|P00568	-0.9318
MYH16|Q9H6N6	PACS1|Q6VY07	-0.98754
CLEC3A|O75596	BCORP1|Q8N888	-0.90313
KBTBD11|O94819	WDR35|Q9P2L0	-0.91449
GABRR3|A8MPY1	COL6A2|P12110	-0.98918
PPM1M|Q96MI6	MRC2|Q9UBG0	-0.99873
DHRS13|Q6UX07	KCNK5|O95279	-0.99956
FAM220A|Q7Z4H9	OR10T2|Q8NGX3	-0.99994
ZDHHC20|Q5W0Z9	HDAC3|O15379	-0.94976
HLA-DQA2|P01906	ASPHD1|Q5U4P2	-0.97874
AKR1B15|C9JRZ8	IL3RA|P26951	-0.82781
SLC44A4|Q53GD3	WDR64|B1ANS9	-0.98546
MUTYH|Q9UIF7	KCTD18|Q6PI47	-0.83463
CAPN7|Q9Y6W3	GRAMD1C|Q8IYS0	-0.99841
WNT9A|O14904	ATPIF1|Q9UII2	-0.94025
ISLR|O14498	GLB1L3|Q8NCI6	-0.99978
BRWD3|Q6RI45	C1QTNF12|Q5T7M4	-0.81398
C5orf22|Q49AR2	TRIM21|P19474	-0.79384
RAB32|Q13637	TMEM185B|Q9H7F4	-0.9301
ERVK-8|Q902F8	FAM201A|Q5SY85	-0.75827
SLC36A1|Q7Z2H8	SSBP3-AS1|Q7Z2R9	-1
LEMD3|Q9Y2U8	OPTC|Q9UBM4	-0.8799
ANKRD65|E5RJM6	PCDHAC1|Q9H158	-0.99989
DCAF12|Q5T6F0	PIPSL|A2A3N6	-0.88004
FUNDC2|Q9BWH2	SLC13A4|Q9UKG4	-0.99111
ZNF792|Q3KQV3	AFAP1|Q8N556	-0.94757
AKIRIN1|Q9H9L7	WDR73|Q6P4I2	-0.97135
SCO2|O43819	HDDC3|Q8N4P3	-0.96349
OR4C15|Q8NGM1	C6orf229|H3BNL8	-0.99995
OSBPL9|Q96SU4	MAGEA6|P43360	-0.98429
HAVCR1|Q96D42	LYPD5|Q6UWN5	-0.99619
ZNF791|Q3KP31	ALCAM|Q13740	-0.99022
DMRTC1|Q5HYR2	CDK11B|P21127	-0.96533
SLC35D3|Q5M8T2	ZNRF3|Q9ULT6	-0.99957
BCL10|O95999	NAT8B|Q9UHF3	-0.94049
U61|A6NN06	OR51H1|Q8NH63	-0.99928
FCGR2C|P31995	PSG8|Q9UQ74	-0.99618
ADD3|Q9UEY8	SLC44A3|Q8N4M1	-0.68169
APOE|P02649	ZNF324B|Q6AW86	-0.90756
COL7A1|Q02388	RPL22L1|Q6P5R6	-0.74427
OR3A1|P47881	SHISA2|Q6UWI4	-1
YHR007C-A|A8MXQ7	USP12|O75317	-0.99979
HOXD3|P31249	COQ3|Q9NZJ6	-0.67778
TMEM267|Q0VDI3	CEP170B|Q9Y4F5	-0.87131
SLC35E3|Q7Z769	MED8|Q96G25	-0.87579
ARMC3|Q5W041	MYBPH|Q13203	-1
KRTAP1-1|Q07627	SLC4A9|Q96Q91	-0.96828
ZDHHC24|Q6UX98	BRWD1-AS2|P59051	-0.97988
NOL11|Q9H8H0	C1orf43|Q9BWL3	-0.99932
ZNF70|Q9UC06	NPIPB3|Q92617	-0.99987
OR11H12|B2RN74	RNF17|Q9BXT8	-0.99999
CWC27|Q6UX04	SH2D7|A6NKC9	-0.98209
LDLRAD1|Q5T700	OR2A5|Q96R48	-0.99999
ADSSL1|Q8N142	SYP|P08247	-0.92363
MAN1C1|Q9NR34	HIPK3|Q9H422	-0.84903
ACTBL2|Q562R1	AADACL4|Q5VUY2	-0.95491
EBF3|Q9H4W6	RPLP0|P05388	-0.89869
CSN2|P05814	MTR|Q99707	-0.82172
DENND5A|Q6IQ26	RFX4|Q33E94	-0.99999
ZNF865|P0CJ78	BMP2|P12643	-0.72118
SEM1|Q6ZVN7	SSBP1|Q04837	-0.71424
SMIM8|Q96KF7	YTHDC1|Q96MU7	-0.90126
PRAMEF26|H0Y7S4	GDPD5|Q8WTR4	-0.88312
GANC|Q8TET4	C11orf68|Q9H3H3	-0.95543
KCTD17|Q8N5Z5	TRIM9|Q9C026	-0.88344
BEND2|Q8NDZ0	IGKV4-1|P06312	-0.99729
PAX4|O43316	MSANTD3|Q96H12	-0.93723
FARP2|O94887	TBC1D3G|Q6DHY5	-0.99167
FATE1|Q969F0	CALHM6|Q5R3K3	-0.94921
PLA2G4C|Q9UP65	ZAR1|Q86SH2	-0.9999
IFT88|Q13099	RPS19BP1|Q86WX3	-0.66807
ARHGAP15|Q53QZ3	ALG10|Q5BKT4	-0.89049
GPR32|O75388	NOP53|Q9NZM5	-0.99804
PLEKHG1|Q9ULL1	SIGIRR|Q6IA17	-0.64957
CHST13|Q8NET6	OR5B2|Q96R09	-1
IGHV4-34|P06331	EDN2|P20800	-0.97928
FAM71C|Q8NEG0	FRMPD2|Q68DX3	-1
TRIM15|Q9C019	CPXM2|Q8N436	-0.92857
P2RY6|Q15077	AP1S1|P61966	-0.97816
ZKSCAN7|Q9P0L1	FOXN2|P32314	-0.98355
LTC4S|Q16873	TTC16|Q8NEE8	-0.56792
SPHAR|Q15513	DCD|P81605	-0.63027
GNA11|P29992	LCE6A|A0A183	-0.82384
TNKS|O95271	GALC|P54803	-0.84994
PAGE2B|Q5JRK9	CDK11A|Q9UQ88	-0.87398
ELFN2|Q5R3F8	BLCAP|P62952	-0.99818
GCSAM|Q8N6F7	CHRFAM7A|Q494W8	-0.99815
DUS3L|Q96G46	CTSZ|Q9UBR2	-0.89961
NUMB|P49757	RTL1|A6NKG5	-0.70144
DEFB104A|Q8WTQ1	LCE4A|Q5TA78	-0.84123
GMEB1|Q9Y692	RAB28|P51157	-0.99059
HAVCR1|Q96D42	BICDL2|A1A5D9	-0.96121
EFL1|Q7Z2Z2	NUDT3|O95989	-0.96721
SGCZ|Q96LD1	DSG3|P32926	-0.8917
BDH1|Q02338	RNPEPL1|Q9HAU8	-0.98644
PHF1|O43189	IGHV3-48|P01763	-0.95136
GDI2|P50395	ARMC10|Q8N2F6	-0.99512
S100A14|Q9HCY8	TTC33|Q6PID6	-0.99337
LIAS|O43766	ZNF833P|Q6ZTB9	-0.90037
RIMBP3C|A6NJZ7	RFPL4AL1|F8VTS6	-0.97827
ESD|P10768	DLL3|Q9NYJ7	-0.96966
NUPR2|A6NF83	GSTT2|P0CG29	-0.99255
PLEKHA3|Q9HB20	ytzL|A8MT66	-0.95836
CLEC4E|Q9ULY5	OR10D4P|Q8NGN7	-1
CHCHD10|Q8WYQ3	PSRC1|Q6PGN9	-0.96981
OR51J1|Q9H342	KRTAP22-2|Q3LI68	-0.99957
C5orf17|Q8NAS9	TRAC|P01848	-0.99971
STX1B|P61266	DGKG|P49619	-0.98498
CCDC78|A2IDD5	CALML6|Q8TD86	-0.94827
EMCN|Q9ULC0	AKAP7|O43687	-0.84076
ZNF645|Q8N7E2	SLC35A2|P78381	-0.99881
KLK12|Q9UKR0	USP43|Q70EL4	-0.93783
GADD45GIP1|Q8TAE8	ARSG|Q96EG1	-0.98
IL5|P05113	OR52A4P|A6NMU1	-0.99988
NDN|Q99608	FAAP24|Q9BTP7	-0.86787
XKRY2|A2RUG3	TLR9|Q9NR96	-0.73974
CDX1|P47902	SLC9C2|Q5TAH2	-0.95981
SGO1|Q5FBB7	TMIGD2|Q96BF3	-0.83044
UQCC3|Q6UW78	SYT6|Q5T7P8	-0.81055
SIPA1|Q96FS4	MYH14|Q7Z406	-0.92024
NCOA7|Q8NI08	TCP11L2|Q8N4U5	-0.99914
SPATA32|Q96LK8	C5orf42|Q9H799	-0.99997
ARMCX6|Q7L4S7	NISCH|Q9Y2I1	-0.99918
SASH3|O75995	IER2|Q9BTL4	-0.87916
FKBP9P1|Q75LS8	FKBP7|Q9Y680	-0.99957
TYW3|Q6IPR3	LRRC4B|Q9NT99	-0.99878
LILRA3|Q8N6C8	KLHL41|O60662	-0.98332
ALDH3B2|P48448	DUSP16|Q9BY84	-0.99985
GTPBP6|O43824	CEACAM3|P40198	-0.99667
PRDM13|Q9H4Q3	TIMM8B|Q9Y5J9	-0.95365
SLC25A24|Q6NUK1	LINC00612|Q8N6U2	-0.99978
ST6GAL1|P15907	TMEM92|Q6UXU6	-0.99788
PNLIPRP1|P54315	GSTO2|Q9H4Y5	-0.79606
SRGAP2B|P0DMP2	MPHOSPH6|Q99547	-0.72375
TBC1D3K|A0A087X1G2	SKA3|Q8IX90	-0.98128
KRTAP2-3|P0C7H8	MMP17|Q9ULZ9	-0.87057
TBX1|O43435	LMAN2|Q12907	-0.98763
GPSM1|Q86YR5	PRR27|Q6MZM9	-0.60366
HYI|Q5T013	MTMR4|Q9NYA4	-0.94804
APLP2|Q06481	SMIM12|Q96EX1	-0.98972
MYEF2|Q9P2K5	FLAD1|Q8NFF5	-0.76605
CDCA2|Q69YH5	DHRS3|O75911	-0.97276
FUT11|Q495W5	OR8B12|Q8NGG6	-0.99999
MFSD1|Q9H3U5	BAGE4|Q86Y28	-0.99918
NAPB|Q9H115	CPPED1|Q9BRF8	-0.99723
ABL1|P00519	SEC11B|P0C7V7	-0.91274
DUSP2|Q05923	MRPL33|O75394	-0.90261
HTR3C|Q8WXA8	MID1|O15344	-0.94185
GPER1|Q99527	TIMM10B|Q9Y5J6	-0.59595
TGFA|P01135	OR6J1|Q8NGC5	-0.98289
SLC29A2|Q14542	HSF5|Q4G112	-0.97987
INMT|O95050	ABL1|P00519	-0.99645
LINGO1|Q96FE5	MGAT4C|Q9UBM8	-0.98817
KLRC1|P26715	KIF18B|Q86Y91	-0.84343
PPFIBP1|Q86W92	CD300LF|Q8TDQ1	-0.95143
IL17RC|Q8NAC3	C22orf15|Q8WYQ4	-0.72177
SELP|P16109	PLAC1|Q9HBJ0	-0.91992
ZCRB1|Q8TBF4	FBN2|P35556	-0.99998
MOSPD3|O75425	RSL1D1|O76021	-0.71321
ERMAP|Q96PL5	ESYT3|A0FGR9	-0.99748
PRAMEF4|O60810	HNRNPUL1|Q9BUJ2	-0.94735
ZNF816|Q0VGE8	CDR1|P51861	-0.99594
TMEM163|Q8TC26	IFI35|P80217	-0.81302
ACYP2|P14621	TBC1D5|Q92609	-0.86611
ZNF853|P0CG23	ZNF732|B4DXR9	-0.99959
ITPK1|Q13572	WDR38|Q5JTN6	-0.91492
COX7B2|Q8TF08	HTR2B|P41595	-0.9887
OR9G9|P0C7N8	DMRT1|Q9Y5R6	-0.99994
NUP58|Q9BVL2	GPR156|Q8NFN8	-0.94466
IFNA17|P01571	CPT1B|Q92523	-0.98729
METTL7A|Q9H8H3	TPT1P8|Q9HAU6	-0.69208
SHC2|P98077	OR52B4|Q8NGK2	-0.99918
ASMTL|O95671	ALG10B|Q5I7T1	-0.97412
EBF4|Q9BQW3	MYCBPAP|Q8TBZ2	-0.95245
SDR42E2|A6NKP2	SNX15|Q9NRS6	-0.86934
CLCNKB|P51801	ELOF1|P60002	-0.89553
INTS9|Q9NV88	YIPF7|Q8N8F6	-0.75494
WDPCP|O95876	KLHDC7A|Q5VTJ3	-0.99992
RPS13|P62277	TTC6|Q86TZ1	-0.93382
ABCB8|Q9NUT2	PTH2R|P49190	-0.89079
HOXA10|P31260	HASPIN|Q8TF76	-0.99535
RGS6|P49758	MCRIP1|C9JLW8	-0.99107
ACADL|P28330	MIR17HG|Q75NE6	-0.98437
H2BFM|P0C1H6	SIGLEC5|O15389	-0.74633
MTG2|Q9H4K7	FHL2|Q14192	-0.68432
CLDN24|A6NM45	SLC5A1|P13866	-0.99343
RPS6KA2|Q15349	KIAA1211L|Q6NV74	-0.99465
POP7|O75817	FAHD2B|Q6P2I3	-0.97976
KLK14|Q9P0G3	B3GNT4|Q9C0J1	-0.99038
CCM2|Q9BSQ5	OTOP2|Q7RTS6	-0.99101
COL23A1|Q86Y22	SEMA7A|O75326	-0.86155
ZAP70|P43403	RHOT2|Q8IXI1	-0.80256
ZNF740|Q8NDX6	KCTD10|Q9H3F6	-0.78618
LRMP|Q12912	KRT24|Q2M2I5	-0.98562
CSMD2|Q7Z408	NPTN|Q9Y639	-0.99979
PLXNA3|P51805	HOXB2|P14652	-0.73375
PIRT|P0C851	LMBRD1|Q9NUN5	-0.99533
OR5B17|Q8NGF7	LINC01600|Q96MT4	-0.99982
SHANK2-AS3|Q9BTD1	FSTL1|Q12841	-0.58984
HIST2H2BE|Q16778	LOXL1|Q08397	-0.67261
SYT4|Q9H2B2	UHRF1BP1|Q6BDS2	-0.94755
SYCP1|Q15431	SHB|Q15464	-0.8815
RNASEK|Q6P5S7	MON2|Q7Z3U7	-0.98925
P4HB|P07237	FADS3|Q9Y5Q0	-0.77837
OR4A8|P0C604	TTC21A|Q8NDW8	-1
OR51A2|Q8NGJ7	GSTP1|P09211	-0.99894
IGKV1-16|P04430	MBD3L1|Q8WWY6	-0.99966
NEURL4|Q96JN8	CTSZ|Q9UBR2	-0.63633
FAM209B|Q5JX69	C2orf66|Q6UXQ4	-0.87702
C2CD6|Q53TS8	ZFAND3|Q9H8U3	-0.62666
PIANP|Q8IYJ0	TDP2|O95551	-0.90424
PUF60|Q9UHX1	FCHO1|O14526	-0.72196
PC|P11498	CYB5D2|Q8WUJ1	-0.99498
MAGED2|Q9UNF1	TMEM253|P0C7T8	-0.98021
ENPP2|Q13822	CCDC82|Q8N4S0	-0.99882
RASL11A|Q6T310	FAM222B|Q8WU58	-0.95125
KRT20|P35900	OR1F12|Q8NHA8	-0.99998
PHKA2|P46019	ZSCAN26|Q16670	-0.79181
SYNDIG1|Q9H7V2	TREH|O43280	-0.99993
PRKG2|Q13237	WDR44|Q5JSH3	-0.92557
DDX53|Q86TM3	SCAI|Q8N9R8	-0.87293
UTP20|O75691	TMPRSS3|P57727	-0.72414
RP9|Q8TA86	CLCNKB|P51801	-0.96029
ERVK-7|P63130	DNAH7|Q8WXX0	-0.99968
TMEM225B|P0DP42	SLC18A1|P54219	-0.96831
PPME1|Q9Y570	OR6C6|A6NF89	-0.99958
SULT1A2|P50226	ZNF630|Q2M218	-0.99668
LST1|O00453	CD207|Q9UJ71	-0.94179
BOD1|Q96IK1	STOML3|Q8TAV4	-0.99894
OGFRL1|Q5TC84	SCYL3|Q8IZE3	-0.84644
H2AFX|P16104	RP1|P56715	-0.6816
HLA-A|P05534	C6orf118|Q5T5N4	-0.84316
CPSF4|O95639	MAGEE2|Q8TD90	-0.56692
MPC1L|P0DKB6	CAMTA1|Q9Y6Y1	-0.82419
SUCLA2|Q9P2R7	TTLL2|Q9BWV7	-0.9996
KCNJ12|Q14500	GLYATL2|Q8WU03	-0.79031
MAGEB6|Q8N7X4	C2orf69|Q8N8R5	-0.99974
FAM229A|H3BQW9	CEBPD|P49716	-0.59355
SSTR5|P35346	PDE6A|P16499	-0.85281
LMBRD2|Q68DH5	PPHLN1|Q8NEY8	-0.93876
CHD1|O14646	ID4|P47928	-0.85594
C11orf16|Q9NQ32	ZK1128.3|Q8WTZ3	-0.99703
TEX26|Q8N6G2	PCDHGA7|Q9Y5G6	-1
USP17L4|A6NCW7	TERB2|Q8NHR7	-0.97429
AFTPH|Q6ULP2	TMEM114|B3SHH9	-0.97688
VWA3A|A6NCI4	MYO7B|Q6PIF6	-0.93778
SLF2|Q8IX21	UNQ9165/PRO28630|Q6UXU0	-0.99874
PRO0461|Q6ZSR6	EMILIN3|Q9NT22	-0.88461
KLF2|Q9Y5W3	BLCAP|P62952	-0.76264
KCNU1|A8MYU2	KLRD1|Q13241	-0.97459
ANK2|Q01484	MRPL36|Q9P0J6	-0.63709
ZNF26|P17031	ZNF117|Q03924	-0.99987
MAB21L2|Q9Y586	ORC3|Q9UBD5	-0.95773
BTNL10|A8MVZ5	VPREB3|Q9UKI3	-0.99885
LGMN|Q99538	KCTD14|Q9BQ13	-0.97093
CDCA8|Q53HL2	CST8|O60676	-0.90611
TYRO3|Q06418	PRR35|P0CG20	-0.83906
EID2|Q8N6I1	MANEAL|Q5VSG8	-0.67162
MYLK|Q15746	ABCC5|O15440	-0.8803
OR5B21|A6NL26	C5orf30|Q96GV9	-0.99784
RGS22|Q8NE09	TMEM94|Q12767	-0.99775
STIM2|Q9P246	KCNIP3|Q9Y2W7	-0.58057
STYK1|Q6J9G0	HUNK|P57058	-0.9967
SLC2A4RG|Q9NR83	HLA-DRB1|Q9GIY3	-0.97225
NPTX2|P47972	PRIM2|P49643	-0.5461
NUPR1|O60356	ZHX2|Q9Y6X8	-0.72704
EIF3G|O75821	PSKH1|P11801	-0.88415
LRRC43|Q8N309	FAM172A|Q8WUF8	-0.99979
TMEM231|Q9H6L2	GCNT4|Q9P109	-0.9845
UNC5CL|Q8IV45	ERVK-6|Q69384	-0.98331
TMPRSS5|Q9H3S3	LRRC56|Q8IYG6	-0.99631
OR10D4P|Q8NGN7	BRD1|O95696	-0.99941
FAM200A|Q8TCP9	LINC00116|Q8NCU8	-0.99924
HRH3|Q9Y5N1	CLINT1|Q14677	-0.98604
AFG1L|Q8WV93	SCCPDH|Q8NBX0	-0.98783
KIRREL3-AS3|Q8N7Y1	ADI1|Q9BV57	-0.83407
CYP26B1|Q9NR63	DDTL|A6NHG4	-0.99692
CLRN3|Q8NCR9	BET1|O15155	-0.66532
METTL3|Q86U44	MRPL35|Q9NZE8	-0.92698
SEMA3B|Q13214	CD80|P33681	-0.8012
SCX|Q7RTU7	HLA-B|P30492	-0.91336
DNAJA2|O60884	SIDT1|Q9NXL6	-0.73597
ZNF771|Q7L3S4	FAM83A|Q86UY5	-0.99989
COQ7|Q99807	PAOX|Q6QHF9	-0.99296
SPACA9|Q96E40	ABCA12|Q86UK0	-0.99547
EBLN1|P0CF75	MOBP|Q13875	-0.90087
TOM1L2|Q6ZVM7	HLA-B|P18463	-0.96805
KIR2DS3|Q14952	OR4C3|Q8NH37	-0.99995
CCDC185|Q8N715	CDKL2|Q92772	-0.99837
ZNF467|Q7Z7K2	LHFPL4|Q7Z7J7	-0.99981
ABCA5|Q8WWZ7	EPS8L1|Q8TE68	-0.99067
NUCB2|P80303	OXTR|P30559	-0.7866
ZNF592|Q92610	WDR97|A6NE52	-0.8944
BUD23|O43709	BRI3|O95415	-0.99968
CEACAM4|O75871	PSEN1|P49768	-0.90023
SV2B|Q7L1I2	NDUFA13|Q9P0J0	-0.63239
PCSK4|Q6UW60	TNFSF9|P41273	-0.86857
CTAGE5|O15320	DRG2|P55039	-0.8385
ZNF451|Q9Y4E5	PYGO2|Q9BRQ0	-0.62761
ABHD15|Q6UXT9	EIF2B4|Q9UI10	-0.9996
TM2D2|Q9BX73	SLA|Q13239	-0.76632
FBXO33|Q7Z6M2	SLC25A39|Q9BZJ4	-0.99819
ZBTB42|B2RXF5	DEFB126|Q9BYW3	-0.98281
KLF8|O95600	NACA|Q13765	-0.60558
TTTY12|Q9BZ98	KRTAP9-8|Q9BYQ0	-0.99687
CYS1|Q717R9	GUCA2A|Q02747	-0.78158
ADAMTS5|Q9UNA0	GPBAR1|Q8TDU6	-0.85373
ADPGK|Q9BRR6	NATD1|Q8N6N6	-0.99986
PGRMC2|O15173	C14orf28|Q4W4Y0	-0.99974
SART1|O43290	HECTD2|Q5U5R9	-0.65097
BPIFA4P|Q86YQ2	HNMT|P50135	-1
RIBC2|Q9H4K1	FGFRL1|Q8N441	-0.71871
PROK2|Q9HC23	C12orf29|Q8N999	-0.974
DYNAP|Q8N1N2	OR8U8|P0C7N1	-0.99892
RAI2|Q9Y5P3	IPO11|Q9UI26	-0.77364
TMEM154|Q6P9G4	RNASET2|O00584	-0.98294
OR52E2|Q8NGJ4	HDAC4|P56524	-0.99903
TEX28|O15482	MMP12|P39900	-0.855
BPIFB4|P59827	TMBIM4|Q9HC24	-0.99504
SLC12A3|P55017	LMOD2|Q6P5Q4	-0.71758
SLC16A5|O15375	PROCA1|Q8NCQ7	-0.99941
TSTA3|Q13630	NR5A2|O00482	-0.99282
LRRTM2|O43300	MFSD14B|Q5SR56	-0.99965
SLC34A2|O95436	SLIT2|O94813	-0.93476
ADAM12|O43184	TVP23B|Q9NYZ1	-0.93444
PDYN|P01213	SCN4A|P35499	-0.80415
KLHDC7A|Q5VTJ3	LRRC72|A6NJI9	-0.99174
TMEM8A|Q9HCN3	LINC00116|Q8NCU8	-0.9988
TEKT3|Q9BXF9	KIFC2|Q96AC6	-0.73418
LMBR1|Q8WVP7	SYNRG|Q9UMZ2	-0.75576
DGAT2L6|Q6ZPD8	CRYGD|P07320	-0.99999
ABCB6|Q9NP58	FEM1B|Q9UK73	-0.85181
C16orf86|Q6ZW13	ACAP3|Q96P50	-0.9194
WASHC2C|Q9Y4E1	UGT3A1|Q6NUS8	-0.97877
DCAF7|P61962	RNF212|Q495C1	-0.94453
IFT46|Q9NQC8	CHTF8|P0CG13	-0.89519
ACAT2|Q9BWD1	SLC35G4|P0C7Q5	-0.70182
MYBPH|Q13203	SLC19A1|P41440	-0.99816
IL31|Q6EBC2	C9orf43|Q8TAL5	-0.94102
SFTPB|P07988	ABCA7|Q8IZY2	-0.99909
L2HGDH|Q9H9P8	C5orf47|Q569G3	-0.99905
GZMH|P20718	ORM2|P19652	-0.91655
SLC16A1|P53985	ZNF620|Q6ZNG0	-0.99474
MT-ATP8|P03928	GPX2|P18283	-0.99758
TVP23C|Q96ET8	PRSS54|Q6PEW0	-0.99882
GML|Q99445	MUC22|E2RYF6	-0.93369
DNAJC9|Q8WXX5	TRPT1|Q86TN4	-0.97387
KLHL5|Q96PQ7	GBP7|Q8N8V2	-0.87836
PPP1R13B|Q96KQ4	RND3|P61587	-0.71735
PARP16|Q8N5Y8	GPN2|Q9H9Y4	-1
RASA2|Q15283	VCX3A|Q9NNX9	-0.95265
ACSS1|Q9NUB1	LILRB1|Q8NHL6	-0.93912
OXNAD1|Q96HP4	SNRNP40|Q96DI7	-0.99543
SMIM11B|Q8TCY0	TRIM58|Q8NG06	-0.87713
MROH2B|Q7Z745	ICAM5|Q9UMF0	-0.98017
CX3CR1|P49238	ZNF287|Q9HBT7	-0.98936
PGA5|P0DJD9	CACNA1I|Q9P0X4	-0.95357
NFS1|Q9Y697	TMEM185A|Q8NFB2	-0.99489
GOLGA8B|A8MQT2	CLDN15|P56746	-0.97719
APOC2|P02655	MRGPRX1|Q96LB2	-0.96147
HYAL3|O43820	CLEC6A|Q6EIG7	-0.99754
RNPC3|Q96LT9	KCNH7|Q9NS40	-0.97987
CCK|P06307	ZNF665|Q9H7R5	-0.97402
RHBDL2|Q9NX52	USP50|Q70EL3	-0.9074
LRRC4|Q9HBW1	SRSF12|Q8WXF0	-0.99994
ZNF3|P17036	A2ML1|A8K2U0	-0.99861
SPBC1539.02|A8MU76	MYL12B|O14950	-0.81648
ZNF625|Q96I27	DRC7|Q8IY82	-0.99615
MT-CYB|P00156	MRRF|Q96E11	-0.99733
PRSS58|Q8IYP2	TPD52|P55327	-0.73577
CUX1|Q13948	IGHV3-30-3|P0DP02	-0.99884
SLC5A12|Q1EHB4	OASL|Q15646	-0.98531
CCDC43|Q96MW1	ST7L|Q8TDW4	-0.90941
GIMD1|P0DJR0	EPS8L3|Q8TE67	-0.99917
OPN3|Q9H1Y3	NR4A1|P22736	-0.77131
CCDC65|Q8IXS2	IDE|P14735	-0.86257
ZNF83|P51522	CPA6|Q8N4T0	-0.99993
SIRT6|Q8N6T7	ABCC3|O15438	-0.70538
OLAH|Q9NV23	ADCY9|O60503	-0.9187
KIAA1107|Q9UPP5	PCP2|Q8IVA1	-0.7885
FGB|P02675	OR10V1|Q8NGI7	-0.99994
MUS81|Q96NY9	SALL4|Q9UJQ4	-0.80026
IFNL1|Q8IU54	MRI1|Q9BV20	-0.99729
ERVK-6|Q9Y6I0	THAP3|Q8WTV1	-0.98059
PLA2G2F|Q9BZM2	SEPSECS|Q9HD40	-0.99686
TTC29|Q8NA56	YML009W-B|Q9UF83	-0.99266
MTIF2|P46199	NHLRC2|Q8NBF2	-0.63437
NKIRAS1|Q9NYS0	CACNA1I|Q9P0X4	-0.84569
PEX16|Q9Y5Y5	ZBTB44|Q8NCP5	-0.97022
KCNG4|Q8TDN1	PPIL2|Q13356	-0.94854
MAP2|P11137	PLPPR4|Q7Z2D5	-0.85956
KRTAP4-8|Q9BYQ9	FAM89B|Q8N5H3	-0.91467
ASB3|Q9Y575	TWNK|Q96RR1	-0.99873
ZIM2|Q9NZV7	MSTN|O14793	-0.96056
SMIM9|A6NGZ8	SEMA3G|Q9NS98	-0.9793
WDR27|A2RRH5	ZNF367|Q7RTV3	-0.99999
AFMID|Q63HM1	SCARF1|Q14162	-0.99964
MAS1|P04201	SLAMF8|Q9P0V8	-0.97125
TEX9|Q8N6V9	ANKAR|Q7Z5J8	-0.99779
ZNF180|Q9UJW8	SLC39A7|Q92504	-0.99998
KIF18B|Q86Y91	RNF10|Q8N5U6	-0.54055
CCL21|O00585	SMTNL1|A8MU46	-0.9465
TMEM258|P61165	DUX4L2|P0CJ85	-0.99996
LAMP5|Q9UJQ1	CNTD1|Q8N815	-0.99697
UGT2A1|Q9Y4X1	C20orf197|Q8N268	-0.9997
BPESC1|Q9GZL8	CDC42SE2|Q9NRR3	-0.99126
PHYHD1|Q5SRE7	GABPB2|Q8TAK5	-0.91604
ABCD1|P33897	KRBA1|A5PL33	-0.92958
ZNF76|P36508	DNAJB6|O75190	-0.84618
AP3M2|P53677	ATAT1|Q5SQI0	-0.90452
CEP95|Q96GE4	LMO7DN|F2Z398	-0.99998
TMEM129|A0AVI4	AKR1D1|P51857	-0.99018
ZNF107|Q9UII5	RBM47|A0AV96	-0.99483
PRRG2|O14669	BZW1|Q7L1Q6	-0.86885
PTER|Q96BW5	PODN|Q7Z5L7	-0.97673
TRIM48|Q8IWZ4	TYK2|P29597	-0.83059
TM9SF4|Q92544	NDST2|P52849	-0.997
DNAJC10|Q8IXB1	HOXC5|Q00444	-0.97022
WSCD1|Q658N2	SNPH|O15079	-0.9894
ANXA10|Q9UJ72	ZNF419|Q96HQ0	-0.99793
ADAM11|O75078	GNPTAB|Q3T906	-0.87626
GNAI2|P04899	FBN3|Q75N90	-0.67109
MEN1|O00255	SLC9B1|Q4ZJI4	-0.86453
MAP3K19|Q56UN5	BAGE3|Q86Y29	-0.978
FCF1|Q9Y324	UQCR11|O14957	-0.99501
UGT2B17|O75795	GON4L|Q3T8J9	-0.86053
EDNRA|P25101	SULF1|Q8IWU6	-0.9764
USE1|Q9NZ43	G6PC|P35575	-0.97898
TRIM55|Q9BYV6	CFAP126|Q5VTH2	-0.88921
TRIM49D1|C9J1S8	PNMA6A|P0CW24	-0.99972
SAP30BP|Q9UHR5	PREX2|Q70Z35	-0.99066
STARD4|Q96DR4	SLC41A2|Q96JW4	-0.99858
ASB10|Q8WXI3	TMEM184C|Q9NVA4	-0.70339
MEIOB|Q8N635	FBXO7|Q9Y3I1	-0.99081
EEF1AKMT1|Q8WVE0	ZCCHC3|Q9NUD5	-0.99914
SLC26A9|Q7LBE3	NAP1L5|Q96NT1	-0.9995
C6orf10|Q5SRN2	TBC1D15|Q8TC07	-0.95753
SFSWAP|Q12872	RIG|Q13278	-0.69529
STOML1|Q9UBI4	ZP2|Q05996	-0.91218
C9orf135|Q5VTT2	MMP19|Q99542	-0.99141
FAM126B|Q8IXS8	KRT73|Q86Y46	-0.97161
EVI5L|Q96CN4	IGLL1|P15814	-0.94363
OR2T7|P0C7T2	CERKL|Q49MI3	-0.99974
yuzO|Q96IR3	ZNF440|Q8IYI8	-0.94708
LGALS2|P05162	SLC25A37|Q9NYZ2	-0.96792
RHBDF1|Q96CC6	LGALSL|Q3ZCW2	-0.99997
VSTM1|Q6UX27	TMEM105|Q8N8V8	-0.99455
ADAD1|Q96M93	SINHCAF|Q9NP50	-0.76764
SETD5|Q9C0A6	TAS2R3|Q9NYW6	-0.99672
OR51A2|Q8NGJ7	TBC1D9|Q6ZT07	-0.99994
PNLIPRP3|Q17RR3	GRIN3B|O60391	-0.89967
ISX|Q2M1V0	HOXC12|P31275	-0.99932
HPS6|Q86YV9	RTL1|A6NKG5	-0.90969
TMEM27|Q9HBJ8	GPAA1|O43292	-0.9969
PRR14|Q9BWN1	TAS2R19|P59542	-0.9989
PHF3|Q92576	COX20|Q5RI15	-0.99991
CGREF1|Q99674	SEPT4|O43236	-0.78129
SLC26A8|Q96RN1	SAXO2|Q658L1	-0.9734
ANKZF1|Q9H8Y5	KRT15|P19012	-0.83595
ZNF598|Q86UK7	GPN2|Q9H9Y4	-0.99919
HOMEZ|Q8IX15	ERVK-8|P63133	-0.999
PLAC8|Q9NZF1	TYMSOS|Q8TAI1	-0.99848
IL15|P40933	IL10|P22301	-0.78679
HLA-B|P30493	ABCC3|O15438	-0.87326
OR56B2P|Q8NGI1	FASN|P49327	-0.9995
C2orf80|Q0P641	NOX4|Q9NPH5	-0.99452
IFI35|P80217	YKL023C-A|Q6AWC8	-0.61863
SMYD4|Q8IYR2	STK11IP|Q8N1F8	-0.9999
CLEC1B|Q9P126	NAA15|Q9BXJ9	-0.89696
METTL14|Q9HCE5	MICU3|Q86XE3	-0.99725
CPSF7|Q8N684	TMEM131|Q92545	-0.91255
LYPD4|Q6UWN0	CASP1|P29466	-0.83951
PCDHGA7|Q9Y5G6	RSPRY1|Q96DX4	-0.91542
ELMOD1|Q8N336	HCCS|P53701	-0.90683
HLA-A|P30453	FAM110B|Q8TC76	-0.94432
MAGEB10|Q96LZ2	SFTPA1|Q8IWL2	-0.7775
PRMT9|Q6P2P2	HLA-A|P30447	-0.85452
KIF18A|Q8NI77	TMF1|P82094	-0.79439
GPC6|Q9Y625	PRSS29P|A6NIE9	-0.99258
KRTAP4-4|Q9BYR3	SLC10A3|P09131	-0.99612
EXO5|Q9H790	THEMIS|Q8N1K5	-0.99513
UGT2B28|Q9BY64	CLMP|Q9H6B4	-0.99958
IL24|Q13007	CPT2|P23786	-0.90794
PNPO|Q9NVS9	ANKFY1|Q9P2R3	-0.99663
TMC2|Q8TDI7	COA5|Q86WW8	-0.99761
DEFB114|Q30KQ6	MRNIP|Q6NTE8	-0.98352
RASGRP2|Q7LDG7	NCOA5|Q9HCD5	-0.67902
ERMARD|Q5T6L9	FAM151B|Q6UXP7	-0.9784
C2orf27A|Q580R0	OR2B11|Q5JQS5	-0.99992
IGHV3-23|P01764	GNRHR|P30968	-0.99792
HOXD4|P09016	PON3|Q15166	-0.99923
HIST1H2BA|Q96A08	FILIP1L|Q4L180	-0.94488
CLEC2D|Q9UHP7	NQO1|P15559	-0.84969
MPEG1|Q2M385	RPS10P5|Q9NQ39	-0.88889
OR2A1|Q8NGT9	FCRL6|Q6DN72	-1
MS4A4E|Q96PG1	INO80E|Q8NBZ0	-0.73948
ACADL|P28330	ANKRD7|Q92527	-0.98961
CCDC196|A0A1B0GTZ2	TULP1|O00294	-0.99914
CNNM1|Q9NRU3	NWD1|Q149M9	-0.99747
STK39|Q9UEW8	HLA-DRB1|P01912	-0.98588
ZNF295-AS1|Q8N0V1	OR4D1|Q15615	-0.99931
TMEM133|Q9H2Q1	CCDC170|Q8IYT3	-0.95119
KRTAP19-5|Q3LI72	PAX4|O43316	-0.92418
CPXCR1|Q8N123	UTP4|Q969X6	-0.6447
ANKRD34A|Q69YU3	ZNF594|Q96JF6	-0.99696
ZNF131|P52739	ZNF682|O95780	-0.99018
ZFAND3|Q9H8U3	MPZL1|O95297	-0.86629
ASB4|Q9Y574	CCDC134|Q9H6E4	-0.91147
FAM50B|Q9Y247	NPY4R|P50391	-0.91642
FAM180A|Q6UWF9	SWT1|Q5T5J6	-0.96718
ZNF169|Q14929	RNF185|Q96GF1	-0.99236
DNAJC21|Q5F1R6	AGER|Q15109	-0.67146
RIPK2|O43353	ZNF355P|Q9NSJ1	-0.94588
ZFP42|Q96MM3	TTC34|A8MYJ7	-0.99986
ZNF672|Q499Z4	RSC1A1|Q92681	-0.96716
DCD|P81605	TMEM128|Q5BJH2	-0.99761
ZNF513|Q8N8E2	C2orf27A|Q580R0	-0.99471
ASCC1|Q8N9N2	HSP90AA2P|Q14568	-0.76297
GPR78|Q96P69	BEST3|Q8N1M1	-0.99981
CWC27|Q6UX04	PRAMEF20|Q5VT98	-0.99998
PPP4R1|Q8TF05	PMS2P11|Q13670	-0.90626
TMPRSS7|Q7RTY8	OR51B2|Q9Y5P1	-0.99995
RPS4Y2|Q8TD47	NCAN|O14594	-0.58411
GPR42|O15529	C17orf102|A2RUQ5	-0.88005
ZNF517|Q6ZMY9	MRRF|Q96E11	-0.9982
KLF3|P57682	IFNB1|P01574	-0.86623
RGS21|Q2M5E4	RABGAP1|Q9Y3P9	-0.86266
FAM27D1|Q5T7N8	GKN1|Q9NS71	-0.7582
PLPP2|O43688	SPR|P35270	-0.9276
MYH4|Q9Y623	INSIG2|Q9Y5U4	-0.70493
ZNF544|Q6NX49	AHSG|P02765	-0.996
HELZ2|Q9BYK8	INPP5E|Q9NRR6	-0.90534
HRASLS2|Q9NWW9	RFNG|Q9Y644	-0.97658
OR11H6|Q8NGC7	FTCD|O95954	-1
KCNV1|Q6PIU1	WTIP|A6NIX2	-0.88552
SLC19A2|O60779	FBXO44|Q9H4M3	-0.99372
PURA|Q00577	MTRNR2L2|P0CJ69	-0.89118
EDA2R|Q9HAV5	PJA2|O43164	-0.66223
RBM42|Q9BTD8	OR5M1|Q8NGP8	-0.99918
CHAT|P28329	GPR176|Q14439	-0.85029
SYAP1|Q96A49	HLA-C|P04222	-0.89388
GANC|Q8TET4	BICDL1|Q6ZP65	-0.99979
FAM90A12P|A8MX19	FAM98C|Q17RN3	-0.98071
SYT14P1|Q58G82	OR4K13|Q8NH42	-0.99999
RHOBTB1|O94844	GREB1L|Q9C091	-0.95271
C8orf82|Q6P1X6	SETBP1|Q9Y6X0	-0.7504
CYP4X1|Q8N118	OPN1MW3|P0DN78	-0.99993
ERVK-18|O42043	MC1R|Q01726	-0.81903
RBM24|Q9BX46	SLC28A1|O00337	-0.99946
SATB2|Q9UPW6	OCM|P0CE72	-0.99653
SP140|Q13342	EFCAB5|A4FU69	-0.99904
CTSD|P07339	PEX16|Q9Y5Y5	-0.92412
FMO1|Q01740	DPPA5|A6NC42	-0.99992
CASC2|Q8IU53	KCNK6|Q9Y257	-0.94053
PSPC1|Q8WXF1	TCTA|P57738	-0.9433
ATP6V0A1|Q93050	C1orf185|Q5T7R7	-0.78756
ZNF674|Q2M3X9	QRSL1|Q9H0R6	-0.99685
TTLL9|Q3SXZ7	RNF224|P0DH78	-0.99996
CFDP1|Q9UEE9	NUDT7|P0C024	-0.99648
OR7G3|Q8NG95	GNG10|P50151	-0.99819
DYSF|O75923	EEF2KMT|Q96G04	-0.82332
MTHFD2|P13995	KIR3DL1|P43629	-0.9477
ADORA2A-AS1|P86434	LRRC14B|A6NHZ5	-0.9998
HMGB4|Q8WW32	CLPP|Q16740	-0.84509
MRPL36|Q9P0J6	ZNF551|Q7Z340	-0.99263
COLGALT2|Q8IYK4	TNNI1|P19237	-0.9116
CCDC28B|Q9BUN5	ZNF234|Q14588	-0.99599
RAB4B|P61018	CAVIN2|O95810	-0.68829
SERPINA10|Q9UK55	ZNF85|Q03923	-0.99148
TMEM192|Q8IY95	LYRM1|O43325	-0.8535
C16orf71|Q8IYS4	SPAG4|Q9NPE6	-0.85167
KIF28P|B7ZC32	SLC5A11|Q8WWX8	-0.97339
PRDM4|Q9UKN5	SLAIN2|Q9P270	-0.95069
SAMD13|Q5VXD3	HAVCR2|Q8TDQ0	-0.99557
PUS10|Q3MIT2	OCEL1|Q9H607	-0.99995
ITGA4|P13612	IGHV4-38-2|P0DP08	-0.94564
YAF2|Q8IY57	PGAM4|Q8N0Y7	-0.74606
GTPBP1|O00178	PHOSPHO1|Q8TCT1	-0.9981
RPL23A|P62750	PADI6|Q6TGC4	-0.76226
NFKB2|Q00653	TAAR8|Q969N4	-0.99004
C4orf22|Q6V702	MT-ND6|P03923	-0.99145
PRAMEF20|Q5VT98	PRKAA2|P54646	-0.99764
ANKUB1|A6NFN9	NPAS2|Q99743	-0.98816
GEMIN8|Q9NWZ8	LATS1|O95835	-0.8655
ZNF302|Q9NR11	SH3GLB1|Q9Y371	-0.89195
NATD1|Q8N6N6	MARCH9|Q86YJ5	-0.99981
BUB3|O43684	ARMC5|Q96C12	-0.95366
MTPN|P58546	ZNF100|Q8IYN0	-0.98141
SMIM5|Q71RC9	CFAP43|Q8NDM7	-0.99661
ZCCHC23|Q6ZST2	PAXX|Q9BUH6	-0.97447
SKA1|Q96BD8	KRTAP9-3|Q9BYQ3	-0.79917
GSTM1|P09488	TBX4|P57082	-0.85291
CKMT2|P17540	ELL3|Q9HB65	-0.81949
TRIM17|Q9Y577	CTAGE9|A4FU28	-0.99766
PHOX2B|Q99453	ZC3H12C|Q9C0D7	-0.99762
SLC7A5|Q01650	SOHLH2|Q9NX45	-0.90744
SEMA4F|O95754	UPK2|O00526	-0.73503
ZFP62|Q8NB50	C7orf31|Q8N865	-0.99961
WDR92|Q96MX6	HOXD4|P09016	-0.67324
PPIP5K1|Q6PFW1	CPSF4|O95639	-0.99947
KRT85|P78386	SHROOM4|Q9ULL8	-0.98944
MRPL41|Q8IXM3	GARNL3|Q5VVW2	-0.906
PJVK|Q0ZLH3	KRTAP4-6|Q9BYQ5	-0.91432
ADARB1|P78563	OR56B4|Q8NH76	-0.99977
FCRL6|Q6DN72	HLA-A|P30450	-0.99815
USP37|Q86T82	ZSCAN25|Q6NSZ9	-0.86226
RUFY4|Q6ZNE9	NMU|P48645	-0.90845
TMEM233|B4DJY2	TTC30A|Q86WT1	-0.9941
TOP2B|Q02880	OCSTAMP|Q9BR26	-0.97674
SOX7|Q9BT81	KIR2DS5|Q14953	-0.74628
TMEM63C|Q9P1W3	BVES|Q8NE79	-0.99868
S1PR2|O95136	PRELID2|Q8N945	-0.97764
CUTA|O60888	FBXW5|Q969U6	-0.81796
MFAP3|P55082	DLX4|Q92988	-0.83538
SBF1|O95248	ZNF266|Q14584	-0.99805
POTEB2|H3BUK9	ECT2|Q9H8V3	-0.78925
ADNP2|Q6IQ32	SLC25A43|Q8WUT9	-0.99381
CCDC160|A6NGH7	SUSD5|O60279	-0.99952
UMODL1|Q5DID0	PPM1B|O75688	-0.9407
CCDC117|Q8IWD4	GNB1L|Q9BYB4	-0.60465
REEP3|Q6NUK4	IGLC7|A0M8Q6	-0.99881
INSM2|Q96T92	OR2A5|Q96R48	-1
HOMER3|Q9NSC5	OR4K3|Q96R72	-0.97263
PSD4|Q8NDX1	SPACA1|Q9HBV2	-0.99866
PKD1L2|Q7Z442	HENMT1|Q5T8I9	-0.80429
MBIP|Q9NS73	FAH|P16930	-0.98839
ANKRD36C|Q5JPF3	KIF18B|Q86Y91	-0.9301
DEFB115|Q30KQ5	C8orf58|Q8NAV2	-0.99076
NBPF14|Q5TI25	ZNF502|Q8TBZ5	-0.96949
PLD6|Q8N2A8	CFAP74|Q9C0B2	-0.94385
KRTAP24-1|Q3LI83	HHLA3|Q9XRX5	-0.96205
HLA-DPA1|P20036	HLA-A|P30450	-0.85164
PYGO1|Q9Y3Y4	SULT1A3|P0DMM9	-0.86507
DCUN1D1|Q96GG9	LAMTOR4|Q0VGL1	-0.83711
NYAP2|Q9P242	SPCS3|P61009	-0.86989
ZNF511|Q8NB15	FAM167B|Q9BTA0	-0.65921
PRDM7|Q9NQW5	TM4SF5|O14894	-0.99844
STOX1|Q6ZVD7	RSPO1|Q2MKA7	-0.93096
DHRS1|Q96LJ7	TEAD4|Q15561	-0.89477
TPTE2|Q6XPS3	WFDC1|Q9HC57	-0.99382
SMIM3|Q9BZL3	PPP1R27|Q86WC6	-0.96173
SLC43A1|O75387	MORN1|Q5T089	-0.99924
LRRC2|Q9BYS8	TMEM97|Q5BJF2	-0.83218
NAP1L2|Q9ULW6	NPTX1|Q15818	-0.94011
ARF5|P84085	DBX1|A6NMT0	-0.7329
yuzO|Q8N9L7	TENM1|Q9UKZ4	-0.87143
GLTPD2|A6NH11	PSG4|Q00888	-0.99858
ELP5|Q8TE02	MAGEA2|P43356	-0.99232
RTP1|P59025	PRRC2C|Q9Y520	-0.99894
CNTNAP2|Q9UHC6	HLA-A|P30455	-0.94014
PRICKLE2|Q7Z3G6	FNDC1|Q4ZHG4	-0.83064
GOLGA7B|Q2TAP0	CTU1|Q7Z7A3	-0.98592
KRTAP6-1|Q3LI64	MRTO4|Q9UKD2	-0.95188
KLK11|Q9UBX7	DAND5|Q8N907	-0.99977
ERVK-7|P63130	ADRA2A|P08913	-0.98379
SEC14L4|Q9UDX3	UBA2|Q9UBT2	-0.83656
HOXD13|P35453	LST1|O00453	-0.86451
PMM2|O15305	FAM83E|Q2M2I3	-0.99739
CYYR1|Q96J86	LAMA5|O15230	-0.80052
VIPR2|P41587	B3GAT1|Q9P2W7	-0.99962
SNX13|Q9Y5W8	MTMR7|Q9Y216	-0.95464
VRK3|Q8IV63	IGHV1-69D|A0A0B4J2H0	-0.98414
MAATS1|Q7Z4T9	SGO2|Q562F6	-0.9569
PLEKHA8|Q96JA3	CPNE7|Q9UBL6	-0.94818
SLC35F3|Q8IY50	PLTP|P55058	-0.90019
C16orf45|Q96MC5	PKDREJ|Q9NTG1	-0.98991
PRNT|Q86SH4	ZNF214|Q9UL59	-0.97201
TSTD1|Q8NFU3	ZFYVE9|O95405	-0.60617
ESCO2|Q56NI9	CHRAC1|Q9NRG0	-0.76976
CAMK2B|Q13554	ADCK5|Q3MIX3	-0.90064
PRDM10|Q9NQV6	CYB5R2|Q6BCY4	-0.95642
SETDB2|Q96T68	TRHDE|Q9UKU6	-0.75588
ZSCAN5A|Q9BUG6	SLCO1C1|Q9NYB5	-0.9901
ZKSCAN8|Q15776	PYCARD-AS1|I3L0S3	-0.91284
HENMT1|Q5T8I9	OR8D1|Q8WZ84	-0.97091
OR2A14|Q96R47	TYW3|Q6IPR3	-0.99999
PRR35|P0CG20	GADL1|Q6ZQY3	-0.9547
ADAMTS19|Q8TE59	RPS8|P62241	-0.94666
PDRG1|Q9NUG6	GPATCH8|Q9UKJ3	-0.74327
LCN8|Q6JVE9	REV3L|O60673	-0.99819
ALPI|P09923	GABRA6|Q16445	-0.6879
IFT43|Q96FT9	WDR5|P61964	-0.95291
DHX15|O43143	SLC16A10|Q8TF71	-0.62793
PTRH2|Q9Y3E5	METTL5|Q9NRN9	-0.99725
LRP11|Q86VZ4	KCNT1|Q5JUK3	-0.99981
CHI3L1|P36222	C1orf158|Q8N1D5	-0.97609
KRTAP10-9|P60411	CSTF3|Q12996	-0.67707
DGKQ|P52824	FBXL3|Q9UKT7	-0.5982
TCP11L1|Q9NUJ3	FBL|P22087	-0.96193
MSGN1|A6NI15	ATXN2L|Q8WWM7	-0.9997
SLC2A13|Q96QE2	PIR|O00625	-0.90989
CCDC183|Q5T5S1	DDB1|Q16531	-0.94032
ATCAY|Q86WG3	TAS2R4|Q9NYW5	-0.96592
ZNF16|P17020	PDP1|Q9P0J1	-0.98996
SLC5A10|A0PJK1	EXOSC4|Q9NPD3	-0.8627
ZBTB16|Q05516	CHD2|O14647	-0.7257
GIMAP7|Q8NHV1	SMIM9|A6NGZ8	-0.93249
PCBP2|Q15366	ADAMTS9|Q9P2N4	-0.89874
IMPAD1|Q9NX62	SNX30|Q5VWJ9	-0.99796
MROH8|Q9H579	IGHG3|P01860	-0.76129
CYP2A6|P11509	SECTM1|Q8WVN6	-0.97144
LCE2B|O14633	GRAMD4|Q6IC98	-0.95696
FUT4|P22083	GATA4|P43694	-0.79178
LRWD1|Q9UFC0	PCDHGA2|Q9Y5H1	-0.97022
GLOD5|A6NK44	ZNF618|Q5T7W0	-0.92942
BDH2|Q9BUT1	HECTD4|Q9Y4D8	-0.97326
MGAT2|Q10469	ACSM2A|Q08AH3	-0.99123
DCAF11|Q8TEB1	KDM6B|O15054	-0.79671
SERHL|Q9NQF3	IER5|Q5VY09	-0.99993
FADS1|O60427	ZC2HC1B|Q5TFG8	-0.99945
MED12L|Q86YW9	RPS6KB2|Q9UBS0	-0.87676
ABO|P16442	BRD1|O95696	-0.9977
PLOD2|O00469	TAAR3P|Q9P1P4	-0.95086
RARRES2|Q99969	IL18RAP|O95256	-0.97432
SLC25A34|Q6PIV7	CHST14|Q8NCH0	-0.99998
OSGIN1|Q9UJX0	ZNF396|Q96N95	-0.80967
TDRG1|Q3Y452	DMRTC1|Q5HYR2	-0.77733
TIGD4|Q8IY51	OR6C4|Q8NGE1	-0.99929
DSPP|Q9NZW4	TP53I11|O14683	-0.99929
KLHL42|Q9P2K6	C15orf52|Q6ZUT6	-0.91355
FAM160A2|Q8N612	FAM92B|Q6ZTR7	-0.82523
IP6K1|Q92551	DCBLD2|Q96PD2	-0.98304
CCL26|Q9Y258	KIAA2026|Q5HYC2	-0.68157
TMEM246|Q9BRR3	IGHV1-45|A0A0A0MS14	-0.99902
HYDIN|Q4G0P3	ANKRD20A1|Q5TYW2	-0.88077
C12orf71|A8MTZ7	GINS4|Q9BRT9	-0.97888
ISYNA1|Q9NPH2	DENR|O43583	-0.95794
SCGB1A1|P11684	TPSAB1|Q15661	-0.95503
SEC22A|Q96IW7	OR2B6|P58173	-0.99987
HTRA3|P83110	TMEM35B|Q8NCS4	-0.91829
COMT|P21964	OR10H1|Q9Y4A9	-0.99803
DPPA5|A6NC42	SEC23B|Q15437	-0.93605
BMT2|Q1RMZ1	RIMKLB|Q9ULI2	-0.99675
TAS2R31|P59538	CCDC153|Q494R4	-0.99999
USP54|Q70EL1	RNF151|Q2KHN1	-0.8861
POLQ|O75417	RNF170|Q96K19	-0.94029
UBA3|Q8TBC4	TSPY4|P0CV99	-0.98162
ERVK-21|P61571	MEIKIN|A0A087WXM9	-0.99326
ZNF589|Q86UQ0	SLITRK2|Q9H156	-0.98936
OR2T10|Q8NGZ9	GAGE4|Q13068	-0.99999
COQ10A|Q96MF6	CYP2D7|A0A087X1C5	-0.99463
GPX3|P22352	GLIS3|Q8NEA6	-0.96864
PRAMEF10|O60809	AHSA1|O95433	-0.98918
ZBTB8B|Q8NAP8	SLC7A3|Q8WY07	-0.9971
SLC7A4|O43246	OR7A5|Q15622	-1
TENM2|Q9NT68	ZNF548|Q8NEK5	-0.99874
LRRC25|Q8N386	DNAH1|Q9P2D7	-0.99997
SP8|Q8IXZ3	BICDL2|A1A5D9	-0.99426
LILRA6|Q6PI73	KLHDC2|Q9Y2U9	-0.82118
FNDC10|F2Z333	VIP|P01282	-0.60549
ETV5|P41161	RETNLB|Q9BQ08	-0.84564
EVX1|P49640	DCSTAMP|Q9H295	-0.98881
IL4I1|Q96RQ9	MAGEE1|Q9HCI5	-0.99849
PLEKHA4|Q9H4M7	IL17RA|Q96F46	-0.81258
TCF24|Q7RTU0	OR52N2|Q8NGI0	-1
GJB1|P08034	EPN3|Q9H201	-0.66912
LTBP4|Q8N2S1	FBXW12|Q6X9E4	-0.6952
FRMD3|A2A2Y4	ATP9B|O43861	-0.99676
HGSNAT|Q68CP4	CASKIN1|Q8WXD9	-0.9309
INHBB|P09529	LRRC4|Q9HBW1	-0.97691
RABGAP1L|Q5R372	FER|P16591	-0.98903
LEFTY1|O75610	PHF23|Q9BUL5	-0.67951
CLEC17A|Q6ZS10	YIPF7|Q8N8F6	-0.99869
C9orf106|Q8NAJ2	MAN2A2|P49641	-0.97797
B4GAT1|O43505	OR4A16|Q8NH70	-1
HOXD11|P31277	COL11A1|P12107	-0.99726
SNAPC3|Q92966	B3GNT8|Q7Z7M8	-0.80434
TRPC7|Q9HCX4	FAM156A|Q8NDB6	-0.64645
MYO18B|Q8IUG5	GKN3P|P0CG01	-0.85688
TAAR9|Q96RI9	PDLIM1|O00151	-0.89331
PGF|P49763	TCEAL1|Q15170	-0.66738
FMNL3|Q8IVF7	PRAMEF11|O60813	-0.9982
CROCC2|H7BZ55	SPRY1|O43609	-0.99573
DYRK3|O43781	IFNA1|P01562	-0.84543
STAG3L4|Q8TBR4	GTPBP6|O43824	-0.99819
ISPD|A4D126	ATG2B|Q96BY7	-0.99937
C17orf105|B2RV13	KIF5A|Q12840	-0.65848
SAR1B|Q9Y6B6	OR8G2P|Q6IF36	-0.99999
ZNF304|Q9HCX3	APOBEC3C|Q9NRW3	-0.98756
POMK|Q9H5K3	COL22A1|Q8NFW1	-0.98791
MCIDAS|D6RGH6	GADD45B|O75293	-0.74838
ADGRF1|Q5T601	KTN1|Q86UP2	-0.93658
CCL14|Q16627	FAM78B|Q5VT40	-0.99184
ZNF37A|P17032	BRAF|P15056	-0.93165
LIN28B|Q6ZN17	DOC2A|Q14183	-0.87801
PRR16|Q569H4	ZNF589|Q86UQ0	-0.93773
ACKR1|Q16570	SLC25A53|Q5H9E4	-0.99822
CCDC68|Q9H2F9	KCNK5|O95279	-0.99981
ERVK-16|P61578	ZNF226|Q9NYT6	-0.99923
PTCHD4|Q6ZW05	SLAMF7|Q9NQ25	-0.94223
OR2T12|Q8NG77	GAPDH|P04406	-0.99554
RSPH1|Q8WYR4	EXO1|Q9UQ84	-0.78253
PHRF1|Q9P1Y6	ASB6|Q9NWX5	-0.93831
ZNF281|Q9Y2X9	C16orf96|A6NNT2	-0.99995
IL36B|Q9NZH7	IMPAD1|Q9NX62	-0.99933
IGKV1-39|P01597	MFSD6L|Q8IWD5	-0.99998
FSCN3|Q9NQT6	EPHA5|P54756	-0.98295
PCDHGB1|Q9Y5G3	STK11IP|Q8N1F8	-0.8895
DFFB|O76075	SIDT2|Q8NBJ9	-0.9898
KLRB1|Q12918	ZSCAN31|Q96LW9	-0.94777
OR7A17|O14581	GPAT4|Q86UL3	-0.99999
PHF10|Q8WUB8	MAGEA12|P43365	-0.9696
IL4|P05112	TMC5|Q6UXY8	-0.95
ODR4|Q5SWX8	LIMS2|Q7Z4I7	-0.99196
STMN3|Q9NZ72	NANOS3|P60323	-0.60872
RIPPLY1|Q0D2K3	SERPINC1|P01008	-0.93964
WDR90|Q96KV7	GALNT4|Q8N4A0	-0.87254
PTPRU|Q92729	PMS2P1|A4D2B8	-0.86241
STRADB|Q9C0K7	MFSD8|Q8NHS3	-0.77477
ENOSF1|Q7L5Y1	EFCAB5|A4FU69	-0.99992
ASB3|Q9Y575	OPN3|Q9H1Y3	-0.74221
SERTAD4|Q9NUC0	DUX4L7|P0CJ90	-0.99979
KRTAP7-1|Q8IUC3	PPM1F|P49593	-0.75983
SLC4A8|Q2Y0W8	C9|P02748	-0.54591
RORC|P51449	NLRP5|P59047	-0.92085
OR9Q1|Q8NGQ5	VPS51|Q9UID3	-0.95344
C1orf21|Q9H246	NPIPA7|E9PJI5	-0.99279
NCAN|O14594	PLCXD1|Q9NUJ7	-0.96214
HLA-B|Q95365	LUC7L3|O95232	-0.752
CLIP4|Q8N3C7	DNAJC12|Q9UKB3	-0.9815
SNX4|O95219	PTPRR|Q15256	-0.86547
TMEM240|Q5SV17	JPH4|Q96JJ6	-0.98957
TMIGD3|P0DMS9	NDRG4|Q9ULP0	-0.98852
SLC41A1|Q8IVJ1	TBC1D24|Q9ULP9	-0.99982
MTO1|Q9Y2Z2	GRAMD2A|Q8IUY3	-0.99989
PAK5|Q9P286	SCO2|O43819	-0.99809
DNTTIP2|Q5QJE6	HMHB1|O97980	-0.83743
GPR155|Q7Z3F1	REEP6|Q96HR9	-0.99483
FAM83F|Q8NEG4	TIGIT|Q495A1	-0.9975
WDR13|Q9H1Z4	KIF2B|Q8N4N8	-0.98967
CD97|P48960	WDR47|O94967	-0.82356
AMMECR1|Q9Y4X0	C10orf62|Q5T681	-0.93749
ADGRF4|Q8IZF3	BICDL1|Q6ZP65	-1
AMY2B|P19961	AIFM3|Q96NN9	-0.98686
NCAM2|O15394	RAB10|P61026	-0.82215
DPH5|Q9H2P9	KCNC4|Q03721	-0.9987
MSH4|O15457	ENOSF1|Q7L5Y1	-0.86557
PDE8A|O60658	MPPE1|Q53F39	-0.99929
PITX3|O75364	HRH3|Q9Y5N1	-0.99754
AP1S3|Q96PC3	UNQ5830/PRO19650/PRO19816|Q6UY13	-0.99752
EEPD1|Q7L9B9	LYG1|Q8N1E2	-0.96599
CBY3|A6NI87	MINDY3|Q9H8M7	-0.99763
MRAP|Q8TCY5	COPS7A|Q9UBW8	-0.9458
MTCH1|Q9NZJ7	SEZ6L|Q9BYH1	-0.99998
SUGCT|Q9HAC7	SPATA5L1|Q9BVQ7	-0.99965
ZNF185|O15231	CBR1|P16152	-0.84286
C19orf25|Q9UFG5	CAPN10|Q9HC96	-0.99771
VPS33A|Q96AX1	PCDH8|O95206	-0.83507
OR2T35|Q8NGX2	AGPAT5|Q9NUQ2	-0.99999
SCN2B|O60939	BRD1|O95696	-0.99789
C1QTNF4|Q9BXJ3	WASHC2C|Q9Y4E1	-0.88739
FBXO25|Q8TCJ0	DHRS4L2|Q6PKH6	-0.67369
BPIFB6|Q8NFQ5	DPT|Q07507	-0.80992
RFLNA|Q6ZTI6	ZFP2|Q6ZN57	-0.94851
KHDC3L|Q587J8	ZFP1|Q6P2D0	-0.99969
SLC16A10|Q8TF71	PARD3|Q8TEW0	-0.73312
GDF5|P43026	ZNF749|O43361	-0.95883
LRRC59|Q96AG4	RBM46|Q8TBY0	-0.88814
SOX7|Q9BT81	ANXA13|P27216	-0.89663
USP17L4|A6NCW7	CCDC81|Q6ZN84	-0.9812
AKR1D1|P51857	PALLD|Q8WX93	-0.99249
VTI1B|Q9UEU0	MTFMT|Q96DP5	-0.79245
DPYSL5|Q9BPU6	POTEB2|H3BUK9	-0.97195
C1QTNF5|Q9BXJ0	TTC14|Q96N46	-0.7719
LCE3A|Q5TA76	GSTO1|P78417	-0.76592
LINC00471|Q8N535	KLRC1|P26715	-0.89818
ANGPTL3|Q9Y5C1	TTLL1|O95922	-0.99997
GABRR3|A8MPY1	SLAMF9|Q96A28	-0.80546
PTGES|O14684	GNAT3|A8MTJ3	-0.82781
TMEM213|A2RRL7	ANKEF1|Q9NU02	-0.98718
DNAH6|Q9C0G6	MAPK4|P31152	-0.98112
yjzK|Q3ZCU0	TUBGCP6|Q96RT7	-0.99619
RNASET2|O00584	SNX15|Q9NRS6	-0.72386
PLGLA|Q15195	ZSCAN29|Q8IWY8	-0.93956
PCED1A|Q9H1Q7	ABHD14A|Q9BUJ0	-0.99997
LACC1|Q8IV20	HRES1|P13985	-0.53422
ZNF117|Q03924	SMAD5|Q99717	-0.96356
BAALC|Q8WXS3	ANGPT2|O15123	-0.70225
SPR|P35270	KCNMB4|Q86W47	-0.76113
CLRN3|Q8NCR9	TAGLN3|Q9UI15	-0.81252
TBX10|O75333	HSPB9|Q9BQS6	-0.97747
SPANXA1|Q9NS26	AFAP1L1|Q8TED9	-0.99193
GSTK1|Q9Y2Q3	C1GALT1C1L|P0DN25	-0.99657
KRTAP4-8|Q9BYQ9	MTRNR2L8|P0CJ75	-0.94119
HLA-B|P03989	ARMC1|Q9NVT9	-0.98933
MAU2|Q9Y6X3	HLA-C|Q29960	-0.79094
AKR1C3|P42330	RASGEF1B|Q0VAM2	-0.77746
SLC12A5|Q9H2X9	CFAP99|D6REC4	-0.96732
BPIFA1|Q9NP55	SBK2|P0C263	-0.99996
FHL5|Q5TD97	LRRC30|A6NM36	-0.99847
PGLYRP3|Q96LB9	SMIM18|P0DKX4	-0.99902
NMRAL1|Q9HBL8	CXCL8|P10145	-0.99997
TNNI3K|Q59H18	PTGDR|Q13258	-0.91995
NASP|P49321	LMBRD1|Q9NUN5	-0.79825
IFNW1|P05000	ZNF727|A8MUV8	-0.99414
OR10AC1|Q8NH08	CEP290|O15078	-0.99696
STARD6|P59095	MYL3|P08590	-0.99664
PMP22|Q01453	RUFY4|Q6ZNE9	-0.95525
CEACAM4|O75871	CLEC4G|Q6UXB4	-0.99615
BANF1|O75531	SLC45A2|Q9UMX9	-0.99953
PAAF1|Q9BRP4	TSPY10|P0CW01	-0.88038
C12orf54|Q6X4T0	LRRC31|Q6UY01	-0.99977
CLIC3|O95833	AK2|P54819	-0.96949
TMLHE|Q9NVH6	SPNS1|Q9H2V7	-0.97685
SNX15|Q9NRS6	KRT28|Q7Z3Y7	-0.95931
BCL2L15|Q5TBC7	FAM47C|Q5HY64	-0.99509
CCDC158|Q5M9N0	LAIR2|Q6ISS4	-0.99849
IL7R|P16871	ATP6V0E2|Q8NHE4	-0.97166
SPATA2|Q9UM82	SPINT3|P49223	-0.85044
PRPH|P41219	ARHGAP12|Q8IWW6	-0.9091
IGHV2-26|A0A0B4J1V2	LCE5A|Q5TCM9	-0.96737
REG4|Q9BYZ8	OR4C16|Q8NGL9	-0.99905
VAMP1|P23763	MSANTD1|Q6ZTZ1	-0.94804
TSPO|P30536	SMOC2|Q9H3U7	-0.93462
LINGO2|Q7L985	HS6ST2|Q96MM7	-0.99998
PFKFB4|Q16877	GPR179|Q6PRD1	-0.97636
LMTK2|Q8IWU2	SPIN3|Q5JUX0	-0.81866
TM4SF5|O14894	ZNF688|P0C7X2	-0.99185
CEP295NL|Q96MC4	CD164|Q04900	-0.85564
SLFN12L|Q6IEE8	WFIKKN2|Q8TEU8	-0.98289
GSE1|Q14687	OR1L4|Q8NGR5	-0.99964
OTOL1|A6NHN0	MSTO1|Q9BUK6	-0.94478
TTC3|P53804	BBOX1|O75936	-0.91533
PCDH9|Q9HC56	ILF2|Q12905	-0.89812
C9orf152|Q5JTZ5	HAS3|O00219	-1
MLN|P12872	DESI2|Q9BSY9	-0.63655
MYO9A|B2RTY4	IDE|P14735	-0.94651
NRG2|O14511	KRT1|P04264	-0.79554
ERVK-19|Q9WJR5	KHSRP|Q92945	-0.99981
ZFP69|Q49AA0	WDR27|A2RRH5	-0.99999
TNFSF13|O75888	SLC25A32|Q9H2D1	-0.93025
TWISTNB|Q3B726	KLK7|P49862	-0.99768
ELMOD3|Q96FG2	CCDC17|Q96LX7	-0.97552
CXCL6|P80162	TMEM71|Q6P5X7	-0.93046
CEP57|Q86XR8	SAMD1|Q6SPF0	-0.84852
LTBP1|Q14766	OR56B4|Q8NH76	-0.99977
ZNF763|Q0D2J5	RTEL1|Q9NZ71	-0.99158
SRMS|Q9H3Y6	PCDHB12|Q9Y5F1	-0.99996
MTTP|P55157	OR5M8|Q8NGP6	-0.9864
KCTD16|Q68DU8	PSKH1|P11801	-0.9939
TP53TG3|Q9ULZ0	ARHGAP42|A6NI28	-0.8228
OR13D1|Q8NGV5	STAU2|Q9NUL3	-0.99926
ZNF23|P17027	SLC38A2|Q96QD8	-0.99717
ZDHHC2|Q9UIJ5	C9orf170|A2RU37	-0.97521
GNG7|O60262	ARMCX3|Q9UH62	-0.88266
SECISBP2L|Q93073	SLC25A21|Q9BQT8	-0.99984
ZSWIM2|Q8NEG5	LIAT1|Q6ZQX7	-0.86325
KCNS2|Q9ULS6	KIF4A|O95239	-0.9936
OR5R1|Q8NH85	ROPN1L|Q96C74	-0.99973
PHF1|O43189	CFAP74|Q9C0B2	-0.71244
TMEM138|Q9NPI0	DGCR2|P98153	-0.99054
ANKRD18B|A2A2Z9	AGO4|Q9HCK5	-0.9995
engB|Q9N2K0	MFHAS1|Q9Y4C4	-1
BACE2|Q9Y5Z0	IL1F10|Q8WWZ1	-0.63011
AMOT|Q4VCS5	CSRNP3|Q8WYN3	-0.63926
ANKRD54|Q6NXT1	ABCC4|O15439	-0.87943
NCOR1P1|Q9H4R4	SLC17A7|Q9P2U7	-0.86529
PLA2G4B|P0C869	PHYHD1|Q5SRE7	-0.99101
RNASE3|P12724	PORCN|Q9H237	-0.69427
SSR3|Q9UNL2	GAGE1|Q13065	-0.98017
SLC43A3|Q8NBI5	GATA6|Q92908	-0.99762
C5orf60|A6NFR6	SLC12A1|Q13621	-0.96839
MBD3L4|A6NDZ8	GSTM4|Q03013	-0.79442
NAV1|Q8NEY1	PNLDC1|Q8NA58	-0.88428
FXYD4|P59646	LRRC55|Q6ZSA7	-0.98117
TMEM54|Q969K7	BRI3|O95415	-0.99022
C11orf1|Q9H5F2	OR51A7|Q8NH64	-0.99987
PRR26|Q8N8Z3	IL17B|Q9UHF5	-0.9182
WDR6|Q9NNW5	OTOL1|A6NHN0	-0.81015
CAMSAP2|Q08AD1	HSBP1L1|C9JCN9	-0.99505
PCK2|Q16822	GPR1|P46091	-0.98171
ENDOD1|O94919	CDC42EP2|O14613	-0.99199
FXYD7|P58549	DEFB107A|Q8IZN7	-0.95366
TTC37|Q6PGP7	SLC50A1|Q9BRV3	-0.9608
FAM234B|A2RU67	SAA2|P0DJI9	-0.96095
CYP4F2|P78329	NOA1|Q8NC60	-0.99999
CXCL17|Q6UXB2	BTBD10|Q9BSF8	-0.81339
MRGPRX2|Q96LB1	ZNF530|Q6P9A1	-0.99976
GPRIN1|Q7Z2K8	PI3|P19957	-0.99765
ZC3H10|Q96K80	DEUP1|Q05D60	-0.82209
LOXHD1|Q8IVV2	HTRA1|Q92743	-0.84764
ERLIN1|O75477	C1orf228|Q6PIY5	-0.78076
RASGEF1C|Q8N431	NBPF9|Q3BBW0	-0.98739
FRYL|O94915	FAM84A|Q96KN4	-0.98315
CERCAM|Q5T4B2	ARHGAP35|Q9NRY4	-0.96235
GLIPR1|P48060	ANP32D|O95626	-0.98805
SAYSD1|Q9NPB0	CYP4F3|Q08477	-0.9973
FAM24B|Q8N5W8	ZC3H12C|Q9C0D7	-0.89274
PBX1|P40424	OR5J2|Q8NH18	-0.99776
TSKU|Q8WUA8	TOR3A|Q9H497	-0.99378
SLC26A9|Q7LBE3	POTEB2|H3BUK9	-0.99988
SLC38A5|Q8WUX1	RD3|Q7Z3Z2	-0.97639
AHSA1|O95433	KLF15|Q9UIH9	-0.8054
MOG|Q16653	NAT2|P11245	-0.90819
XAGE1A|Q9HD64	PSG11|Q9UQ72	-0.83435
CEPT1|Q9Y6K0	RTKN2|Q8IZC4	-0.99983
POMT2|Q9UKY4	RCSD1|Q6JBY9	-0.96996
ABCA12|Q86UK0	SPTAN1|Q13813	-0.99531
PWP1|Q13610	HIC1|Q14526	-0.83144
AUP1|Q9Y679	NPIPB15|A6NHN6	-0.90693
PTPRZ1|P23471	TMEM184A|Q6ZMB5	-0.90991
ZCCHC2|Q9C0B9	IGHD1-1|P0DOY5	-0.86263
MTMR3|Q13615	TMEM156|Q8N614	-0.97863
TEX43|Q6ZNM6	SCGB1A1|P11684	-0.86717
MDS2|Q8NDY4	OLFM1|Q99784	-0.66588
TUBB2A|Q13885	TBC1D9|Q6ZT07	-0.74555
METTL2B|Q6P1Q9	STEAP2|Q8NFT2	-0.92484
TMED9|Q9BVK6	SERPINA11|Q86U17	-0.76745
MINK1|Q8N4C8	FUT11|Q495W5	-0.96583
KIAA1324L|A8MWY0	NPY|P01303	-0.98875
BSPRY|Q5W0U4	WFS1|O76024	-0.81402
MSH5|O43196	HOXA7|P31268	-0.89748
TCP11X2|Q5H9J9	TICAM2|Q86XR7	-0.9152
SCCPDH|Q8NBX0	SCRT1|Q9BWW7	-0.99723
TOMM7|Q9P0U1	FAM186B|Q8IYM0	-0.94185
RGS9BP|Q6ZS82	TANC1|Q9C0D5	-0.76133
DLX1|P56177	PSMG3-AS1|Q96PY0	-0.99668
HINFP|Q9BQA5	MFSD2A|Q8NA29	-0.85347
CDH22|Q9UJ99	TNS1|Q9HBL0	-0.69891
KNDC1|Q76NI1	ZNF19|P17023	-0.99893
TLL1|O43897	CD2BP2|O95400	-0.93291
GRXCR2|A6NFK2	ERMARD|Q5T6L9	-0.99312
CYGB|Q8WWM9	SSC4D|Q8WTU2	-0.98937
S100A12|P80511	PLCZ1|Q86YW0	-0.73429
PNLIPRP1|P54315	KIR3DS1|Q14943	-0.99342
RNF185|Q96GF1	TMEM158|Q8WZ71	-0.92723
T|O15178	PRO1854|Q8NBF4	-0.98435
OR2T2|Q6IF00	DERA|Q9Y315	-0.99948
ZNF502|Q8TBZ5	TIMM17A|Q99595	-0.9627
IFNLR1|Q8IU57	CHRNA3|P32297	-0.83562
MAGIX|Q9H6Y5	MMP17|Q9ULZ9	-0.99627
KCNK17|Q96T54	CCT8L2|Q96SF2	-0.95434
COX18|Q8N8Q8	BSN|Q9UPA5	-0.95948
OR2A25|A4D2G3	GPR50|Q13585	-0.99999
P4HA2|O15460	CCDC183|Q5T5S1	-0.99988
GADL1|Q6ZQY3	MLF2|Q15773	-0.95299
GATM|P50440	PHF7|Q9BWX1	-0.99751
PMPCA|Q10713	MAP9|Q49MG5	-0.77506
SUCNR1|Q9BXA5	RING1|Q06587	-0.99074
IGLJ1|A0A0A0MT76	COX14|Q96I36	-0.91473
CDK4|P11802	ONECUT2|O95948	-0.99455
FAM155B|O75949	DAB2IP|Q5VWQ8	-0.85325
IFNA21|P01568	ERVK-24|P61566	-0.99865
RFX2|P48378	PAGE5|Q96GU1	-0.93786
CEACAM16|Q2WEN9	TAOK1|Q7L7X3	-0.99993
C1orf52|Q8N6N3	ZNF780B|Q9Y6R6	-0.9972
NLGN4X|Q8N0W4	DCAF15|Q66K64	-0.92342
MARVELD1|Q9BSK0	OR2T3|Q8NH03	-0.99998
METTL7B|Q6UX53	BEGAIN|Q9BUH8	-0.88855
B3GALNT1|O75752	PELI1|Q96FA3	-0.84758
DDX58|O95786	UGT2A1|Q9Y4X1	-0.87696
TIMM22|Q9Y584	SLC26A10|Q8NG04	-0.98632
NEFH|P12036	TBXAS1|P24557	-0.99995
CCS|O14618	MFSD11|O43934	-0.96843
NMRK1|Q9NWW6	OR7G1|Q8NGA0	-1
IGHG1|P01857	LIF|P15018	-0.84461
TSSK1B|Q9BXA7	ALDH4A1|P30038	-0.99739
PARP11|Q9NR21	SLITRK2|Q9H156	-0.94956
NPY5R|Q15761	RTBDN|Q9BSG5	-0.94772
ATG4A|Q8WYN0	EXOC4|Q96A65	-0.90183
LNPK|Q9C0E8	CPSF7|Q8N684	-0.66959
FLAD1|Q8NFF5	SPDYE2|Q495Y8	-0.951
TAC1|P20366	ERVK-18|Q9QC07	-0.99936
MOCS1|Q9NZB8	CASR|P41180	-0.70147
LCAT|P04180	NCR3LG1|Q68D85	-0.99905
OR4C16|Q8NGL9	CBX8|Q9HC52	-0.99675
FAM84A|Q96KN4	SLC2A14|Q8TDB8	-0.96937
ZNF280C|Q8ND82	IGKV1-13|P0DP09	-1
CSNK2B|P67870	ZNF14|P17017	-0.66858
ZNF226|Q9NYT6	CLPSL2|Q6UWE3	-0.997
NIN|Q8N4C6	OR4A8|P0C604	-0.99826
FAM78A|Q5JUQ0	C10orf53|Q8N6V4	-0.89299
DACT3|Q96B18	HBD|P02042	-0.99876
FAM72B|Q86X60	SH2B3|Q9UQQ2	-0.98815
CABYR|O75952	MSANTD2|Q6P1R3	-0.96438
SNRPB2|P08579	SLC38A8|A6NNN8	-0.95683
LRWD1|Q9UFC0	DENND5A|Q6IQ26	-1
ZNF788|Q6ZQV5	PCOLCE|Q15113	-0.99545
MARK3|P27448	COX18|Q8N8Q8	-0.90282
OR10V1|Q8NGI7	CRISP2|P16562	-1
ARC|Q7LC44	DNAH8|Q96JB1	-0.94552
YPEL5|P62699	NPVF|Q9HCQ7	-0.99834
ETFDH|Q16134	OR4K2|Q8NGD2	-0.99996
NDUFB3|O43676	ZWILCH|Q9H900	-0.68648
DEFB107A|Q8IZN7	NOTO|A8MTQ0	-0.98506
MTHFD2|P13995	SMTNL1|A8MU46	-0.99864
SMYD5|Q6GMV2	RABEP1|Q15276	-0.91844
MEGF8|Q7Z7M0	EMSY|Q7Z589	-0.67681
HSPB8|Q9UJY1	PDE4DIP|Q5VU43	-0.77497
DSCR10|P59022	TEX13C|A0A0J9YWL9	-0.99909
ANAPC11|Q9NYG5	CPNE8|Q86YQ8	-0.55602
NELFA|Q9H3P2	VSTM2B|A6NLU5	-0.70409
ZK1128.3|Q6ZWC4	CABLES1|Q8TDN4	-0.74873
PIP4P2|Q8N4L2	STOML2|Q9UJZ1	-0.99932
OR7A2P|Q8NGA2	UAP1|Q16222	-0.99997
CACNG8|Q8WXS5	SLURP1|P55000	-0.99631
ARHGAP27|Q6ZUM4	OCM|P0CE72	-0.99552
ZNF527|Q8NB42	USP26|Q9BXU7	-0.99594
IGFL2|Q6UWQ7	PPP4R1L|Q9P1A2	-0.98442
BMF|Q96LC9	KIAA1191|Q96A73	-0.76572
C2orf69|Q8N8R5	USP19|O94966	-0.89704
CARS2|Q9HA77	KNL1|Q8NG31	-0.78798
PGLYRP1|O75594	C9orf172|C9J069	-0.9671
LINC00612|Q8N6U2	VPS13C|Q709C8	-0.91881
ZNF419|Q96HQ0	CERKL|Q49MI3	-0.9801
CARD8|Q9Y2G2	CLEC1B|Q9P126	-0.7404
PRPS1L1|P21108	ZNF672|Q499Z4	-0.99747
C1orf228|Q6PIY5	UBR1|Q8IWV7	-0.67601
TMPRSS13|Q9BYE2	HLA-B|P30490	-0.96297
GPR132|Q9UNW8	COA7|Q96BR5	-0.9342
RASL10A|Q92737	AFM|P43652	-0.9982
PARP8|Q8N3A8	SETSIP|P0DME0	-0.99067
ALG2|Q9H553	ZDHHC20|Q5W0Z9	-0.96423
KRTAP19-3|Q7Z4W3	TSPAN18|Q96SJ8	-0.96709
MEPCE|Q7L2J0	PPP1R1C|Q8WVI7	-0.73117
TRIM22|Q8IYM9	KCTD19|Q17RG1	-0.9398
CCNQ|Q8N1B3	SERPINH1|P50454	-0.9418
ACO2|Q99798	CACNA1G|O43497	-0.92562
FAM170A|A1A519	CT45A5|P0DMU8	-0.99835
IQCF6|A8MYZ5	VN1R5|Q7Z5H4	-0.99994
CA4|P22748	MFAP1|P55081	-0.80223
GJA1|P17302	PNCK|Q6P2M8	-0.69844
ARFGEF3|Q5TH69	FRA10AC1|Q70Z53	-0.99063
MEI4|A8MW99	CCDC144NL|Q6NUI1	-0.99565
UBP1|Q9NZI7	C9orf47|Q6ZRZ4	-0.95851
SLC2A9|Q9NRM0	CP|P00450	-0.97442
CD109|Q6YHK3	PIP5K1B|O14986	-0.99784
TMEM243|Q9BU79	FAM171A2|A8MVW0	-0.92827
TAS2R20|P59543	IGF1|P05019	-0.92319
GGT6|Q6P531	SRI|P30626	-0.84004
RNF152|Q8N8N0	NQO1|P15559	-0.96226
COX5B|P10606	GDPD1|Q8N9F7	-0.98742
ASB17|Q8WXJ9	HOXC12|P31275	-0.9994
KCTD14|Q9BQ13	ZMYM5|Q9UJ78	-0.96591
MAFK|O60675	ZNF18|P17022	-0.89026
DSCR3|O14972	MRGPRG-AS1|Q2M3A8	-0.58103
TMEM209|Q96SK2	MAGEF1|Q9HAY2	-0.9987
MTMR4|Q9NYA4	MCM9|Q9NXL9	-0.94779
FBXL7|Q9UJT9	ASAP3|Q8TDY4	-0.98864
IQCJ|Q1A5X6	LTBP2|Q14767	-0.93012
ENC1|O14682	KNCN|A6PVL3	-0.97979
PIP5K1B|O14986	TMEM98|Q9Y2Y6	-0.94642
DNAAF3|Q8N9W5	SHROOM3|Q8TF72	-0.99962
ZDHHC24|Q6UX98	ZBTB33|Q86T24	-0.91631
MRPS30|Q9NP92	HMCN2|Q8NDA2	-0.97149
TIGIT|Q495A1	CHADL|Q6NUI6	-0.99306
RERGL|Q9H628	TRGC2|P03986	-0.77204
FTCD|O95954	ZNF397|Q8NF99	-0.99989
PCDH11Y|Q9BZA8	CT45A8|P0DMV1	-0.99997
MAFK|O60675	LCT|P09848	-0.86972
SLC10A6|Q3KNW5	IGKV1D-8|A0A087WSZ0	-0.99989
UMODL1|Q5DID0	AOC2|O75106	-0.99906
TTI1|O43156	ABCC10|Q5T3U5	-0.90333
MFAP3L|O75121	SESN1|Q9Y6P5	-0.77469
ALOX15B|O15296	SNRNP35|Q16560	-0.94092
GALNT11|Q8NCW6	LINC01558|Q9Y6Z2	-0.93328
IGKJ1|A0A0A0MT89	BBS7|Q8IWZ6	-0.98173
LANCL1|O43813	CRISP2|P16562	-0.9992
PCSK1|P29120	ST7|Q9NRC1	-0.94177
GDAP2|Q9NXN4	GPR98|Q8WXG9	-0.97662
[truncated: 151,169 more rows]
