# Supplementary material for: Neglog: Homology-Based Negative Data Sampling Method for Genome-Scale Reconstruction of Human Protein–Protein Interaction Networks
Source: Int J Mol Sci. 2019 Oct 12;20(20):5075. doi: 10.3390/ijms20205075 (PMC6829266; doi:10.3390/ijms20205075)
Supplement: Supplementary file 1 [file ijms-20-05075-s001.zip › supplement file/S7.txt]

AATF|Q9NY61	TTC37|Q6PGP7	1	textmining
GNGT2|O14610	GRK5|P34947	0.95717	database
YY1|P25490	GAA|P10253	0.89155	database;textmining
CABS1|Q96KC9	CCDC11|Q96M91	0.76802	coexpression
PLA2G15|Q8NCC3	PLB1|Q6P1J6	0.91701	database
ROPN1B|Q9BZX4	CABYR|O75952	0.99016	coexpression;textmining
AES|Q08117	SUPT5H|O00267	0.96369	experiments
MYH14|Q7Z406	ALDH7A1|P49419	0.924	textmining
MC4R|P32245	LYPLAL1|Q5VWZ2	0.87747	textmining
LIN28A|Q9H9Z2	EHMT2|Q96KQ7	0.97716	textmining
APP|P05067	IL6R|P08887	0.99821	textmining
RNF126|Q9BV68	NEDD4|P46934	0.99913	database
KLHL10|Q6JEL2	CCDC36|Q8IYA8	0.99972	coexpression
TNFRSF10A|O00220	BIRC2|Q13490	0.97045	textmining
MCHR1|Q99705	TAC3|Q9UHF0	0.59998	database
TAF10|Q12962	NRIP1|P48552	0.99768	textmining
COL14A1|Q05707	NEGR1|Q7Z3B1	0.99722	textmining
CCNB1|P14635	PRDX1|Q06830	0.99179	experiments
COL9A2|Q14055	COL16A1|Q07092	0.98853	database
NPY5R|Q15761	CCL20|P78556	0.73484	database
RALGAPB|Q86X10	FAM120B|Q96EK7	0.7626	coexpression
SASS6|Q6UVJ0	C17orf59|Q96GS4	0.99738	experiments
CDH2|P19022	DLL1|O00548	0.9653	textmining
CMBL|Q96DG6	SMS|P52788	0.97011	experiments
NFATC3|Q12968	NFAT5|O94916	0.99999	textmining
CLCN1|P35523	ACTN2|P35609	0.96893	textmining
TBX21|Q9UL17	SPP1|P10451	0.7889	textmining
ANKRD7|Q92527	HSFY1|Q96LI6	0.99376	coexpression
PCBP2|Q15366	ACAT2|Q9BWD1	0.99847	experiments
NDC80|O14777	TNFRSF11A|Q9Y6Q6	1	textmining
CUL9|Q8IWT3	UBE2G1|P62253	0.98847	experiments
DYNC2LI1|Q8TCX1	SPTA1|P02549	0.99237	database
CCDC114|Q96M63	ACTL7A|Q9Y615	0.99989	coexpression
H1FOO|Q8IZA3	NANOS2|P60321	0.78793	coexpression
FBXO7|Q9Y3I1	UBR4|Q5T4S7	0.98786	database
SMUG1|Q53HV7	PHB2|Q99623	0.99855	textmining
BLOC1S4|Q9NUP1	DNAJC6|O75061	0.85852	database
WRAP73|Q9P2S5	SASS6|Q6UVJ0	0.99993	experiments
TRPV4|Q9HBA0	NCOR2|Q9Y618	0.99184	textmining
RTKN|Q9BST9	CTNNB1|P35222	0.99723	textmining
EIF4A3|P38919	NUP214|P35658	0.98453	database
SPP2|Q13103	FIGF|O43915	0.99971	database
TKTL2|Q9H0I9	ADPGK|Q9BRR6	0.98904	database
EIF4EBP1|Q13541	E2F4|Q16254	0.93356	textmining
DECR1|Q16698	OMP|P47874	0.90828	textmining
AXIN1|O15169	CSRNP1|Q96S65	0.99006	textmining
CDC20|Q12834	EVI5|O60447	0.99534	textmining
NCF1|P14598	HPGDS|O60760	0.98002	textmining
RNF4|P78317	H2AFX|P16104	0.99381	database;textmining
SNAP25|P60880	SYT7|O43581	0.99512	textmining
TIMM13|Q9Y5L4	MRPL3|P09001	0.99032	experiments
SCN1A|P35498	ANK2|Q01484	0.90136	database;textmining
SETD1A|O15047	PHF21A|Q96BD5	0.98754	textmining
OCLN|Q16625	MAPK8|P45983	0.99998	textmining
BDKRB1|P46663	TACR2|P21452	0.99909	database
AKT1|P31749	DROSHA|Q9NRR4	0.73217	textmining
SULT2B1|O00204	NR1H4|Q96RI1	0.9512	textmining
EPX|P11678	CSN1S1|P47710	0.95825	textmining
CHRD|Q9H2X0	NCAM1|P13591	0.99081	textmining
GABARAPL2|P60520	VPS4B|O75351	0.99846	textmining
SST|P61278	GPR1|P46091	0.99994	textmining
CPZ|Q66K79	AFF1|P51825	0.76477	textmining
SLC25A1|P53007	TLR4|O00206	0.85543	textmining
RERE|Q9P2R6	COLQ|Q9Y215	0.98774	textmining
PDE6G|P18545	GMPR2|Q9P2T1	0.85091	database
ABCE1|P61221	SUZ12|Q15022	0.99368	coexpression
FARSB|Q9NSD9	SWAP70|Q9UH65	0.79932	experiments
UBE2S|Q16763	ELMO3|Q96BJ8	0.99081	experiments
BCHE|P06276	APEH|P13798	0.92601	textmining
ARFGAP3|Q9NP61	CENPE|Q02224	0.93207	database
MMP2|P08253	SNAI1|O95863	0.99786	textmining
COX7C|P15954	NSA2|O95478	0.99183	coexpression
CHEK1|O14757	RAD23A|P54725	0.99538	experiments
ZNRF4|Q8WWF5	SLC9C1|Q4G0N8	0.80959	coexpression
LCA5L|O95447	HORMAD2|Q8N7B1	0.93788	coexpression
TYK2|P29597	SIAH2|O43255	0.99738	experiments
MND1|Q9BWT6	GINS2|Q9Y248	0.99294	coexpression
CAPZA3|Q96KX2	CNTD1|Q8N815	0.8891	coexpression
INHBE|P58166	MSX1|P28360	0.86836	textmining
GYPC|P04921	EHD1|Q9H4M9	0.99874	textmining
RFX4|Q33E94	RFX7|Q2KHR2	0.98355	textmining
RTCB|Q9Y3I0	RFC4|P35249	0.95814	experiments
PALB2|Q86YC2	MUTYH|Q9UIF7	0.9592	textmining
CDCA5|Q96FF9	DEPDC1|Q5TB30	0.98343	coexpression
KHDRBS1|Q07666	GLRX3|O76003	0.9995	experiments
FANCD2|Q9BXW9	CASC5|Q8NG31	0.89197	coexpression
GINS2|Q9Y248	DTL|Q9NZJ0	1	coexpression
USP5|P45974	SMUG1|Q53HV7	0.99711	textmining
NEDD4|P46934	CHMP1A|Q9HD42	0.981	textmining
SLC9A1|P19634	CAMK2G|Q13555	0.94947	textmining
PSMA4|P25789	FKBP3|Q00688	0.97513	coexpression
APOA1|P02647	FOXA2|Q9Y261	0.99978	database
CLASP1|Q7Z460	AGO3|Q9H9G7	0.99997	coexpression
VPS4B|O75351	TAF1|P21675	0.99996	coexpression
SELPLG|Q14242	PIK3CG|P48736	0.98901	textmining
TRO|Q12816	INTU|Q9ULD6	0.98316	textmining
MCHR2|Q969V1	LPAR3|Q9UBY5	0.8775	database
DYRK1B|Q9Y463	NKX3-1|Q99801	0.99414	textmining
TNFRSF18|Q9Y5U5	CXCR4|P61073	0.99618	textmining
HIST1H2BO|P23527	DCLRE1C|Q96SD1	0.97971	database
DNAH8|Q96JB1	FOXO1|Q12778	0.96301	textmining
MED21|Q13503	SUMO2|P61956	0.99575	textmining
SERPINE1|P05121	OMA1|Q96E52	0.9918	textmining
ASB16|Q96NS5	ANAPC1|Q9H1A4	0.97471	database
PCGF1|Q9BSM1	ERCC8|Q13216	0.99999	experiments
CD58|P19256	PIGA|P37287	1	textmining
DEF6|Q9H4E7	MYCBP2|O75592	0.99819	experiments
HNRNPC|P07910	CWC22|Q9HCG8	0.99972	database
MSRB1|Q9NZV6	PHB2|Q99623	0.9959	textmining
CCT6A|P40227	DDX21|Q9NR30	0.9913	coexpression
THOC2|Q8NI27	YIPF6|Q96EC8	0.9976	coexpression
CAPZB|P47756	LIMA1|Q9UHB6	0.99948	experiments
GNGT1|P63211	TYK2|P29597	0.97806	textmining
APP|P05067	UNC13A|Q9UPW8	0.84116	textmining
HSPA2|P54652	HIST1H2AD|P20671	0.78692	database
RPS14|P62263	NOL9|Q5SY16	0.96952	database
SLCO1B1|Q9Y6L6	IFT122|Q9HBG6	0.98839	textmining
C3AR1|Q16581	NMUR1|Q9HB89	0.86413	database
APPL1|Q9UKG1	ALX3|O95076	0.99977	textmining
ARF3|P61204	GRM7|Q14831	0.85937	textmining
TERF1|P54274	SUV420H1|Q4FZB7	0.98353	textmining
IGHMBP2|P38935	FAM86C1|Q9NVL1	0.95892	textmining
TTC17|Q96AE7	HECTD1|Q9ULT8	0.82385	coexpression
HPGDS|O60760	MAP3K11|Q16584	0.82994	textmining
NFKBIA|P25963	CENPF|P49454	0.76955	experiments
INSIG1|O15503	ELAVL4|P26378	0.99643	textmining
CCDC42|Q96M95	NACA2|Q9H009	0.9996	coexpression
DDI1|Q8WTU0	TCEB3B|Q8IYF1	0.96631	coexpression
ARNTL|O00327	LYST|Q99698	0.99993	coexpression
ARMCX5|Q6P1M9	MAGEB18|Q96M61	0.90866	textmining
RPL26L1|Q9UNX3	EXOSC6|Q5RKV6	0.98493	database
BANP|Q8N9N5	VPS39|Q96JC1	0.95503	coexpression
SIRT1|Q96EB6	AHR|P35869	0.96163	textmining
PCYT1B|Q9Y5K3	PDK3|Q15120	0.94825	coexpression
ZW10|O43264	KIF1C|O43896	0.98733	database
FBXW7|Q969H0	CD8A|P01732	0.99868	textmining
COMP|P49747	COL9A2|Q14055	0.85376	textmining
CCDC41|Q9Y592	PIFO|Q8TCI5	0.99566	textmining
MED27|Q6P2C8	TXN|P10599	0.99077	textmining
GUCY2D|Q02846	ARR3|P36575	0.99638	textmining
SMARCC1|Q92922	SUPT5H|O00267	0.99862	textmining
ASB5|Q8WWX0	ANKRD28|O15084	0.84445	cooccurence
FGF13|Q92913	CHIC1|Q5VXU3	0.96203	coexpression
PELP1|Q8IZL8	EXOSC2|Q13868	0.98907	database
OMP|P47874	TNFSF14|O43557	0.9947	textmining
CENPM|Q9NSP4	TPX2|Q9ULW0	0.91822	coexpression
PTEN|P60484	KLLN|B2CW77	0.938	textmining
PABPC3|Q9H361	ODF3|Q96PU9	0.88292	coexpression
GUCY1B3|Q02153	POLR2B|P30876	0.98568	database
WSB1|Q9Y6I7	KBTBD8|Q8NFY9	0.90272	database
NEMF|O60524	CARD8|Q9Y2G2	0.59084	coexpression
HORMAD2|Q8N7B1	CCDC33|Q8N5R6	0.99951	coexpression
AP3B1|O00203	KCNRG|Q8N5I3	0.99926	coexpression
KEAP1|Q14145	UBE2O|Q9C0C9	0.99867	database
TK1|P04183	GAA|P10253	0.94714	textmining
KRAS|P01116	AZI2|Q9H6S1	0.87329	textmining
WNT16|Q9UBV4	WNT10B|O00744	0.96746	database;textmining
TCEB3B|Q8IYF1	ZC2HC1C|Q53FD0	0.95996	coexpression
CALCB|P10092	GNG5|P63218	0.9788	database
IL6R|P08887	PSTPIP1|O43586	0.98736	coexpression
SPOPL|Q6IQ16	ARNTL|O00327	0.97933	coexpression
SOX30|O94993	BPIFA3|Q9BQP9	0.71521	coexpression
RPTOR|Q8N122	MKNK1|Q9BUB5	0.99485	textmining
GNA11|P29992	AVPR2|P30518	0.9907	textmining
ANKRD17|O75179	SENP6|Q9GZR1	0.86202	coexpression
H1F0|P07305	HIST2H2BE|Q16778	0.97419	textmining
SPAST|Q9UBP0	KRIT1|O00522	0.83637	coexpression
TTC37|Q6PGP7	ALYREF|Q86V81	1	textmining
CSF2|P04141	FANCF|Q9NPI8	0.98443	textmining
TJP1|Q07157	CRB2|Q5IJ48	0.62365	textmining
EMSY|Q7Z589	ASH1L|Q9NR48	0.95232	coexpression
TBRG4|Q969Z0	NMES1|Q9C002	0.98296	experiments
CD79A|P11912	SWAP70|Q9UH65	0.96737	textmining
TIRAP|P58753	MYOCD|Q8IZQ8	0.98249	textmining
KCNQ1|P51787	KCNJ1|P48048	0.99934	textmining
LNPEP|Q9UIQ6	RAB2A|P61019	0.77226	textmining
CABP2|Q9NPB3	HAND2|P61296	0.9584	textmining
ISL1|P61371	DRGX|A6NNA5	0.98844	textmining
PPP1R21|Q6ZMI0	KIAA1009|Q5TB80	0.97367	experiments
APEH|P13798	ADI1|Q9BV57	0.91407	textmining
CD27|P26842	IFNA1|P01562	0.9532	textmining
PPL|O60437	ECE1|P42892	0.85826	textmining
SLC25A20|O43772	GCG|P01275	0.86732	textmining
LLGL2|Q6P1M3	MAP3K1|Q13233	0.9993	experiments
HRASLS5|Q96KN8	SCN11A|Q9UI33	0.9974	textmining
ATG7|O95352	KLHL42|Q9P2K6	0.98564	database
MNS1|Q8NEH6	ADAM2|Q99965	0.98998	coexpression
POLR2K|P53803	CRNKL1|Q9BZJ0	0.99884	database
ZC3H8|Q8N5P1	INTS8|Q75QN2	0.85898	database
PREB|Q9HCU5	CSF1|P09603	0.98277	textmining
ARPC5|O15511	MYO5A|Q9Y4I1	0.99931	database
C12orf40|Q86WS4	ACTL7B|Q9Y614	0.79621	coexpression
EAPP|Q56P03	PRPF6|O94906	0.87019	textmining
GRASP|Q7Z6J2	GOLGA2|Q08379	0.99992	textmining
GDE1|Q9NZC3	LIN28B|Q6ZN17	0.86655	textmining
MRPS2|Q9Y399	MRPL14|Q6P1L8	0.6845	database
CDKAL1|Q5VV42	FAM96B|Q9Y3D0	0.97931	experiments
ACTN2|P35609	NEBL|O76041	0.9986	textmining
WDR77|Q9BQA1	WDSUB1|Q8N9V3	0.96787	cooccurence
EDNRA|P25101	FFAR3|O14843	0.99957	database
PNO1|Q9NRX1	MTMR3|Q13615	0.98799	experiments
CLEC4D|Q8WXI8	PIM1|P11309	0.98913	experiments
STX5|Q13190	DYNC2H1|Q8NCM8	0.9493	database
APOA1|P02647	SF1|Q15637	0.9982	textmining
SST|P61278	CYCS|P99999	1	textmining
HDAC10|Q969S8	CCNA2|P20248	0.98447	textmining
SST|P61278	GNG7|O60262	1	database
TRIM36|Q9NQ86	UFL1|O94874	0.99982	database
HIST1H1T|P22492	HORMAD1|Q86X24	0.99965	textmining
GBP4|Q96PP9	IRF4|Q15306	0.8714	database
SPG11|Q96JI7	UBR2|Q8IWV8	0.95383	coexpression
GNGT1|P63211	PTGDR2|Q9Y5Y4	0.99963	database
AKAP10|O43572	SCLT1|Q96NL6	0.99851	coexpression
ZNF350|Q9GZX5	ATXN2|Q99700	0.84062	textmining
HNRNPU|Q00839	COL14A1|Q05707	0.99626	textmining
NDC80|O14777	SPESP1|Q6UW49	1	textmining
TNRC6C|Q9HCJ0	SCAF11|Q99590	0.99396	coexpression
CRYGC|P07315	MAF|O75444	0.89797	textmining
TMEM88|Q6PEY1	PAQR6|Q6TCH4	0.98803	textmining
UBR1|Q8IWV7	FBXO17|Q96EF6	0.99875	database
THOC2|Q8NI27	CPSF2|Q9P2I0	0.99695	database
PROK2|Q9HC23	LTB4R|Q15722	0.8835	database
ADAM10|O14672	TIMP3|P35625	0.99235	textmining
SPG11|Q96JI7	CFLAR|O15519	0.92424	coexpression
TMPO|P42167	LARS|Q9P2J5	0.81322	experiments
KEAP1|Q14145	RNF130|Q86XS8	0.98922	database
HIST3H3|Q16695	SMYD3|Q9H7B4	0.98415	experiments
MMP2|P08253	CA9|Q16790	0.99335	textmining
IL37|Q9NZH6	DMKN|Q6E0U4	0.88543	coexpression
FZD1|Q9UP38	MFRP|Q9BY79	0.98018	textmining
USP14|P54578	RAP1GDS1|P52306	0.99723	experiments
HMGB2|P26583	YWHAG|P61981	0.9986	experiments
PPARGC1A|Q9UBK2	TLR4|O00206	0.95666	textmining
LRPPRC|P42704	IL6R|P08887	0.99479	database
SLC27A2|O14975	CPT2|P23786	0.97744	textmining
ATRIP|Q8WXE1	ERC1|Q8IUD2	0.99906	textmining
ATP6V1H|Q9UI12	VDAC3|Q9Y277	0.97727	experiments
SNRPA1|P09661	ENOPH1|Q9UHY7	0.99984	coexpression
GINS2|Q9Y248	RFC3|P40938	0.99975	coexpression
SNRPD2|P62316	MAPRE1|Q15691	0.99991	experiments
CDH2|P19022	PIK3CG|P48736	0.9984	textmining
HELB|Q8NG08	ARMC1|Q9NVT9	0.90625	textmining
NCAPG|Q9BPX3	ATAD2|Q6PL18	0.95188	coexpression
OGDH|Q02218	UQCRFS1|P47985	0.90872	textmining
CCL2|P13500	FSTL1|Q12841	0.95959	textmining
MMP3|P08254	MMP23A|O75900	0.99828	textmining
NUP37|Q8NFH4	DNAJC9|Q8WXX5	0.99576	coexpression
NUP133|Q8WUM0	PPP2R5A|Q15172	0.97533	database
FRZB|Q92765	COL17A1|Q9UMD9	0.99774	textmining
TAAR6|Q96RI8	GCG|P01275	0.97088	database
CAT|P04040	CAMK2G|Q13555	0.99859	textmining
GPR156|Q8NFN8	EVX1|P49640	0.96066	coexpression
PROCR|Q9UNN8	ABCB8|Q9NUT2	0.85739	experiments
PAK1|Q13153	MAP4K2|Q12851	0.57389	textmining
THOC2|Q8NI27	RLIM|Q9NVW2	0.99607	coexpression
SH3GL1|Q99961	CCRN4L|Q9UK39	0.94068	textmining
KNG1|P01042	RDH16|O75452	0.87309	coexpression
CLK1|P49759	TIA1|P31483	0.96353	coexpression
ZMYND10|O75800	SLC35G1|Q2M3R5	0.96832	textmining
TIMM23B|Q5SRD1	LMNB2|Q03252	0.83481	textmining
WNK1|Q9H4A3	GSPT1|P15170	0.99208	coexpression
PDS5A|Q29RF7	SMC6|Q96SB8	0.9809	textmining
PRIM1|P49642	MRPL42|Q9Y6G3	0.99211	coexpression
TG|P01266	ATF6|P18850	0.99023	textmining
TALDO1|P37837	FBP2|O00757	0.99303	database
ATR|Q13535	ZBTB20|Q9HC78	0.99984	coexpression
AP1M2|Q9Y6Q5	SORT1|Q99523	0.99997	database
KIF18A|Q8NI77	NUSAP1|Q9BXS6	0.93665	coexpression;textmining
ZNF645|Q8N7E2	ASB10|Q8WXI3	0.54924	database
CACNA1S|Q13698	AHNAK|Q09666	0.99929	textmining
CISD2|Q8N5K1	BECN1|Q14457	0.98863	textmining
AAAS|Q9NRG9	APOE|P02649	0.95212	textmining
KCNQ3|O43525	CAMK2B|Q13554	0.98664	coexpression
FBXW11|Q9UKB1	PAFAH1B1|P43034	0.99292	cooccurence
KDR|P35968	HEY1|Q9Y5J3	0.89901	database;textmining
KIF18A|Q8NI77	NCAPG2|Q86XI2	0.91165	coexpression
COQ9|O75208	FDX1L|Q6P4F2	0.75201	cooccurence
UBE2L3|P68036	BTBD6|Q96KE9	0.99971	database
RNF144B|Q7Z419	TRIM63|Q969Q1	0.98235	database
TNFRSF1A|P19438	CASP6|P55212	0.99757	textmining
PDCL2|Q8N4E4	TOPAZ1|Q8N9V7	0.80833	coexpression
GUCA2A|Q02747	EMD|P50402	0.86726	textmining
TFPI|P10646	PI3|P19957	0.67804	textmining
FFAR3|O14843	PYY|P10082	0.94311	textmining
GP1BB|P13224	SEPT9|Q9UHD8	0.96943	textmining
CCL27|Q9Y4X3	CXCL9|Q07325	0.91387	database;textmining
COPB1|P53618	FGD1|P98174	0.99459	textmining
GPR37|O15354	TCP1|P17987	0.97701	experiments
SRF|P11831	COL4A3|Q01955	0.99958	textmining
SEMA6B|Q9H3T3	TRIM33|Q9UPN9	0.99919	textmining
CDCA7|Q9BWT1	CENPF|P49454	0.72052	coexpression
CHMP2A|O43633	PHF1|O43189	0.99994	textmining
KPTN|Q9Y664	MAPT|P10636	0.96649	textmining
ASB4|Q9Y574	PEG10|Q86TG7	0.99991	textmining
GOLGA4|Q13439	FOXP3|Q9BZS1	0.97164	textmining
EMB|Q6PCB8	TNFRSF9|Q07011	0.79214	textmining
RARS|P54136	FGF2|P09038	0.97743	textmining
ADAM2|Q99965	RBMY1E|A6NEQ0	0.99715	coexpression
FBXW11|Q9UKB1	WDSUB1|Q8N9V3	0.98264	cooccurence
RALA|P11233	RTN4R|Q9BZR6	0.97472	textmining
GPR180|Q86V85	PEG10|Q86TG7	0.99846	textmining
MMP8|P22894	LAMB2|P55268	0.95289	textmining
TUBA1A|Q71U36	IGBP1|P78318	0.99953	textmining
USE1|Q9NZ43	NDE1|Q9NXR1	0.98945	textmining
RAB43|Q86YS6	RAB25|P57735	0.99083	cooccurence
PIK3IP1|Q96FE7	PIK3CG|P48736	0.99207	textmining
VIP|P01282	BDNF|P23560	0.99987	textmining
DAZL|Q92904	TEX38|Q6PEX7	0.73845	coexpression
MAP1LC3B|Q9GZQ8	CHMP6|Q96FZ7	0.99964	database
BANP|Q8N9N5	KHDRBS1|Q07666	0.99533	experiments
IGFBP2|P18065	IGFALS|P35858	0.99739	textmining
SQSTM1|Q13501	UBE2J1|Q9Y385	0.99985	textmining
ZNF804A|Q7Z570	DAOA|P59103	0.98295	textmining
SLC6A1|P30531	S100B|P04271	0.93265	textmining
S100B|P04271	NGF|P01138	0.99936	textmining
SMUG1|Q53HV7	MAPT|P10636	0.9765	textmining
CCDC136|Q96JN2	CCT6B|Q92526	0.96804	coexpression
CD55|P08174	BET1L|Q9NYM9	0.90305	database
RBM46|Q8TBY0	C2orf57|Q53QW1	0.95615	coexpression
ARF5|P84085	LDHAL6B|Q9BYZ2	0.85617	experiments
PHB|P35232	GPS1|Q13098	0.98556	coexpression
KHDRBS3|O75525	UBXN11|Q5T124	0.9804	textmining
PTCD3|Q96EY7	CD55|P08174	0.94339	experiments
CDK2|P24941	DNAH8|Q96JB1	0.678	textmining
GLRA2|P23416	DCAF12L1|Q5VU92	0.99816	coexpression
STRN|O43815	TET2|Q6N021	0.94289	coexpression
ADRBK1|P25098	RAB4A|P20338	0.85977	textmining
SSTR3|P32745	PTGDR2|Q9Y5Y4	0.99883	database
OXTR|P30559	PMCH|P20382	0.93906	database
UBR1|Q8IWV7	CDC26|Q8NHZ8	0.99668	database
CDC25A|P30304	TRAIP|Q9BWF2	0.99418	coexpression
RNF144B|Q7Z419	BTBD1|Q9H0C5	0.98233	database
PLAT|P00750	S100B|P04271	0.9778	textmining
UFM1|P61960	TXNIP|Q9H3M7	0.99944	textmining
PPL|O60437	CLN5|O75503	0.93243	textmining
FBXO7|Q9Y3I1	FOXO3|O43524	0.98667	coexpression
MOV10L1|Q9BXT6	HMGB4|Q8WW32	0.5846	coexpression
SOX30|O94993	BOLL|Q8N9W6	0.92907	coexpression
COMP|P49747	EREG|O14944	0.99998	textmining
IDE|P14735	SPTA1|P02549	0.89143	textmining
SP1|P08047	SYK|P43405	0.99339	experiments
EGF|P01133	CD163|Q86VB7	0.83892	textmining
OIP5|O43482	MND1|Q9BWT6	0.90701	coexpression
SHH|Q15465	CYCS|P99999	1	textmining
TIMM21|Q9BVV7	TOMM22|Q9NS69	0.95827	textmining
SEPT12|Q8IYM1	GTF2A1L|Q9UNN4	0.74669	coexpression
ZSWIM2|Q8NEG5	IQCF1|Q8N6M8	0.9979	coexpression
TRADD|Q15628	TNFRSF6B|O95407	0.99979	textmining
AKT1|P31749	VIMP|Q9BQE4	0.99935	textmining
WDTC1|Q8N5D0	ARFGEF2|Q9Y6D5	0.99973	textmining
PKDREJ|Q9NTG1	HOMER1|Q86YM7	0.90681	textmining
GNG13|Q9P2W3	TAS1R3|Q7RTX0	0.89147	database
RAB8A|P61006	TMTC1|Q8IUR5	0.99994	textmining
NINJ2|Q9NZG7	PDE4D|Q08499	0.95645	textmining
CASC3|O15234	PUF60|Q9UHX1	0.88089	database
HMGB2|P26583	ARNTL|O00327	0.98785	textmining
CCNF|P41002	CHEK1|O14757	0.95097	textmining
IQGAP2|Q13576	UBR2|Q8IWV8	0.99625	coexpression
EGLN3|Q9H6Z9	NXPH4|O95158	0.88574	textmining
TOP3A|Q13472	POLH|Q9Y253	0.98704	database
CCR7|P32248	TLR9|Q9NR96	0.89777	textmining
AQR|O60306	POLD1|P28340	0.99803	database
ZCCHC11|Q5TAX3	GPATCH8|Q9UKJ3	0.98928	coexpression
OIP5|O43482	HIST1H2BM|Q99879	0.94578	database
ADPRHL1|Q8NDY3	USP19|O94966	0.97432	experiments
CCL22|O00626	CD83|Q01151	0.97973	textmining
NR0B1|P51843	NR2F2|P24468	0.94049	textmining
NRN1|Q9NPD7	OMD|Q99983	0.99985	textmining
GNGT1|P63211	IL18BP|O95998	0.76898	textmining
NLRP3|Q96P20	CXCL2|P19875	0.94126	textmining
SNX4|O95219	STX6|O43752	0.99949	database
KLHL20|Q9Y2M5	TRAIP|Q9BWF2	0.99975	database
KNG1|P01042	LECT2|O14960	0.99715	coexpression
SLC2A4|P14672	AGFG1|P52594	0.97127	textmining
ATG7|O95352	BRWD3|Q6RI45	0.93474	coexpression
HOXA11|P31270	MMP3|P08254	0.51743	textmining
OTC|P00480	NOS3|P29474	0.99966	database
SST|P61278	HOPX|Q9BPY8	0.99948	textmining
KIAA2018|Q68DE3	SPAST|Q9UBP0	0.98735	coexpression
SIRT6|Q8N6T7	IRF2BP2|Q7Z5L9	0.95538	experiments
CCDC116|Q8IYX3	ODF2|Q5BJF6	0.98377	coexpression
GOLGA3|Q08378	FAM170B|A6NMN3	0.99641	textmining
FOLH1B|Q9HBA9	PLCB1|Q9NQ66	0.97338	textmining
NRGN|Q92686	CAMK2G|Q13555	0.82694	textmining
SCLT1|Q96NL6	PHC3|Q8NDX5	0.96708	coexpression
IRS2|Q9Y4H2	IGFBP3|P17936	0.99966	textmining
NOTCH1|P46531	STAT5B|P51692	0.82467	textmining
PLK4|O00444	KIAA0101|Q15004	0.97418	coexpression
ACSBG2|Q5FVE4	CCDC135|Q8IY82	0.9216	coexpression
IL15RA|Q13261	IRF2|P14316	0.99657	textmining
IL18RAP|O95256	LRRK2|Q5S007	0.97162	coexpression
ZFP36|P26651	CLEC3B|P05452	0.94871	textmining
TGM1|P22735	HAAO|P46952	0.99953	textmining
LGI1|O95970	KCNAB1|Q14722	0.62645	textmining
CD55|P08174	DCTN4|Q9UJW0	0.95313	database
NCR1|O76036	GATA3|P23771	0.61534	textmining
COMT|P21964	RELN|P78509	0.97714	textmining
EGF|P01133	GAK|O14976	0.99049	database
SLAMF7|Q9NQ25	CD40|P25942	0.87597	textmining
NAT9|Q9BTE0	IGF2|P01344	0.82556	textmining
ULBP2|Q9BZM5	SLAMF6|Q96DU3	0.94683	textmining
ATP6V1B2|P21281	TFRC|P02786	0.99251	database
MMP2|P08253	ECM1|Q16610	0.99854	textmining
ATP5D|P30049	UQCRC2|P22695	0.99575	textmining
VAMP7|P51809	SNX9|Q9Y5X1	0.90778	database
YTHDC1|Q96MU7	RALYL|Q86SE5	0.99361	experiments
SEPT12|Q8IYM1	UBE2U|Q5VVX9	0.8956	coexpression
UBR1|Q8IWV7	KLHL25|Q9H0H3	0.97843	database
MDFIC|Q9P1T7	TCF12|Q99081	0.99818	textmining
SNAI1|O95863	WNT11|O96014	0.92055	textmining
CCL2|P13500	TTR|P02766	0.99848	textmining
RAD54B|Q9Y620	TOP1|P11387	0.86239	textmining
NODAL|Q96S42	HYLS1|Q96M11	0.98993	textmining
NUP85|Q9BW27	HSPA4L|O95757	0.99376	database
GAN|Q9H2C0	RNF34|Q969K3	0.99629	database
ZNRF1|Q8ND25	FBXL3|Q9UKT7	0.99841	database
CD226|Q15762	DNMT1|P26358	0.85535	textmining
CSF1R|P07333	CXCL10|P02778	0.99685	textmining
MED28|Q9H204	HDAC3|O15379	0.94136	database
RNF4|P78317	KLHL22|Q53GT1	0.99388	database
CT55|Q8WUE5	VPS16|Q9H269	0.99893	experiments
USP1|O94782	GPN3|Q9UHW5	0.88313	coexpression
APOC3|P02656	HABP2|Q14520	0.77868	coexpression
CST11|Q9H112	DEFB133|Q30KQ1	0.60319	coexpression
UFD1L|Q92890	UBE2V2|Q15819	0.99931	textmining
PHF5A|Q7RTV0	HAS1|Q92839	0.59968	textmining
SETD1A|O15047	SETD8|Q9NQR1	0.99731	textmining
APBA1|Q02410	RASSF2|P50749	0.99994	textmining
FBXO30|Q8TB52	LNX1|Q8TBB1	0.99985	database
PLP1|P60201	IRF4|Q15306	0.93027	textmining
KDR|P35968	LRP5|O75197	0.99332	textmining
FEZF2|Q8TBJ5	SOX5|P35711	0.96921	textmining
REM1|O75628	SYMPK|Q92797	0.9808	textmining
FEZF1|A0PJY2	DERA|Q9Y315	0.99829	textmining
MAPK14|Q16539	MAP4K2|Q12851	0.65291	textmining
CYTH3|O43739	PIK3CG|P48736	0.73904	textmining
HERC3|Q15034	HECTD3|Q5T447	0.83634	database
MYOT|Q9UBF9	XIRP1|Q702N8	0.95435	textmining
PTTG1IP|P53801	ETS2|P15036	0.97335	textmining
GYPC|P04921	TSKU|Q8WUA8	0.7651	textmining
GAN|Q9H2C0	ACTBL2|Q562R1	0.99464	experiments
CCNB1|P14635	UBE2T|Q9NPD8	0.99559	coexpression
AIFM1|O95831	FANCB|Q8NB91	0.93157	coexpression
GIF|P27352	CCAR1|Q8IX12	0.87104	textmining
YY1|P25490	TRRAP|Q9Y4A5	0.99784	database;textmining
AKR1B1|P15121	REL|Q04864	0.91854	textmining
SLC39A1|Q9NY26	SYCP2|Q9BX26	0.88741	textmining
BTBD1|Q9H0C5	ANAPC5|Q9UJX4	0.99577	database
CD86|P42081	COL17A1|Q9UMD9	0.98574	textmining
GATA1|P15976	NR0B1|P51843	0.93069	textmining
C7orf31|Q8N865	GKAP1|Q5VSY0	0.95307	coexpression
RIPK3|Q9Y572	BECN1|Q14457	0.86271	textmining
CYBA|P13498	HPGDS|O60760	0.72375	textmining
NFKB1|P19838	TJP1|Q07157	0.97268	textmining
SERPINA10|Q9UK55	SLC22A1|O15245	0.9751	coexpression
RAP1A|P62834	CNKSR1|Q969H4	0.99262	database
IFT122|Q9HBG6	RHO|P08100	0.99995	textmining
TTR|P02766	SERPINA6|P08185	0.99833	textmining
RERE|Q9P2R6	EDNRB|P24530	0.9934	textmining
UBE2L3|P68036	BTRC|Q9Y297	0.99967	database
KDM1B|Q8NB78	KDM5A|P29375	0.9609	textmining
ALB|P02768	CIB1|Q99828	0.99922	textmining
ADM|P35318	SELE|P16581	0.9883	textmining
EPHA1|P21709	ENG|P17813	0.75562	textmining
SGCG|Q13326	WDFY2|Q96P53	0.96338	textmining
BDKRB1|P46663	APLN|Q9ULZ1	0.96884	database
AKAP9|Q99996	AKAP4|Q5JQC9	0.96964	textmining
CD74|P04233	CXCL10|P02778	0.99908	textmining
USP28|Q96RU2	USP48|Q86UV5	0.96059	textmining
ERCC1|P07992	DCX|O43602	0.95661	textmining
SEC24B|O95487	ARFGAP1|Q8N6T3	0.7687	textmining
RFC4|P35249	PFDN4|Q9NQP4	0.93252	coexpression
RRM1|P23921	CKS2|P33552	0.9996	coexpression
TEX101|Q9BY14	DMRTB1|Q96MA1	0.91498	coexpression
ZNRF4|Q8WWF5	C1orf111|Q5T0L3	0.67382	coexpression
C16orf70|Q9BSU1	SERPINA3|P01011	0.92536	experiments
SRRT|Q9BXP5	SNAPC5|O75971	0.90835	database
CXCL9|Q07325	LY75|O60449	0.90606	textmining
MOB4|Q9Y3A3	LATS2|Q9NRM7	0.91078	experiments
THOC2|Q8NI27	ZC3H15|Q8WU90	0.97821	experiments
IL11|P20809	MMP3|P08254	0.99061	textmining
FCGR2C|P31995	CXCR3|P49682	0.97247	textmining
SOX30|O94993	TFDP3|Q5H9I0	0.5975	coexpression
FOXI1|Q12951	SMPD4|Q9NXE4	0.92286	experiments
ARF3|P61204	DCTN3|O75935	0.93526	database
GJD2|Q9UKL4	GJE1|A6NN92	0.63496	textmining
CCNB1|P14635	RBBP4|Q09028	0.99992	database
SEL1L|Q9UBV2	SPN|P16150	0.99996	textmining
FBXO44|Q9H4M3	SKP2|Q13309	0.98571	database;textmining
OPN5|Q6U736	ALS2CR11|Q53TS8	0.81586	coexpression
MDM1|Q8TC05	PCM1|Q15154	0.95289	coexpression
ACKR3|P25106	SST|P61278	0.99977	database
SPC25|Q9HBM1	PPP2R5D|Q14738	0.96013	database
LUC7L|Q9NQ29	PRPF38B|Q5VTL8	0.73178	experiments
HUWE1|Q7Z6Z7	UBR1|Q8IWV7	0.96257	database
CDK7|P50613	TSSK2|Q96PF2	0.90764	cooccurence
HIST1H2AD|P20671	CBX6|O95503	0.9305	database
IQGAP1|P46940	PTEN|P60484	0.99882	coexpression
GNG2|P59768	GPR150|Q8NGU9	0.94124	database
ASB17|Q8WXJ9	INCA1|Q0VD86	0.88036	coexpression
UBE2R2|Q712K3	FBXL19|Q6PCT2	0.94495	database
BBS2|Q9BXC9	NBN|O60934	0.9994	textmining
SELPLG|Q14242	CX3CR1|P49238	0.97229	textmining
MAGOHB|Q96A72	RPL35A|P18077	0.99594	database
TSPAN31|Q12999	ELAVL1|Q15717	0.99201	experiments
ITGA5|P08648	CD48|P09326	0.99982	textmining
RPA3|P35244	C1QBP|Q07021	0.99693	coexpression
CHMP7|Q8WUX9	ZZEF1|O43149	0.99994	coexpression
C20orf195|Q9BVV2	C10orf62|Q5T681	0.92316	coexpression
MYF5|P13349	NCAM1|P13591	0.99508	textmining
CALR3|Q96L12	C22orf43|Q6PGQ1	0.60294	coexpression
REM1|O75628	COMT|P21964	0.69404	textmining
SLC25A1|P53007	SGCG|Q13326	0.99342	textmining
MLF2|Q15773	GPRASP2|Q96D09	0.99323	experiments
CFLAR|O15519	GATA3|P23771	0.86199	textmining
RAB22A|Q9UL26	EGF|P01133	0.97159	textmining
MGRN1|O60291	CDC23|Q9UJX2	0.97926	database
TAT|P17735	ADCY10|Q96PN6	0.80371	textmining
TRIM41|Q8WV44	LRRC41|Q15345	0.76388	database
KCNK18|Q7Z418	PPL|O60437	0.88046	textmining
MYLK|Q15746	EDNRB|P24530	0.97567	textmining
SPTAN1|Q13813	SYNPO|Q8N3V7	0.99883	experiments
TIMP3|P35625	APP|P05067	0.99693	database;textmining
UBE2Q2|Q8WVN8	ASB9|Q96DX5	0.99836	database
RANBP9|Q96S59	FXR1|P51114	0.99971	experiments
CXCL10|P02778	CCL3L1|P16619	0.99402	textmining
IFIH1|Q9BYX4	IL15|P40933	0.97051	textmining
SASH3|O75995	ENG|P17813	0.99996	textmining
GIP|P09681	SOX13|Q9UN79	0.88887	textmining
SAV1|Q9H4B6	EPHX2|P34913	0.99978	textmining
PFN4|Q8NHR9	SPO11|Q9Y5K1	0.98896	coexpression
RXFP3|Q9NSD7	GABBR1|Q9UBS5	0.95587	database
ASB15|Q8WXK1	UBA3|Q8TBC4	0.71774	database
GPR31|O00270	DIEXF|Q68CQ4	0.99812	textmining
EPOR|P19235	HESX1|Q9UBX0	0.99888	textmining
KAT6A|Q92794	GRAP2|O75791	0.68757	coexpression
ARHGAP17|Q68EM7	AMOTL1|Q8IY63	0.98689	textmining
CTSC|P53634	AVPR2|P30518	0.86012	textmining
HNRNPU|Q00839	C3orf17|Q6NW34	0.9974	experiments
SMURF2|Q9HAU4	CUL7|Q14999	0.9963	database
TAF1|P21675	ATG7|O95352	0.99994	coexpression
GUCY2D|Q02846	PDX1|P52945	0.99773	textmining
HAMP|P81172	IFNB1|P01574	0.98183	textmining
CENPO|Q9BU64	HIST1H2BO|P23527	0.92003	database
PDCL2|Q8N4E4	DYNLRB2|Q8TF09	0.71237	coexpression
UBE2M|P61081	PPP1CA|P62136	0.99942	coexpression
TRIM4|Q9C037	BTBD6|Q96KE9	0.82548	database
TGFBRAP1|Q8WUH2	APPL1|Q9UKG1	0.93838	experiments
LRP6|O75581	FGF8|P55075	0.99892	textmining
SAP30|O75446	H2AFJ|Q9BTM1	0.85815	database
TAF1|P21675	BTN3A2|P78410	0.99967	experiments
NGF|P01138	MPZ|P25189	0.98972	textmining
GMNN|O75496	NDC1|Q9BTX1	0.99982	coexpression
HIST1H2BO|P23527	CENPQ|Q7L2Z9	0.95106	database
SLC7A14|Q8TBB6	SLC7A11|Q9UPY5	0.58534	cooccurence
FKBP6|O75344	CCDC11|Q96M91	0.95819	coexpression
SENP3|Q9H4L4	RPL41|P62945	0.99712	database
ZFYVE28|Q9HCC9	TMEM183A|Q8IXX5	0.91978	textmining
H2AFJ|Q9BTM1	SYCE3|A1L190	0.86399	database
ACRBP|Q8NEB7	CAPZA3|Q96KX2	0.94811	coexpression;textmining
CANX|P27824	TAF1D|Q9H5J8	0.99424	textmining
HMGN4|O00479	EVL|Q9UI08	0.99982	textmining
KIF23|Q02241	KIF25|Q9UIL4	0.9795	database
NPY2R|P49146	GRM3|Q14832	1	database
KMT2B|Q9UMN6	KDM1B|Q8NB78	0.94275	textmining
TUBA1C|Q9BQE3	GOLGB1|Q14789	0.99854	textmining
GJA1|P17302	CD2AP|Q9Y5K6	0.92842	textmining
VPS4A|Q9UN37	SNX1|Q13596	0.99835	textmining
TBATA|Q96M53	SEMA6A|Q9H2E6	0.96195	textmining
ASB5|Q8WWX0	TNNI1|P19237	0.72282	coexpression
UBL7|Q96S82	PPP1R14C|Q8TAE6	0.98534	experiments
CWF19L2|Q2TBE0	KRIT1|O00522	0.92066	coexpression
TBC1D17|Q9HA65	CCDC121|Q6ZUS5	0.99023	experiments
PLAGL2|Q9UPG8	TDGF1P3|P51864	0.99996	textmining
LDHD|Q86WU2	GRPEL2|Q8TAA5	0.97876	database
PDHX|O00330	UBE2V1|Q13404	0.98819	textmining
FBXO5|Q9UKT4	KIF15|Q9NS87	0.834	coexpression
BCL9L|Q86UU0	DKK1|O94907	0.99868	textmining
ORC6|Q9Y5N6	NUSAP1|Q9BXS6	0.97227	coexpression
DBF4|Q9UBU7	CDC23|Q9UJX2	0.93629	textmining
TEKT2|Q9UIF3	TSNAXIP1|Q2TAA8	0.85618	coexpression
ITGAX|P20702	WDR35|Q9P2L0	0.99975	textmining
NXF1|Q9UBU9	PRDM10|Q9NQV6	0.75914	textmining
PDPN|Q86YL7	MSLN|Q13421	0.83698	textmining
ITCH|Q96J02	ASB2|Q96Q27	0.9969	database
ASCL1|P50553	OLIG2|Q13516	0.99998	textmining
XRN2|Q9H0D6	WDR43|Q15061	0.98318	database
MAPK8|P45983	CAMK2A|Q9UQM7	0.98891	cooccurence
CLASP1|Q7Z460	RNF111|Q6ZNA4	0.99999	coexpression
HCFC1|P51610	RENBP|P51606	0.98802	textmining
PPP1R3A|Q16821	NEXN|Q0ZGT2	0.99884	textmining
CCNB1|P14635	MIS18A|Q9NYP9	0.99638	coexpression
ANAPC1|Q9H1A4	ASB9|Q96DX5	0.96098	database
SEMA4D|Q92854	ITGAL|P20701	0.99295	coexpression
STARD6|P59095	WBP2NL|Q6ICG8	0.88318	coexpression
YEATS2|Q9ULM3	NKAIN1|Q4KMZ8	0.99011	textmining
DTX3L|Q8TDB6	UBE2V2|Q15819	0.99997	database
UBE2S|Q16763	HPGDS|O60760	0.96873	textmining
BMP2K|Q9NSY1	UBR2|Q8IWV8	0.99794	coexpression
KMT2B|Q9UMN6	SETMAR|Q53H47	0.89933	textmining
ANKRD7|Q92527	GOT1L1|Q8NHS2	0.99896	coexpression
TECR|Q9NZ01	HAAO|P46952	0.99487	textmining
VHL|P40337	CITED2|Q99967	0.99999	textmining
DLEU1|O43261	GAPVD1|Q14C86	0.89256	coexpression
INSL3|P51460	CCT8L2|Q96SF2	0.99946	coexpression
KCNK5|O95279	KCNK4|Q9NYG8	0.95091	textmining
GNAL|P38405	TMTC1|Q8IUR5	0.9905	textmining
SUZ12|Q15022	FNDC3A|Q9Y2H6	0.96524	textmining
TEKT5|Q96M29	SPO11|Q9Y5K1	0.98613	coexpression
IZUMO1|Q8IYV9	SPATA17|Q96L03	0.87443	coexpression
DBR1|Q9UK59	NHP2|Q9NX24	0.9869	textmining
NANOG|Q9H9S0	SNAI1|O95863	0.99672	textmining
SPATA8|Q6RVD6	TEX40|Q9NTU4	0.8465	coexpression
AUTS2|Q8WXX7	CNTN4|Q8IWV2	0.86837	textmining
TRIM21|P19474	GBP3|Q9H0R5	0.72941	database
RALA|P11233	MYH10|P35580	0.8957	experiments
EGR2|P11161	CTNNB1|P35222	0.90581	textmining
TCF4|P15884	ATF6|P18850	0.96349	textmining
IGFBP7|Q16270	ARMS2|P0C7Q2	0.7812	textmining
GDE1|Q9NZC3	CLEC3B|P05452	0.95322	textmining
NOMO1|Q15155	MMP1|P03956	0.69993	textmining
HELB|Q8NG08	NSD1|Q96L73	0.99993	coexpression
DGKA|P23743	ZZEF1|O43149	0.96395	coexpression
PUM2|Q8TB72	TULP4|Q9NRJ4	0.7082	coexpression
POLR2E|P19388	RPRD1A|Q96P16	0.99534	database
MSX2|P35548	TLE1|Q04724	0.97511	experiments
KRT1|P04264	DMKN|Q6E0U4	0.9754	coexpression
ARHGEF17|Q96PE2	MYO18A|Q92614	0.99615	experiments
GZMA|P12544	FOXP3|Q9BZS1	0.96618	textmining
TAF9|Q16594	ASUN|Q9NVM9	0.99955	database
RALY|Q9UKM9	EIF2S3|P41091	0.94795	textmining
HIST2H2AC|Q16777	CXXC1|Q9P0U4	0.91609	textmining
SMRP1|Q8NCR6	C9orf171|Q6ZQR2	0.98163	coexpression
HNF4A|P41235	MUTYH|Q9UIF7	0.98024	textmining
TLR4|O00206	C4B|P0C0L5	0.90277	textmining
PIH1D2|Q8WWB5	C9orf43|Q8TAL5	0.99616	coexpression
BGLAP|P02818	RPL24|P83731	0.99998	textmining
SPIN2B|Q9BPZ2	SPIN1|Q9Y657	0.84884	experiments
CD93|Q9NPY3	C1S|P09871	0.66961	textmining
CLDN14|O95500	CLDN5|O00501	0.77929	database;textmining
RASSF2|P50749	MST1|P26927	0.93924	experiments
ASGR1|P07306	ABCC2|Q92887	0.90295	coexpression
SPESP1|Q6UW49	CALCR|P30988	0.89746	textmining
SYCP3|Q8IZU3	GDNF|P39905	0.88117	textmining
FBXO30|Q8TB52	RNF182|Q8N6D2	0.80249	database
KDM3B|Q7LBC6	JMJD1C|Q15652	0.94079	textmining
EIF4EBP1|Q13541	NGDN|Q8NEJ9	0.99287	textmining
RAD18|Q9NS91	FANCA|O15360	0.99938	textmining
ZW10|O43264	NAPA|P54920	0.99892	database
FURIN|P09958	GGA2|Q9UJY4	0.99832	textmining
LMO2|P25791	BEX1|Q9HBH7	0.99565	textmining
BIRC3|Q13489	BCL2L2|Q92843	0.96392	textmining
CXCL6|P80162	VCAM1|P19320	0.89999	textmining
NAGLU|P54802	HGSNAT|Q68CP4	0.62341	database;cooccurence;textmining
YAP1|P46937	PROM1|O43490	0.9885	textmining
NECAP1|Q8NC96	UFC1|Q9Y3C8	0.98977	experiments
MMP1|P03956	CCL20|P78556	0.86221	textmining
LIPC|P11150	NEIL1|Q96FI4	0.7484	textmining
IL7R|P16871	CD58|P19256	0.99834	textmining
DAXX|Q9UER7	HSPB3|Q12988	0.99769	textmining
CBLB|Q13191	CDC16|Q13042	0.99746	database
PIK3C3|Q8NEB9	TMX3|Q96JJ7	0.95203	coexpression
TROAP|Q12815	TPX2|Q9ULW0	0.92833	coexpression
AKAP10|O43572	PAK2|Q13177	0.99719	coexpression
MYCBPAP|Q8TBZ2	OAZ3|Q9UMX2	0.92454	coexpression
ACTL7A|Q9Y615	LYZL2|Q7Z4W2	0.97379	coexpression
MMP2|P08253	OCLN|Q16625	1	textmining
CPNE6|O95741	SULT4A1|Q9BR01	0.97085	coexpression
NPAT|Q14207	HIVEP1|P15822	0.90004	coexpression
DTX2|Q86UW9	DNER|Q8NFT8	0.68721	database
ICK|Q9UPZ9	GTF2IRD1|Q9UHL9	0.58465	textmining
NARFL|Q9H6Q4	TEAD2|Q15562	0.99604	textmining
MAP2K7|O14733	GDNF|P39905	0.99293	textmining
IQGAP1|P46940	USP32|Q8NFA0	0.9767	coexpression
TNIP1|Q15025	CTSE|P14091	0.96863	textmining
CYP11A1|P05108	ALB|P02768	0.99926	textmining
NONO|Q15233	NFE2L2|Q16236	0.99744	textmining
MTERFD2|Q7Z6M4	TFAM|Q00059	0.99055	textmining
TUBA1B|P68363	DNMT1|P26358	0.99483	textmining
BCHE|P06276	GLB1|P16278	0.77712	textmining
TCEB2|Q15370	ATG7|O95352	0.99782	database
STARD13|Q9Y3M8	GTPBP4|Q9BZE4	0.99983	textmining
TRMT61A|Q96FX7	ARHGEF12|Q9NZN5	0.99823	experiments
TARDBP|Q13148	HNRNPUL1|Q9BUJ2	0.98237	experiments
ZMYND10|O75800	SPATA8|Q6RVD6	0.89558	coexpression
KRAS|P01116	CES1|P23141	0.68507	textmining
ANO2|Q9NQ90	NOC2L|Q9Y3T9	0.9992	textmining
SYCE3|A1L190	KIF4B|Q2VIQ3	0.91568	coexpression
AQR|O60306	RPA2|P15927	1	database
GSC|P56915	CD48|P09326	0.93617	textmining
ABCG5|Q9H222	ABCB9|Q9NP78	0.91418	textmining
SELV|P59797	RBBP9|O75884	0.96303	textmining
REL|Q04864	VPS8|Q8N3P4	0.93657	coexpression
F13B|P05160	TDO2|P48775	0.97135	coexpression
CDK2|P24941	AKT2|P31751	0.63686	cooccurence;textmining
PMCH|P20382	GNG10|P50151	0.99846	database
ANKRD7|Q92527	CCIN|Q13939	0.95857	coexpression
EREG|O14944	REL|Q04864	0.99972	textmining
TSACC|Q96A04	DMRT1|Q9Y5R6	0.88029	coexpression
CDCA2|Q69YH5	KNTC1|P50748	0.98511	coexpression
DNASE1|P24855	CRH|P06850	0.79756	textmining
CX3CR1|P49238	TREM2|Q9NZC2	0.99999	textmining
TNFRSF1A|P19438	JPH3|Q8WXH2	0.93664	textmining
ANAPC10|Q9UM13	FBXO10|Q9UK96	0.98183	database
COIL|P38432	NOP10|Q9NPE3	0.9978	textmining
CKM|P06732	TTN|Q8WZ42	0.89318	textmining
DBN1|Q16643	MAPRE1|Q15691	0.99989	experiments
FBXO40|Q9UH90	UBE2Z|Q9H832	0.95151	database
USP15|Q9Y4E8	PSMD14|O00487	0.9977	textmining
IQCF1|Q8N6M8	LYZL2|Q7Z4W2	0.74801	coexpression
ADCY9|O60503	CXCL3|P19876	0.97046	database
RAN|P62826	NOTO|A8MTQ0	0.99375	textmining
BHMG1|C9JSJ3	CCDC155|Q8N6L0	0.867	coexpression
CD68|P34810	ITGAM|P11215	0.98937	textmining
SUMO4|Q6EEV6	AGTPBP1|Q9UPW5	0.79786	coexpression
IL36A|Q9UHA7	SERPINB4|P48594	0.88779	coexpression
GCDH|Q92947	GCN1L1|Q92616	0.95542	textmining
MPO|P05164	GHRH|P01286	0.63314	textmining
POLK|Q9UBT6	NBN|O60934	0.95644	database
MARCH9|Q86YJ5	AP1M1|Q9BXS5	0.90221	textmining
TLR8|Q9NR97	SLA|Q13239	0.99887	coexpression
SPO11|Q9Y5K1	PSMC3IP|Q9P2W1	0.97321	textmining
CLEC3B|P05452	ZNF384|Q8TF68	0.87605	textmining
SPP1|P10451	CXCL12|P48061	0.96137	textmining
MAPK8|P45983	IGFBP3|P17936	0.99198	database;textmining
CHM|P24386	TMTC1|Q8IUR5	0.99985	textmining
ADRA2A|P08913	SSTR3|P32745	0.86646	database
CNOT2|Q9NZN8	NSD1|Q96L73	0.99977	coexpression
KREMEN1|Q96MU8	CTNNB1|P35222	0.98229	textmining
ADAM2|Q99965	SPZ1|Q9BXG8	0.99951	coexpression
INTS3|Q68E01	RBBP8|Q99708	0.9929	textmining
RAB35|Q15286	RAB3IP|Q96QF0	0.91738	textmining
IGF2BP3|O00425	BRD2|P25440	0.81868	textmining
METTL21C|Q5VZV1	METTL22|Q9BUU2	0.98828	textmining
LMAN2|Q12907	MCFD2|Q8NI22	0.95231	database;textmining
CPSF3|Q9UKF6	NDC1|Q9BTX1	0.99298	database
KDR|P35968	AFP|P02771	0.90714	textmining
STAG2|Q8N3U4	PPP1R12A|O14974	0.9492	coexpression
IL8|P10145	TCOF1|Q13428	0.98844	textmining
PRAME|P78395	EXOSC6|Q5RKV6	0.98876	textmining
TRIP12|Q14669	ASB14|A6NK59	0.9378	database
KBTBD7|Q8WVZ9	KBTBD8|Q8NFY9	0.99234	database
AP2M1|Q96CW1	TLN1|Q9Y490	0.99898	textmining
ITGAX|P20702	GZMA|P12544	0.92601	textmining
PIH1D2|Q8WWB5	NUTM1|Q86Y26	0.96262	coexpression
TLR4|O00206	FLT3LG|P49771	0.99048	textmining
RBX1|P62877	FBXO32|Q969P5	0.97089	database
PLIN2|Q99541	SPRYD7|Q5W111	0.85344	textmining
CCL20|P78556	ADCY5|O95622	0.9854	database
DTX1|Q86Y01	RFX2|P48378	0.99941	textmining
MKRN1|Q9UHC7	PABPC1|P11940	0.98043	experiments
YTHDC2|Q9H6S0	NAA16|Q6N069	0.9199	coexpression
TNFSF9|P41273	TNFRSF4|P43489	0.86034	textmining
APEH|P13798	NUTM1|Q86Y26	0.90214	textmining
TPR|P12270	IK|Q13123	0.98074	experiments;textmining
CCDC132|Q96JG6	SECISBP2|Q96T21	0.97685	coexpression
PHEX|P78562	PHB2|Q99623	0.99979	textmining
SMO|Q99835	INHBE|P58166	0.96871	textmining
MCPH1|Q8NEM0	WDR62|O43379	0.98148	textmining
SKIV2L2|P42285	FCF1|Q9Y324	0.82808	database
PIK3R3|Q92569	CCKAR|P32238	0.92407	database
FYN|P06241	DNTT|P04053	0.96329	textmining
RBX1|P62877	POLE4|Q9NR33	0.99591	database
NSMCE4A|Q9NXX6	NIF3L1|Q9GZT8	0.99468	coexpression
TBX22|Q9Y458	TP53BP1|Q12888	0.98322	textmining
ARPC5L|Q9BPX5	MYO19|Q96H55	0.86431	experiments
GTF2H5|Q6ZYL4	TCEA1|P23193	0.99479	database
NOD1|Q9Y239	IRF7|Q92985	0.99939	textmining
CARD17|Q5XLA6	PTF1A|Q7RTS3	0.99653	textmining
ACSBG2|Q5FVE4	C10orf62|Q5T681	0.81085	coexpression
IL8|P10145	IKBKE|Q14164	0.96837	textmining
ASCL1|P50553	MRAP|Q8TCY5	0.99996	textmining
DISC1|Q9NRI5	INSL6|Q9Y581	0.84373	coexpression
CCER1|Q8TC90	ALS2CR11|Q53TS8	0.89507	coexpression
ELF2|Q15723	PELI2|Q9HAT8	0.93149	coexpression
FKBP3|Q00688	MRPL3|P09001	0.78528	coexpression
MRPL3|P09001	XPOT|O43592	0.89303	coexpression
FST|P19883	GDF9|O60383	0.99198	textmining
IFT57|Q9NWB7	PACSIN3|Q9UKS6	0.8372	textmining
TUBB1|Q9H4B7	CDC5L|Q99459	0.93832	experiments
MRPL15|Q9P015	UQCRC2|P22695	0.99525	coexpression
FBXO5|Q9UKT4	CDC14A|Q9UNH5	0.91949	textmining
NOS3|P29474	ARHGEF12|Q9NZN5	1	textmining
EIF6|P56537	IMPA1|P29218	0.99371	experiments
KIF23|Q02241	KIFC3|Q9BVG8	0.97392	textmining
RNF149|Q8NC42	MTMR3|Q13615	0.57014	coexpression
PARVA|Q9NVD7	FERMT2|Q96AC1	0.99246	textmining
SPATA19|Q7Z5L4	HORMAD2|Q8N7B1	0.70605	coexpression
COPS7A|Q9UBW8	RAD17|O75943	0.99333	experiments
HERC6|Q8IVU3	UBE2D3|P61077	0.9808	database
SRF|P11831	XPO1|O14980	0.99998	textmining
SLC32A1|Q9H598	NPY|P01303	0.97685	textmining
TERF1|P54274	CTC1|Q2NKJ3	0.98237	textmining
DAZL|Q92904	CALR3|Q96L12	0.79343	coexpression
HK3|P52790	GAA|P10253	0.69796	database
TOPBP1|Q92547	CDT1|Q9H211	1	textmining
TNS1|Q9HBL0	USF2|Q15853	0.98707	textmining
TECRL|Q5HYJ1	COLQ|Q9Y215	0.947	textmining
ADCY7|P51828	SAA1|P0DJI8	0.99372	database
HELB|Q8NG08	FYN|P06241	0.97576	coexpression
ADAD2|Q8NCV1	CCDC63|Q8NA47	0.9849	coexpression
USP32|Q8NFA0	PICALM|Q13492	0.84855	coexpression
SERPINA5|P05154	CHD7|Q9P2D1	0.9761	textmining
HORMAD2|Q8N7B1	SPATA16|Q9BXB7	0.99009	coexpression
CRTC3|Q6UUV7	C2CD3|Q4AC94	0.99078	coexpression
CTNNBIP1|Q9NSA3	TANC2|Q9HCD6	0.9832	textmining
AIP|O00170	OCA2|Q04671	0.91989	textmining
LRRC52|Q8N7C0	SPATA8|Q6RVD6	0.60437	coexpression
LUC7L|Q9NQ29	RNMTL1|Q9HC36	0.82476	experiments
TRIM36|Q9NQ86	C9orf9|Q96E40	0.97594	coexpression
SOX15|O60248	FNDC3A|Q9Y2H6	0.83013	textmining
UBE2Q2|Q8WVN8	UBE2D1|P51668	0.99991	database
EPX|P11678	SH3GL1|Q99961	0.99626	textmining
AVIL|O75366	KDM5A|P29375	0.99955	coexpression
WWP1|Q9H0M0	CUL5|Q93034	0.99935	database
BTBD1|Q9H0C5	UBE2E1|P51965	0.99609	database
CTSZ|Q9UBR2	NAPG|Q99747	0.99755	database
UBE2D2|P62837	NR6A1|Q15406	0.98618	textmining
RUVBL1|Q9Y265	KAT8|Q9H7Z6	0.99991	database;textmining
ZBTB33|Q86T24	SIN3A|Q96ST3	0.90177	textmining
NOD1|Q9Y239	AKT1|P31749	0.99787	textmining
WHSC1L1|Q9BZ95	CAMKMT|Q7Z624	0.72899	database
RPS6KA5|O75582	PIK3CG|P48736	0.82545	coexpression;textmining
SGCG|Q13326	PON1|P27169	0.96771	textmining
RPA3|P35244	POLR2L|P62875	0.99928	database
ZNRF4|Q8WWF5	ACTL7B|Q9Y614	0.9942	coexpression
PIK3R1|P27986	G6B|O95866	0.99888	database
MAEA|Q7L5Y9	COL17A1|Q9UMD9	0.83204	textmining
WDTC1|Q8N5D0	BRD2|P25440	0.99999	textmining
SNAPIN|O95295	SNX5|Q9Y5X3	0.99867	database
FUZ|Q9BT04	RRBP1|Q9P2E9	0.99894	textmining
AP4B1|Q9Y6B7	NAPA|P54920	0.96921	database
EIF4EBP1|Q13541	RRAGD|Q9NQL2	0.99721	database;textmining
PSMD2|Q13200	ATXN7|O15265	0.99995	experiments
CCL2|P13500	MED30|Q96HR3	0.99619	textmining
BTBD1|Q9H0C5	UBA7|P41226	0.99824	database
SH3GL1|Q99961	NIF3L1|Q9GZT8	0.99689	experiments
FRS2|Q8WU20	RBPJ|Q06330	0.97474	textmining
ARNTL|O00327	MTMR3|Q13615	0.98904	coexpression
CNTNAP1|P78357	ALB|P02768	0.99557	textmining
ACR|P10323	HORMAD1|Q86X24	0.99862	coexpression
SDPR|O95810	CYLD|Q9NQC7	0.98581	textmining
PDGFB|P01127	BEST1|O76090	0.92201	textmining
TRIM28|Q13263	UBE2S|Q16763	0.99978	coexpression
SNAP29|O95721	NDE1|Q9NXR1	0.9992	experiments
CHL1|O00533	BDNF|P23560	0.9998	textmining
SERPINI1|Q99574	DAZ4|Q86SG3	0.9859	textmining
MRPL49|Q13405	CFH|P08603	0.90377	textmining
SKP2|Q13309	UBE2E2|Q96LR5	0.99575	database
ITGAX|P20702	JAG2|Q9Y219	0.64448	textmining
CLEC1B|Q9P126	PIK3CD|O00329	0.98254	textmining
CEBPZ|Q03701	DPM1|O60762	0.97787	coexpression
GTPBP1|O00178	NBEAL2|Q6ZNJ1	0.93779	textmining
FUZ|Q9BT04	TPR|P12270	0.99972	textmining
C5AR1|P21730	CXCL1|P09341	0.8808	database;textmining
SPACA7|Q96KW9	RBMXL2|O75526	0.9826	coexpression
TNS1|Q9HBL0	PTS|Q03393	0.97907	textmining
TEX40|Q9NTU4	DMRT1|Q9Y5R6	0.67217	coexpression
HIST1H2BO|P23527	HIST2H2BE|Q16778	0.95667	experiments;database;textmining
SELPLG|Q14242	ADCY10|Q96PN6	0.72963	textmining
TBX21|Q9UL17	IL19|Q9UHD0	0.99855	textmining
MMP7|P09237	CNOT8|Q9UFF9	0.92559	experiments
ASB1|Q9Y576	CDC27|P30260	0.96182	database
AP2S1|P53680	RAB5C|P51148	0.90963	database
HIST1H2AD|P20671	AGO3|Q9H9G7	0.94728	database
HYAL3|O43820	NAT6|Q93015	0.95911	textmining
LRRC25|Q8N386	NPHS2|Q9NP85	0.97123	textmining
TOMM40|O96008	APPL1|Q9UKG1	0.96232	textmining
USP32|Q8NFA0	AKAP13|Q12802	0.92851	coexpression
ESCO2|Q56NI9	USF1|P22415	0.9655	experiments
DSE|Q9UL01	ZNF365|Q70YC4	0.72905	textmining
PIGL|Q9Y2B2	LEMD3|Q9Y2U8	0.85447	textmining
VTI1A|Q96AJ9	CHD9|Q3L8U1	0.98201	coexpression
AHSA1|O95433	DDX3X|O00571	0.84235	experiments
TNPO3|Q9Y5L0	NUP88|Q99567	0.77515	textmining
FBXW8|Q8N3Y1	RNF19A|Q9NV58	0.99976	database
CDH17|Q12864	IGF2|P01344	0.9424	textmining
SCRIB|Q14160	TNFAIP8|O95379	0.91626	textmining
FOXI1|Q12951	CLCNKA|P51800	0.85861	textmining
MST1R|Q04912	KAT8|Q9H7Z6	0.58639	textmining
ARL8B|Q9NVJ2	GNAI3|P08754	0.99063	coexpression
SOX30|O94993	ZCCHC13|Q8WW36	0.96879	coexpression
NTSR2|O95665	GAST|P01350	0.92831	database
C1orf65|Q8N715	FBXO24|O75426	0.92827	coexpression
SYP|P08247	RPLP2|P05387	0.99322	textmining
MTA2|O94776	ABCE1|P61221	0.97887	textmining
CRP|P02741	NPAT|Q14207	0.99399	textmining
NDNL2|Q96MG7	MRVI1|Q9Y6F6	0.73366	textmining
GRSF1|Q12849	MRPS22|P82650	0.6258	experiments
USP8|P40818	MIER1|Q8N108	0.99016	coexpression
NOL6|Q9H6R4	EBNA1BP2|Q99848	0.9987	experiments;textmining
SAMHD1|Q9Y3Z3	LGALS7|P47929	0.98386	textmining
YY1|P25490	MYOCD|Q8IZQ8	0.98357	textmining
ERCC1|P07992	PALB2|Q86YC2	0.86898	textmining
STIL|Q15468	DNAJC9|Q8WXX5	0.99344	coexpression
IL18|Q14116	NCR3|O14931	0.98674	textmining
SLC9A5|Q14940	SLC9A9|Q8IVB4	0.9716	textmining
CLDN18|P56856	INADL|Q8NI35	0.89956	database
ARFIP2|P53365	LRRC25|Q8N386	0.98581	textmining
CAT|P04040	GPX6|P59796	0.99754	textmining
EIF2B5|Q13144	C10orf35|Q96D05	0.98923	textmining
GBX2|P52951	PAX7|P23759	0.99478	textmining
KNTC1|P50748	NCS1|P62166	0.99882	textmining
KCNN3|Q9UGI6	NCAM1|P13591	0.84714	textmining
CERK|Q8TCT0	CCNDBP1|O95273	0.61086	experiments
NSD1|Q96L73	APAF1|O14727	0.99989	coexpression
NMUR2|Q9GZQ4	TAC3|Q9UHF0	0.99994	database
SPERT|Q8NA61	AGBL5|Q8NDL9	0.80314	coexpression
SRSF3|P84103	TRMT112|Q9UI30	0.97296	experiments
ATF7IP|Q6VMQ6	DNMT1|P26358	0.99826	textmining
HNRNPD|Q14103	ILF3|Q12906	0.99552	textmining
KPTN|Q9Y664	PRCD|Q00LT1	0.78484	textmining
DNLZ|Q5SXM8	TSN|Q15631	0.92521	textmining
CXCL1|P09341	LPAR2|Q9HBW0	0.8476	database
ASB15|Q8WXK1	FBXO10|Q9UK96	0.93074	database
PDLIM4|P50479	NR6A1|Q15406	0.7762	textmining
VWF|P04275	SERPINA3|P01011	0.87421	database
RAF1|P04049	FAM83B|Q5T0W9	0.82842	textmining
HTT|P42858	BDNF|P23560	0.99983	textmining
KEAP1|Q14145	UBAC1|Q9BSL1	0.99927	database
ASB13|Q8WXK3	KLHL2|O95198	0.98984	database
IFT122|Q9HBG6	NCKAP1|Q9Y2A7	0.99999	textmining
IFT172|Q9UG01	MAPK8|P45983	0.99436	textmining
GATA2|P23769	RNF8|O76064	0.98527	textmining
ST8SIA4|Q92187	LYST|Q99698	0.93316	coexpression
NDC80|O14777	HOPX|Q9BPY8	1	textmining
THBS1|P07996	EGF|P01133	0.99572	database;textmining
FPR1|P21462	SOX10|P56693	0.93673	textmining
SUCNR1|Q9BXA5	GRM2|Q14416	0.9992	database
PCSK1|P29120	TRADD|Q15628	0.98141	textmining
SCARB1|Q8WTV0	IL2RA|P01589	0.99984	textmining
APLNR|P35414	TFRC|P02786	0.88725	textmining
MESDC2|Q14696	SUMO1|P63165	0.67929	textmining
AMFR|Q9UKV5	OS9|Q13438	0.99953	experiments;database;textmining
PSMD14|O00487	GTSE1|Q9NYZ3	0.99776	database
COMMD1|Q8N668	ASB4|Q9Y574	0.99935	database
KRAS|P01116	NOTCH3|Q9UM47	0.89459	textmining
CTAG2|O75638	TFDP3|Q5H9I0	0.72043	textmining
MARCO|Q9UEW3	MAGOHB|Q96A72	0.97599	textmining
MRAP|Q8TCY5	KLRC1|P26715	0.93234	textmining
SP110|Q9HB58	GPR65|Q8IYL9	0.99139	coexpression
AFAP1L2|Q8N4X5	AFAP1|Q8N556	0.99942	textmining
NFKBIB|Q15653	PPP6R1|Q9UPN7	0.95285	textmining
SLC3A2|P08195	FAU|P62861	0.84405	textmining
EGLN2|Q96KS0	JPH2|Q9BR39	0.91393	textmining
CREBRF|Q8IUR6	PCMTD1|Q96MG8	0.90029	coexpression
MGA|Q8IWI9	RPA4|Q13156	0.98288	coexpression
PRKAR2A|P13861	GPS1|Q13098	0.99471	experiments
TFPI|P10646	FGF2|P09038	0.9772	textmining
SLC9A3R1|O14745	SLC9A4|Q6AI14	0.99995	textmining
ADAM10|O14672	MAPT|P10636	0.99427	textmining
SNX2|O60749	DNAJC6|O75061	0.88912	database
CD9|P21926	CD80|P33681	0.98966	textmining
PCGF2|P35227	CITED1|Q99966	0.97729	textmining
CEBPZ|Q03701	DNAJC2|Q99543	0.85139	coexpression
CCT7|Q99832	RAN|P62826	0.99136	coexpression
CCL4|P13236	MAPK9|P45984	0.59221	textmining
CCDC9|Q9Y3X0	MRPS16|Q9Y3D3	0.90178	textmining
C5AR1|P21730	MNDA|P41218	0.83421	coexpression
CCL16|O15467	TPR|P12270	0.77673	textmining
IREB2|P48200	GLRX5|Q86SX6	0.99894	textmining
H2AFZ|P0C0S5	GLI3|P10071	0.99955	textmining
PCSK9|Q8NBP7	PCSK1|P29120	0.99986	textmining
SECISBP2|Q96T21	ZDHHC17|Q8IUH5	0.99306	coexpression
RALGAPB|Q86X10	FAM208B|Q5VWN6	0.85297	coexpression
IL8|P10145	CYP1A1|P04798	0.98076	textmining
CAPZB|P47756	GAK|O14976	1	experiments
RNF41|Q9H4P4	MYLIP|Q8WY64	0.79239	database
GABPB1|Q06547	ANKRD1|Q15327	0.82297	cooccurence
RBMY1C|P0DJD4	HORMAD2|Q8N7B1	0.96894	coexpression
CCDC130|P13994	ADCY10|Q96PN6	0.93459	textmining
PRKCG|P05129	STK11IP|Q8N1F8	0.9351	textmining
QTRTD1|Q9H974	POLR2B|P30876	0.97638	coexpression
PPP1R18|Q6NYC8	DBN1|Q16643	0.92154	experiments
DROSHA|Q9NRR4	E2F1|Q01094	0.64269	textmining
CDKN1A|P38936	CHKA|P35790	0.98346	textmining
CBLB|Q13191	FBXO27|Q8NI29	0.9794	database
EIF2B5|Q13144	NDUFV1|P49821	0.99996	textmining
TIMP3|P35625	TAGLN|Q01995	0.99978	textmining
KDELR1|P24390	ATF6|P18850	0.75629	textmining
RBM8A|Q9Y5S9	OMP|P47874	0.99322	textmining
CRYBA1|P05813	ATAD2B|Q9ULI0	0.99975	coexpression
TGM7|Q96PF1	ACRV1|P26436	0.79976	coexpression
TAF1|P21675	RNF169|Q8NCN4	0.9999	coexpression
ATAD5|Q96QE3	CASC5|Q8NG31	0.97119	coexpression
LAMB2|P55268	POMT1|Q9Y6A1	0.90323	textmining
VSX2|P58304	AXIN1|O15169	0.96831	textmining
ARNTL|O00327	ATXN7|O15265	0.99321	coexpression
TRIM71|Q2Q1W2	KLHL2|O95198	0.99692	database
MEF2B|Q02080	FSD1|Q9BTV5	0.98287	textmining
NMUR2|Q9GZQ4	CRTC1|Q6UUV9	0.99999	textmining
HIST3H3|Q16695	PCGF6|Q9BYE7	0.99985	experiments
ROPN1L|Q96C74	BOLL|Q8N9W6	0.91412	coexpression
ABCE1|P61221	BCLAF1|Q9NYF8	0.99257	coexpression
NF2|P35240	UST|Q9Y2C2	0.67837	textmining
TKTL2|Q9H0I9	EQTN|Q9NQ60	0.70757	coexpression
CD68|P34810	LIX1|Q8N485	0.97012	textmining
DDX25|Q9UHL0	TPD52L3|Q96J77	0.99968	coexpression
EVI5|O60447	MIER1|Q8N108	0.84492	coexpression
SAV1|Q9H4B6	CES1|P23141	0.99991	textmining
LDHC|P07864	CABYR|O75952	0.9538	coexpression
TBL1X|O60907	BRWD3|Q6RI45	0.84869	coexpression
SIRT1|Q96EB6	CCL2|P13500	0.99092	textmining
TRAPPC10|P48553	APAF1|O14727	0.90336	coexpression
UTP15|Q8TED0	PAFAH1B1|P43034	0.64832	cooccurence
LUZP4|Q9P127	TAF7L|Q5H9L4	0.99421	coexpression
NT5C1A|Q9BXI3	WAPAL|Q7Z5K2	0.97426	textmining
RNF114|Q9Y508	KRT17|Q04695	0.98957	textmining
ZNRF4|Q8WWF5	PPP1R36|Q96LQ0	0.83076	coexpression
BBS2|Q9BXC9	OFD1|O75665	0.99997	textmining
NCK1|P16333	SHB|Q15464	0.99999	textmining
TTC17|Q96AE7	ASH1L|Q9NR48	0.89276	coexpression
PRPF18|Q99633	DDX42|Q86XP3	0.92739	textmining
HAAO|P46952	DSE|Q9UL01	0.98261	textmining
ANKRD7|Q92527	DMRTC2|Q8IXT2	0.9638	coexpression
EWSR1|Q01844	TNFRSF11A|Q9Y6Q6	0.9975	textmining
CBX3|Q13185	THEG|Q9P2T0	0.98954	textmining
RXFP2|Q8WXD0	CALCA|P01258	0.99991	database
BRD2|P25440	ZNF365|Q70YC4	0.85978	textmining
CYCS|P99999	AP2A1|O95782	0.99957	fusion
GFAP|P14136	HNF4A|P41235	0.82958	textmining
GNG13|Q9P2W3	RXFP4|Q8TDU9	0.99854	database
CENPE|Q02224	TCHH|Q07283	0.98892	textmining
F3|P13726	CXCL1|P09341	0.98943	textmining
NFKB1|P19838	ADCY10|Q96PN6	0.57957	textmining
ACTR6|Q9GZN1	METAP2|P50579	0.91762	coexpression
MAEL|Q96JY0	INCA1|Q0VD86	0.90236	coexpression
PNLDC1|Q8NA58	SASH1|O94885	0.99491	textmining
RNF126|Q9BV68	FZR1|Q9UM11	0.99879	database
RSL24D1|Q9UHA3	HAT1|O14929	0.99617	coexpression
FBXL20|Q96IG2	MIB2|Q96AX9	0.99848	database
KLHL42|Q9P2K6	FZR1|Q9UM11	0.98693	database
AKAP11|Q9UKA4	AKAP10|O43572	0.99211	textmining
UFD1L|Q92890	AUP1|Q9Y679	0.94686	textmining
EDARADD|Q8WWZ3	IKBKG|Q9Y6K9	0.96516	textmining
RRM1|P23921	TFDP2|Q14188	0.94449	database
TNS1|Q9HBL0	TRPV4|Q9HBA0	0.98936	textmining
SOX30|O94993	RBMY1C|P0DJD4	0.92353	coexpression
WDR7|Q9Y4E6	HSPBAP1|Q96EW2	0.82933	coexpression
THOC1|Q96FV9	C1orf65|Q8N715	0.90087	textmining
SH2D3A|Q9BRG2	NUP160|Q12769	0.99996	textmining
FBXL20|Q96IG2	PIK3CD|O00329	0.99997	textmining
STATH|P02808	FRZB|Q92765	0.99978	textmining
TBX3|O15119	RIT2|Q99578	0.52112	textmining
MAF|O75444	SIN3A|Q96ST3	0.98739	experiments
COL3A1|P02461	ADRA1D|P25100	0.86303	textmining
ZBTB33|Q86T24	ADAR|P55265	0.97164	textmining
COPS4|Q9BT78	THOC7|Q6I9Y2	0.99696	coexpression
MNT|Q99583	LIN28A|Q9H9Z2	0.85331	textmining
SCMH1|Q96GD3	MBTD1|Q05BQ5	0.79753	textmining
MRPS22|P82650	ENY2|Q9NPA8	0.98676	coexpression
GTPBP4|Q9BZE4	FLVCR1|Q9Y5Y0	0.71935	textmining
C5|P01031	S1PR4|O95977	0.86218	database
SOS2|Q07890	NCOA1|Q15788	0.99997	coexpression
TUBG1|P23258	SDF4|Q9BRK5	0.98046	experiments
SPHK1|Q9NYA1	XIAP|P98170	0.99137	textmining
CXCL3|P19876	ADCY2|Q08462	0.89228	database
NFATC3|Q12968	BTBD18|B2RXH4	0.99999	coexpression
STX5|Q13190	VPS29|Q9UBQ0	0.99045	textmining
SMURF2|Q9HAU4	UNKL|Q9H9P5	0.99835	database
PIGT|Q969N2	PIGA|P37287	1	textmining
KCNQ4|P56696	CLCNKA|P51800	0.63842	textmining
TGM1|P22735	REST|Q13127	0.99052	textmining
RNH1|P13489	ADCY10|Q96PN6	0.72489	textmining
CENPE|Q02224	KIFC3|Q9BVG8	0.98196	textmining
RNF17|Q9BXT8	HRASLS|Q9HDD0	0.98909	coexpression
HACE1|Q8IYU2	DZIP3|Q86Y13	0.91297	database
NANOG|Q9H9S0	GAS1|P54826	0.95625	textmining
CDKN1A|P38936	NOTCH4|Q99466	0.99224	textmining
FANCD2|Q9BXW9	MAD2L1|Q13257	0.99738	coexpression
STATH|P02808	SYNC|Q9H7C4	0.97941	textmining
HACE1|Q8IYU2	FBXL20|Q96IG2	0.99769	database
UBE2B|P63146	FBXO6|Q9NRD1	0.99913	database
SF3B14|Q9Y3B4	FIP1L1|Q6UN15	0.99993	database
SYCE1|Q8N0S2	HIST3H3|Q16695	0.98675	database
SLC22A5|O76082	SLC22A9|Q8IVM8	0.86498	textmining
ASB13|Q8WXK3	RNF34|Q969K3	0.99757	database
XBP1|P17861	ERO1L|Q96HE7	0.96172	textmining
KAT2B|Q92831	SRF|P11831	0.99978	textmining
WDFY2|Q96P53	PTPN1|P18031	0.9008	textmining
RSL24D1|Q9UHA3	ANKRD49|Q8WVL7	0.98704	coexpression
SETD7|Q8WTS6	PRMT6|Q96LA8	0.99689	textmining
NMUR2|Q9GZQ4	RLN3|Q8WXF3	0.99998	database
MED29|Q9NX70	CHML|P26374	0.98523	textmining
ZFYVE9|O95405	SUMO1|P63165	0.97844	textmining
HORMAD2|Q8N7B1	ZCCHC13|Q8WW36	0.99957	coexpression
RPP14|O95059	XRN2|Q9H0D6	0.98404	database
GAN|Q9H2C0	MAP1S|Q66K74	0.96557	textmining
NPFFR2|Q9Y5X5	NMB|P08949	0.99146	database
CDT1|Q9H211	FANCF|Q9NPI8	0.99994	textmining
MBD4|O95243	SETDB1|Q15047	0.99989	textmining
UBE2V1|Q13404	ASB18|Q6ZVZ8	0.97715	database
CYCS|P99999	TCOF1|Q13428	0.99963	textmining
TRIM21|P19474	IRF9|Q00978	0.7838	coexpression;database
HEATR1|Q9H583	DKC1|O60832	0.95797	textmining
SERPINA5|P05154	F7|P08709	0.98201	textmining
MBOAT4|Q96T53	FZD4|Q9ULV1	0.76662	textmining
TEAD2|Q15562	NLE1|Q9NVX2	0.80022	textmining
RASSF7|Q02833	PARD3|Q8TEW0	0.88649	experiments
SMG6|Q86US8	RPL10L|Q96L21	0.9409	database
NOC4L|Q9BVI4	EXOSC1|Q9Y3B2	0.98242	database
NUMA1|Q14980	PARP3|Q9Y6F1	0.63001	textmining
MARCH10|Q8NA82	C1orf111|Q5T0L3	0.75055	coexpression
PACSIN3|Q9UKS6	CD3G|P09693	0.62997	database
LSM6|P62312	CPSF7|Q8N684	0.99174	database
C8orf74|Q6P047	TTC23L|Q6PF05	0.91858	coexpression
APH1B|Q8WW43	TSPAN16|Q9UKR8	0.83858	coexpression
CLIP1|P30622	TENM1|Q9UKZ4	0.99438	textmining
ZFR|Q96KR1	CTSF|Q9UBX1	0.90583	textmining
C5|P01031	PMCH|P20382	0.97356	database
HIST1H2AC|Q93077	AGO4|Q9HCK5	0.89232	database
HIST2H2BE|Q16778	TNFRSF9|Q07011	0.95871	textmining
THOC1|Q96FV9	RANBP2|P49792	0.98777	database
COPZ2|Q9P299	SPTAN1|Q13813	0.99543	database
MNS1|Q8NEH6	TAF1L|Q8IZX4	0.99993	coexpression
RXFP4|Q8TDU9	INSL6|Q9Y581	0.90556	textmining
SHE|Q5VZ18	AVPR2|P30518	0.98728	textmining
CTNNB1|P35222	CXXC4|Q9H2H0	0.96264	textmining
RAB35|Q15286	CD81|P60033	0.9623	textmining
POU3F3|P20264	EMX2|Q04743	0.5879	textmining
MBNL1|Q9NR56	TNFSF14|O43557	0.98152	textmining
CPSF4|O95639	SULT4A1|Q9BR01	0.94441	textmining
TIMP3|P35625	COL4A1|P02462	0.9965	textmining
CD68|P34810	MX1|P20591	0.95356	textmining
MUC1|P15941	CXCR4|P61073	0.99684	textmining
CLDN8|P56748	CLDN9|O95484	0.85566	database;textmining
DNAJB2|P25686	SEC63|Q9UGP8	0.81258	textmining
NCAM1|P13591	CD163|Q86VB7	0.85262	textmining
ZFAND6|Q6FIF0	USP3|Q9Y6I4	0.86483	experiments
CBY1|Q9Y3M2	PKD2|Q13563	0.99921	textmining
PRDM10|Q9NQV6	SQSTM1|Q13501	0.97508	textmining
CSE1L|P55060	PAICS|P22234	0.96294	coexpression
MIF|P14174	DDTL|A6NHG4	0.9961	coexpression;cooccurence;textmining
GABARAPL1|Q9H0R8	ERN1|O75460	0.9992	textmining
TIMM8A|O60220	DNM1L|O00429	0.98894	textmining
PSMA8|Q8TAA3	PTRH2|Q9Y3E5	0.92956	cooccurence
TCTEX1D4|Q5JR98	EGFLAM|Q63HQ2	0.9694	textmining
TRIM49|P0CI25	TRIM29|Q14134	0.87009	textmining
SAMHD1|Q9Y3Z3	TRAF7|Q6Q0C0	0.99745	experiments
CEBPE|Q15744	SPP1|P10451	0.99236	textmining
SPG11|Q96JI7	TRAPPC10|P48553	0.78035	coexpression
SIAE|Q9HAT2	ELANE|P08246	0.99962	textmining
FABP5|Q01469	ENO3|P13929	0.9283	experiments
FYTTD1|Q96QD9	IWS1|Q96ST2	0.9968	textmining
CPSF4|O95639	PTMS|P20962	0.80605	textmining
FAM71C|Q8NEG0	ZCCHC13|Q8WW36	0.65915	coexpression
KIAA1109|Q2LD37	CREBRF|Q8IUR6	0.81203	coexpression
RBP3|P10745	SDR9C7|Q8NEX9	0.85629	textmining
OMA1|Q96E52	TIMM9|Q9Y5J7	0.95708	textmining
EIF2AK3|Q9NZJ5	TLR4|O00206	0.93775	textmining
TACC3|Q9Y6A5	GTSE1|Q9NYZ3	0.99399	coexpression
SSTR3|P32745	NPBWR1|P48145	0.69987	database
NME8|Q8N427	NODAL|Q96S42	0.99253	textmining
VILL|O15195	GP9|P14770	0.742	textmining
VPS26A|O75436	PSMD14|O00487	0.99849	coexpression
GLYAT|Q6IB77	ALYREF|Q86V81	0.87951	textmining
HERC3|Q15034	RNF115|Q9Y4L5	0.84493	database
FBXW7|Q969H0	RRAGD|Q9NQL2	0.99222	textmining
ZNF645|Q8N7E2	TKTL1|P51854	0.99479	coexpression
KIDINS220|Q9ULH0	GCC2|Q8IWJ2	0.99516	coexpression
RNF185|Q96GF1	UBQLN4|Q9NRR5	0.99952	experiments
NCAM1|P13591	SOX1|O00570	0.99873	textmining
BATF3|Q9NR55	CD86|P42081	0.99718	textmining
SAP30|O75446	ZCCHC17|Q9NP64	0.99634	experiments
CEP120|Q8N960	SUMO4|Q6EEV6	1	coexpression
IGF1R|P08069	WNT3A|P56704	0.81432	textmining
SCLY|Q96I15	PAK2|Q13177	0.78381	experiments
BGLAP|P02818	CDX2|Q99626	0.96589	textmining
WDR18|Q9BV38	HMX3|A6NHT5	0.99588	experiments
TBCB|Q99426	STK24|Q9Y6E0	0.87842	experiments
HIST1H2BJ|P06899	TNRC6A|Q8NDV7	0.99948	database
FAM188A|Q9H8M7	NLRC4|Q9NPP4	0.78354	textmining
PIGT|Q969N2	RAB5C|P51148	0.93246	textmining
DLEC1|Q9Y238	RASSF1|Q9NS23	0.79428	textmining
PHC2|Q8IXK0	HIST1H2BJ|P06899	0.98312	database
ALB|P02768	PES1|O00541	0.99988	textmining
MTTP|P55157	MLXIPL|Q9NP71	0.96794	textmining
SNX17|Q15036	VWF|P04275	0.76114	textmining
HOXA2|O43364	KMT2C|Q8NEZ4	0.99902	database
MYH14|Q7Z406	CENPE|Q02224	0.86242	textmining
ACR|P10323	BRD2|P25440	0.92574	textmining
PPARA|Q07869	EXOSC4|Q9NPD3	0.98308	textmining
CSF2|P04141	GMPS|P49915	0.97083	textmining
SCAPER|Q9BY12	NSD1|Q96L73	0.99926	coexpression
LUM|P51884	MED29|Q9NX70	0.86277	textmining
MAPK8IP1|Q9UQF2	SLC13A5|Q86YT5	0.96092	textmining
STIP1|P31948	ALDH1B1|P30837	0.88451	experiments
TRIM6|Q9C030	B2M|P61769	0.63557	database
MLLT1|Q03111	MMRN1|Q13201	0.99662	textmining
NFKB1|P19838	ENDOG|Q14249	0.99658	textmining
CLASP1|Q7Z460	AKAP13|Q12802	1	coexpression
BLNK|Q8WV28	LILRA6|Q6PI73	0.99675	textmining
EMC9|Q9Y3B6	PRIMPOL|Q96LW4	0.95484	textmining
CNTROB|Q8N137	PDCD6IP|Q8WUM4	0.99985	experiments
REN|P00797	PTPRO|Q16827	0.99273	textmining
ATAD2B|Q9ULI0	ITCH|Q96J02	0.9996	coexpression
KRAS|P01116	WNT1|P04628	0.84171	textmining
UBE2E1|P51965	UBE3D|Q7Z6J8	0.97603	database
TRIM41|Q8WV44	UBAC1|Q9BSL1	0.93964	database
SKP2|Q13309	LATS2|Q9NRM7	0.934	experiments;textmining
KRAS|P01116	MAF|O75444	0.89024	textmining
KLHL22|Q53GT1	NEDD4L|Q96PU5	0.99084	database
STXBP3|O00186	UBXN2B|Q14CS0	0.99978	coexpression
BOD1L1|Q8NFC6	ATXN1|P54253	0.99541	coexpression
MAP2K4|P45985	MMP1|P03956	0.96355	textmining
SPO11|Q9Y5K1	MDC1|Q14676	0.99901	textmining
MYOD1|P15172	ANKRD1|Q15327	0.95939	textmining
POLR3H|Q9Y535	MOCS1|Q9NZB8	0.91124	database
FFAR2|O15552	HCRT|O43612	0.87688	database
SULT2B1|O00204	GCKR|Q14397	0.89299	textmining
CLTB|P09497	MYO19|Q96H55	0.81014	experiments
SNTB2|Q13425	NCR3|O14931	0.94125	textmining
PRPF38A|Q8NAV1	PRPF18|Q99633	0.91903	textmining
PAK2|Q13177	MGEA5|O60502	0.95269	coexpression
LCP2|Q13094	CREBBP|Q92793	0.99992	coexpression
NUCB1|Q02818	NAGPA|Q9UK23	0.97897	textmining
OAZ3|Q9UMX2	TAF1L|Q8IZX4	0.99997	coexpression
ATP6V1C2|Q8NEY4	VPS16|Q9H269	0.88683	textmining
EXOSC4|Q9NPD3	RPS29|P62273	0.97008	experiments
FCGR3A|P08637	IL2RA|P01589	0.99997	textmining
FBXO2|Q9UK22	FBXO32|Q969P5	0.96511	database
DCAF13|Q9NV06	RPS24|P62847	0.9349	database
TET2|Q6N021	SPATA13|Q96N96	0.95852	coexpression
GIF|P27352	NR6A1|Q15406	0.63439	textmining
WNT2|P09544	CXCL12|P48061	0.93174	textmining
CDH1|P12830	CXCL10|P02778	0.99975	textmining
SELPLG|Q14242	CD19|P15391	0.97184	textmining
BECN1|Q14457	BCL2L11|O43521	0.94531	textmining
SGMS1|Q86VZ5	WDTC1|Q8N5D0	0.9999	textmining
RB1CC1|Q8TDY2	FBXO11|Q86XK2	0.93903	coexpression
KAT5|Q92993	EHMT2|Q96KQ7	0.99682	textmining
PLIN1|O60240	CTSE|P14091	0.75058	textmining
GBA|P04062	HLA-DRA|P01903	0.94356	textmining
SCN3A|Q9NY46	SPTAN1|Q13813	0.91431	database
PDXP|Q96GD0	TTC37|Q6PGP7	0.99963	textmining
CD82|P27701	YEATS4|O95619	0.99902	textmining
ZNRF4|Q8WWF5	SOX30|O94993	0.87908	coexpression
DBF4|Q9UBU7	ZWILCH|Q9H900	0.98167	coexpression
POLR2J|P52435	DHX15|O43143	0.94567	database
TNFRSF10A|O00220	MED9|Q9NWA0	0.78376	textmining
MAPK11|Q15759	HIST3H2BB|Q8N257	0.89182	database
SGOL1|Q5FBB7	SPC25|Q9HBM1	0.82759	database
BARD1|Q99728	HIST2H2BE|Q16778	0.98879	database
NTF3|P20783	ITIH3|Q06033	0.99861	experiments
ODF4|Q2M2E3	TSACC|Q96A04	0.78531	coexpression
SNAP25|P60880	DOC2B|Q14184	0.99376	textmining
SMCP|P49901	RNF151|Q2KHN1	0.6311	coexpression
VPS28|Q9UK41	PUF60|Q9UHX1	0.99958	coexpression
IL8|P10145	C5AR1|P21730	0.90097	database;textmining
CYFIP1|Q7L576	GULP1|Q9UBP9	0.99879	textmining
EEA1|Q15075	ULK1|O75385	0.99743	textmining
KLHL20|Q9Y2M5	RNF7|Q9UBF6	0.99698	database
PPARGC1A|Q9UBK2	PAIP2|Q9BPZ3	0.79023	textmining
DYNLT1|P63172	HES5|Q5TA89	1	textmining
SCN8A|Q9UQD0	UBXN11|Q5T124	0.98714	textmining
SLC6A19|Q695T7	EVL|Q9UI08	0.94883	textmining
SF3A3|Q12874	CWC22|Q9HCG8	0.98627	database
RAB5A|P20339	RABL6|Q3YEC7	0.97947	experiments
MRPS2|Q9Y399	AURKAIP1|Q9NWT8	0.99935	database
TFG|Q92734	TGFA|P01135	0.99998	database
XRN1|Q8IZH2	DICER1|Q9UPY3	0.99806	textmining
YTHDC1|Q96MU7	FAM76B|Q5HYJ3	0.99443	coexpression
GBF1|Q92538	BIRC6|Q9NR09	0.5609	experiments
ZNF645|Q8N7E2	CCDC155|Q8N6L0	0.94209	coexpression
FOSL2|P15408	MAFF|Q9ULX9	0.8848	textmining
PDXP|Q96GD0	ESR2|Q92731	0.71756	textmining
NCSTN|Q92542	SRRT|Q9BXP5	0.98553	textmining
ARHGAP1|Q07960	ROBO1|Q9Y6N7	0.99109	textmining
IRAK2|O43187	IRF7|Q92985	0.99963	textmining
SLC25A1|P53007	TOP2A|P11388	0.9899	textmining
KBTBD13|C9JR72	UBE2J1|Q9Y385	0.90473	database
HPGDS|O60760	RHO|P08100	0.97221	textmining
TELO2|Q9Y4R8	RMI1|Q9H9A7	0.97977	textmining
STK24|Q9Y6E0	IRAK4|Q9NWZ3	0.81871	cooccurence
E2F1|Q01094	WASF1|Q92558	0.6867	database
ASB1|Q9Y576	KLHL5|Q96PQ7	0.789	database
SLC22A4|Q9H015	DUT|P33316	0.9639	textmining
WDR44|Q5JSH3	KIAA0947|Q9Y2F5	0.99995	coexpression
GPBP1|Q86WP2	C20orf195|Q9BVV2	0.87565	experiments
ALB|P02768	PTBP1|P26599	0.99328	textmining
ATR|Q13535	RNF8|O76064	0.99999	textmining
C2orf57|Q53QW1	ACTL7B|Q9Y614	0.99288	coexpression
SRSF3|P84103	TIA1|P31483	0.99497	experiments;textmining
PHIP|Q8WWQ0	JMJD1C|Q15652	0.96753	coexpression
MMP15|P51511	BSG|P35613	0.9996	textmining
SPRED2|Q7Z698	PSME1|Q06323	0.98691	database
PDX1|P52945	TNFRSF19|Q9NS68	0.95054	textmining
COPE|O14579	CD151|P48509	0.97853	textmining
ARIH1|Q9Y4X5	MX1|P20591	0.97869	database
OSM|P13725	BGLAP|P02818	0.98594	textmining
AHNAK2|Q8IVF2	DYNC1I2|Q13409	0.99384	experiments
STX18|Q9P2W9	SRPRB|Q9Y5M8	0.95209	experiments
MRPL2|Q5T653	PHB2|Q99623	0.99976	experiments
TRPV4|Q9HBA0	LGI1|O95970	0.96634	textmining
EAPP|Q56P03	CRNKL1|Q9BZJ0	0.9839	experiments
USP6NL|Q92738	PAK2|Q13177	0.96132	textmining
SRRT|Q9BXP5	LIMS1|P48059	0.83591	experiments
CDKN1A|P38936	GDF15|Q99988	0.97689	textmining
PABPC3|Q9H361	SYCE3|A1L190	0.95529	coexpression
KMT2E|Q8IZD2	SETD1A|O15047	0.95943	textmining
ADCY7|P51828	INCENP|Q9NQS7	0.98879	database
PTPN12|Q05209	DNPEP|Q9ULA0	0.99503	experiments
CD3E|P07766	GMPS|P49915	0.72166	textmining
AVPR2|P30518	DDN|O94850	0.92329	textmining
EREG|O14944	SST|P61278	1	textmining
PPBP|P02775	ACVRL1|P37023	0.95317	textmining
OMG|P23515	SUZ12|Q15022	0.99919	textmining
FIG4|Q92562	CDC73|Q6P1J9	0.99578	experiments
TTK|P33981	LMNB2|Q03252	1	coexpression
RALGAPB|Q86X10	CLASP1|Q7Z460	0.99954	coexpression
CRY1|Q16526	ESR2|Q92731	0.52513	textmining
WDR7|Q9Y4E6	HOOK3|Q86VS8	0.90993	coexpression
UBE2V2|Q15819	KLHL13|Q9P2N7	0.99797	database
PDHA2|P29803	SPATA22|Q8NHS9	0.62154	coexpression
ANLN|Q9NQW6	PACSIN3|Q9UKS6	0.79485	experiments
CLCNKA|P51800	AVPR2|P30518	0.81315	textmining
CDK2|P24941	ATP5L|O75964	0.6192	experiments
IL15|P40933	PIK3CG|P48736	0.99676	textmining
TLR4|O00206	CD19|P15391	0.97812	textmining
ZXDB|P98169	ELAVL1|Q15717	0.98929	experiments
TWIST1|Q15672	TST|Q16762	0.99845	textmining
TTR|P02766	MAPT|P10636	0.99912	textmining
PTK2B|Q14289	RAPGEF1|Q13905	0.84353	textmining
CXCR4|P61073	ITGAM|P11215	0.99832	textmining
CCND2|P30279	TOP2A|P11388	0.99905	textmining
SLC27A2|O14975	ELOVL1|Q9BW60	0.95531	database
SH2D4A|Q9H788	OLIG1|Q8TAK6	0.99357	experiments
ASB1|Q9Y576	FBXW7|Q969H0	0.97882	database
HSPB8|Q9UJY1	ATXN2|Q99700	0.92875	textmining
IVL|P07476	S100A10|P60903	0.99972	textmining
PTPLAD1|Q9P035	FBXL2|Q9UKC9	0.99864	experiments;textmining
SDSL|Q96GA7	TCEA1|P23193	0.89965	textmining
PRDM10|Q9NQV6	UBE2D2|P62837	0.89203	textmining
DTL|Q9NZJ0	PKHD1|P08F94	0.99998	textmining
MARK4|Q96L34	CCDC41|Q9Y592	0.83503	database;textmining
CBX3|Q13185	WASH2P|Q6VEQ5	0.83446	textmining
ATF1|P18846	LSM6|P62312	0.99632	coexpression
CCDC110|Q8TBZ0	BIRC8|Q96P09	0.81826	coexpression
IL23A|Q9NPF7	ITGA1|P56199	0.99589	textmining
SLC25A1|P53007	CSN1S1|P47710	0.8963	textmining
MRAP|Q8TCY5	MAPK8|P45983	0.95702	textmining
SNRPB2|P08579	NAA38|O95777	0.99033	database
TUBA4A|P68366	RUVBL1|Q9Y265	0.99994	experiments
CREBBP|Q92793	PRMT6|Q96LA8	0.9988	textmining
CLDN20|P56880	ZBED6|P86452	0.98666	coexpression
KMT2C|Q8NEZ4	RPA4|Q13156	0.99999	coexpression
KCNJ9|Q92806	NRXN1|Q9ULB1	0.98977	coexpression
OS9|Q13438	FBXO15|Q8NCQ5	0.98077	experiments
E2F1|Q01094	PTEN|P60484	0.98541	textmining
LTN1|O94822	VPRBP|Q9Y4B6	0.97314	database
PRRX1|P54821	HOXA7|P31268	0.85224	textmining
RNF126|Q9BV68	LTN1|O94822	0.95744	database;textmining
NUP85|Q9BW27	FMN1|Q68DA7	0.94075	experiments
UBE2B|P63146	SRXN1|Q9BYN0	0.99734	experiments
UBE2K|P61086	FBXW8|Q8N3Y1	0.99998	database
PI3|P19957	HGS|O14964	0.98088	textmining
TIMP2|P16035	ITGAM|P11215	0.99868	textmining
C15orf43|Q8NHR7	SMC1B|Q8NDV3	0.84593	coexpression
HMGB2|P26583	UBE2J1|Q9Y385	0.98937	textmining
CACNB3|P54284	CACNA2D2|Q9NY47	0.99513	database
CTSG|P08311	CCR2|P41597	0.9873	textmining
ABI3|Q9P2A4	BAIAP2|Q9UQB8	0.99159	textmining
SCN2A|Q99250	KDM5C|P41229	0.97316	textmining
RAPGEF2|Q9Y4G8	DLG4|P78352	0.99049	textmining
TYROBP|O43914	NCF2|P19878	0.99952	coexpression
SIRT2|Q8IXJ6	SKP2|Q13309	0.87984	experiments
KIAA0101|Q15004	DHFR|P00374	0.95849	coexpression
SMARCC2|Q8TAQ2	KHSRP|Q92945	0.99866	experiments
CD5|P06127	AFF2|P51816	0.97958	textmining
ROM1|Q03395	TNFRSF11A|Q9Y6Q6	0.94959	textmining
RPL18A|Q02543	EIF3F|O00303	0.99805	database
CNTF|P26441	NTF3|P20783	0.99872	textmining
MYH14|Q7Z406	SOX2|P48431	0.8361	textmining
CYBA|P13498	PIK3CG|P48736	0.97612	textmining
PCGF1|Q9BSM1	ADPRHL1|Q8NDY3	0.7772	experiments
RNF123|Q5XPI4	FBXW4|P57775	1	database
PARD6A|Q9NPB6	FZD1|Q9UP38	0.99999	database;textmining
GLRX|P35754	CRYZ|Q08257	0.98551	textmining
HELB|Q8NG08	GDAP2|Q9NXN4	0.94094	coexpression
NHLRC2|Q8NBF2	VTI1B|Q9UEU0	0.96688	database
CCDC116|Q8IYX3	C1orf94|Q6P1W5	0.97712	coexpression
BCL9|O00512	HIST1H2BA|Q96A08	0.84392	database
SLC9A3R1|O14745	PIK3CD|O00329	0.99966	textmining
ISL1|P61371	HOXD8|P13378	0.99313	textmining
MAP3K5|Q99683	BCL2L11|O43521	0.96106	textmining
PPP2R5A|Q15172	DUS2|Q9NX74	0.85887	textmining
PDE3B|Q13370	STXBP3|O00186	0.93356	coexpression
EEF1A2|Q05639	COLQ|Q9Y215	0.99902	textmining
TTR|P02766	ONECUT1|Q9UBC0	0.98415	textmining
ITGA2B|P08514	C1orf43|Q9BWL3	0.78397	textmining
WNT10A|Q9GZT5	SHH|Q15465	0.99881	textmining
COL17A1|Q9UMD9	INPP5D|Q92835	0.99927	textmining
FARSA|Q9Y285	PRPS1|P60891	0.91782	experiments
EHD3|Q9NZN3	ANK2|Q01484	0.96012	experiments;textmining
ANAPC16|Q96DE5	PCGF2|P35227	0.98169	database
HGD|Q93099	CYGB|Q8WWM9	0.99299	textmining
CD74|P04233	TCOF1|Q13428	0.91219	textmining
TRIM17|Q9Y577	NCAM1|P13591	0.89	database
CDK2AP1|O14519	MBD3L1|Q8WWY6	0.93655	experiments
MEFV|O15553	MNDA|P41218	0.87724	coexpression;textmining
SUMO3|P55854	ATXN7|O15265	0.9628	textmining
GPR65|Q8IYL9	CD52|P31358	0.99821	coexpression
TNFRSF10A|O00220	BIRC3|Q13489	0.9358	textmining
PARD6A|Q9NPB6	DAAM1|Q9Y4D1	0.9991	textmining
ZPBP|Q9BS86	DKKL1|Q9UK85	0.9554	coexpression
NEUROD1|Q13562	SRRT|Q9BXP5	0.9963	textmining
VRK1|Q99986	PSMD14|O00487	0.98134	coexpression
NR0B2|Q15466	NRIP1|P48552	0.9899	textmining
HBEGF|Q99075	F3|P13726	0.99897	textmining
PDLIM5|Q96HC4	NDP|Q00604	0.93288	textmining
POLK|Q9UBT6	GEN1|Q17RS7	0.90685	textmining
IL8|P10145	NFKBIB|Q15653	0.93326	textmining
EEFSEC|P57772	RPL23A|P62750	0.99693	database
NEK2|P51955	SGK1|O00141	0.81495	cooccurence
REL|Q04864	ESR2|Q92731	0.95151	textmining
MUC1|P15941	MUC20|Q8N307	0.9802	database;textmining
CCT6B|Q92526	PNPLA1|Q8N8W4	0.99551	experiments
HDAC3|O15379	UBQLN4|Q9NRR5	0.99976	textmining
TRPM6|Q9BX84	MCL1|Q07820	0.96802	textmining
NF1|P21359	SMG1|Q96Q15	0.99838	textmining
TMED10|P49755	SEC31A|O94979	0.99944	database
SWI5|Q1ZZU3	NDNL2|Q96MG7	0.85001	textmining
EAF2|Q96CJ1	MRGBP|Q9NV56	0.99852	experiments
TRIM23|P36406	RALGAPB|Q86X10	0.9437	coexpression
CDH17|Q12864	PODXL|O00592	0.98831	textmining
TRIM4|Q9C037	CUL5|Q93034	0.81766	database
OTUD6B|Q8N6M0	ANKS4B|Q8N8V4	0.99992	textmining
MCM5|P33992	TTK|P33981	1	coexpression
CHD7|Q9P2D1	TOP2A|P11388	0.96605	textmining
BARD1|Q99728	EME1|Q96AY2	0.99518	database
FBXO7|Q9Y3I1	HECTD1|Q9ULT8	0.99606	database
FKBP6|O75344	TSNAXIP1|Q2TAA8	0.97593	coexpression
NMUR2|Q9GZQ4	EDNRB|P24530	1	database
FOXN1|O15353	FZD8|Q9H461	0.98954	textmining
ACE2|Q9BYF1	GNAQ|P50148	0.90812	textmining
CCDC87|Q9NVE4	HMGB4|Q8WW32	0.89551	coexpression
CLASP1|Q7Z460	INTS6|Q9UL03	0.9999	coexpression
SKA3|Q8IX90	KNTC1|P50748	0.99616	coexpression
UBE2B|P63146	UNKL|Q9H9P5	0.99907	database
ZWILCH|Q9H900	PAICS|P22234	0.94257	coexpression
TECR|Q9NZ01	ABCG1|P45844	0.92101	textmining
TDP1|Q9NUW8	XRCC4|Q13426	0.96385	textmining
UBE2D3|P61077	CCNF|P41002	0.99522	database
SNRPA|P09012	CNOT6L|Q96LI5	0.99203	textmining
KCNG4|Q8TDN1	KCNA10|Q16322	0.83309	textmining
RC3H1|Q5TC82	CASP10|Q92851	0.99999	coexpression
HRH4|Q9H3N8	GABBR1|Q9UBS5	0.95485	database
NFATC3|Q12968	SAMD3|Q8N6K7	0.99654	coexpression
CXCL3|P19876	CCL28|Q9NRJ3	0.93658	database
AXIN1|O15169	PROM1|O43490	0.96044	textmining
REM1|O75628	NCOR2|Q9Y618	0.8897	textmining
ATAD2B|Q9ULI0	ACAP2|Q15057	0.97346	coexpression
SLC32A1|Q9H598	NLGN1|Q8N2Q7	0.99733	textmining
STS|P08842	EED|O75530	0.99548	textmining
FBXL3|Q9UKT7	FBXW4|P57775	1	database
TLR2|O60603	IL2RA|P01589	0.9999	textmining
KIF2B|Q8N4N8	PPP2R1B|P30154	0.99764	database
TICAM1|Q8IUC6	IRAK3|Q9Y616	0.94975	textmining
DNAI1|Q9UI46	NSD1|Q96L73	1	textmining
MAGI3|Q5TCQ9	PCBP2|Q15366	0.99322	experiments
VPS39|Q96JC1	ATXN7|O15265	0.97422	coexpression
MAD2L1|Q13257	CBX3|Q13185	0.99974	coexpression
DLD|P09622	NFS1|Q9Y697	0.9876	experiments
PRDM10|Q9NQV6	RPA2|P15927	0.99957	textmining
TNR|Q92752	CDAN1|Q8IWY9	0.80358	textmining
ASZ1|Q8WWH4	NACA2|Q9H009	0.99999	coexpression
SCNN1B|P51168	SERPINA1|P01009	0.99795	textmining
NTAN1|Q96AB6	PDPN|Q86YL7	0.92281	textmining
FEZF2|Q8TBJ5	CTNNBL1|Q8WYA6	0.99838	textmining
LRP5|O75197	CD3D|P04234	0.97315	textmining
HIST1H2BO|P23527	RPA2|P15927	0.99999	database
GATA6|Q92908	PTF1A|Q7RTS3	0.7009	textmining
EEF1A2|Q05639	YARS|P54577	0.99623	textmining
MAPK14|Q16539	APAF1|O14727	0.96141	textmining
SKA3|Q8IX90	ARHGAP11A|Q6P4F7	0.97887	coexpression
P2RY14|Q15391	NPY1R|P25929	0.94235	database
NCAM1|P13591	ARHGEF12|Q9NZN5	0.99997	textmining
SETBP1|Q9Y6X0	GDPD4|Q6W3E5	0.99498	textmining
ZW10|O43264	COPA|P53621	0.99606	database
FRZB|Q92765	PEG10|Q86TG7	0.99999	textmining
ACTRT1|Q8TDG2	DMRT1|Q9Y5R6	0.99172	coexpression
IL2RB|P14784	PHEX|P78562	0.99941	textmining
APLNR|P35414	DOK3|Q7L591	0.9644	textmining
CD40|P25942	EDA|Q92838	0.97581	textmining
GGA3|Q9NZ52	CRYGD|P07320	0.99656	textmining
RAN|P62826	CLNS1A|P54105	0.9987	coexpression
TTF1|Q15361	HIST1H2BB|P33778	0.89621	database
SRRT|Q9BXP5	MAGOHB|Q96A72	0.98621	database
ACVR2A|P27037	NEUROG1|Q92886	1	textmining
CISD3|P0C7P0	DHX30|Q7L2E3	0.93652	experiments
RGR|P47804	OPN3|Q9H1Y3	0.998	database;textmining
LAMB1|P07942	COL5A2|P05997	0.99059	textmining
PICALM|Q13492	TRANK1|O15050	0.53241	coexpression
PAPOLG|Q9BWT3	TNRC6A|Q8NDV7	0.9905	coexpression
STAT5B|P51692	RPRD1B|Q9NQG5	0.88782	experiments
NKX2-5|P52952	NF1|P21359	0.99455	textmining
SPATA9|Q9BWV2	HAUS7|Q99871	0.85353	textmining
FREM2|Q5SZK8	FREM3|P0C091	0.99946	textmining
GAN|Q9H2C0	AVPR2|P30518	0.97135	textmining
COX8C|Q7Z4L0	CCDC135|Q8IY82	0.93262	coexpression
TEX15|Q9BXT5	SYCP2|Q9BX26	0.66425	textmining
PRPF6|O94906	MRPL49|Q13405	0.96633	textmining
CENPO|Q9BU64	H2BFS|P57053	0.96407	database
CCND2|P30279	CYP11A1|P05108	0.99561	textmining
EXOG|Q9Y2C4	NFATC3|Q12968	0.99999	coexpression
SPRR4|Q96PI1	SPRR2F|Q96RM1	0.5796	textmining
HOXA3|O43365	ZFPM2|Q8WW38	0.98621	textmining
KDM5A|P29375	PHC3|Q8NDX5	0.9456	coexpression
HOXB3|P14651	CDC20|Q12834	0.9988	textmining
RIOK3|O14730	FCF1|Q9Y324	0.94242	database
ST13|P50502	ELAVL1|Q15717	1	experiments
HPS3|Q969F9	BLOC1S2|Q6QNY1	0.97457	textmining
ING2|Q9H160	GATAD2A|Q86YP4	0.94876	database
SPNS1|Q9H2V7	PPARD|Q03181	0.88285	textmining
NBN|O60934	MCPH1|Q8NEM0	0.9944	experiments
APEH|P13798	TTC7A|Q9ULT0	0.79192	textmining
NDUFB8|O95169	CYCS|P99999	0.99529	textmining
NPY|P01303	GLS2|Q9UI32	0.9879	textmining
FBLN1|P23142	LTBP1|Q14766	0.89319	textmining
UBE2U|Q5VVX9	MAGEB6|Q8N7X4	0.82574	coexpression
UBE2B|P63146	LRSAM1|Q6UWE0	0.99954	database
CD40|P25942	POU2AF1|Q16633	0.97475	textmining
CENPQ|Q7L2Z9	ASPM|Q8IZT6	0.99426	coexpression
L1CAM|P32004	KIF7|Q2M1P5	0.99799	textmining
PMAIP1|Q13794	PPP1R13L|Q8WUF5	1	textmining
USP28|Q96RU2	TOPBP1|Q92547	0.99723	textmining
SSTR5|P35346	LPAR1|Q92633	0.64037	database
BICD1|Q96G01	RAB3GAP1|Q15042	0.93727	database
KCND2|Q9NZV8	NAV1|Q8NEY1	0.9403	textmining
ENTPD3|O75355	ADCY6|O43306	0.86173	database
PPEF1|O14829	ZFPM2|Q8WW38	0.64839	textmining
CLIP1|P30622	TPT1|P13693	0.99968	textmining
MAML1|Q92585	APH1A|Q96BI3	0.99851	textmining
TAGLN|Q01995	FABP5|Q01469	0.99903	experiments
ATAD2B|Q9ULI0	BMP2K|Q9NSY1	0.9999	coexpression
DECR1|Q16698	GSX1|Q9H4S2	0.79383	textmining
SLC39A1|Q9NY26	EME1|Q96AY2	0.98724	textmining
EFHB|Q8N7U6	TBATA|Q96M53	0.99972	coexpression
KPNA3|O00505	CSE1L|P55060	0.99586	textmining
NLRC4|Q9NPP4	EIF4E3|Q8N5X7	0.77953	coexpression
FANCC|Q00597	WRN|Q14191	0.99724	textmining
AMPH|P49418	EPS15|P42566	1	database;textmining
MBNL2|Q5VZF2	ACTN2|P35609	0.97561	textmining
RC3H1|Q5TC82	RNF149|Q8NC42	0.99926	coexpression
CAMK2G|Q13555	PTOV1|Q86YD1	0.89937	textmining
SIX3|O95343	FOXB1|Q99853	0.99997	textmining
TTR|P02766	COL14A1|Q05707	0.98741	textmining
GSTT2B|P0CG30	LCE2D|Q5TA82	0.96192	textmining
ALB|P02768	SFTPA2|Q8IWL1	0.99052	textmining
PRSS54|Q6PEW0	UBL4B|Q8N7F7	0.86954	coexpression
RANGRF|Q9HD47	KCND3|Q9UK17	0.92075	textmining
C2CD5|Q86YS7	THUMPD1|Q9NXG2	0.90887	coexpression
TANC1|Q9C0D5	CCL28|Q9NRJ3	0.62371	textmining
TFG|Q92734	NCOA4|Q13772	0.9958	experiments;textmining
OTC|P00480	TCEA1|P23193	0.89608	textmining
CDCA8|Q53HL2	WHSC1|O96028	0.9817	coexpression
GFAP|P14136	HPGDS|O60760	0.69569	textmining
CRBN|Q96SW2	FBXW5|Q969U6	0.92869	database
LCE4A|Q5TA78	LCE1E|Q5T753	0.95418	coexpression;textmining
THOC6|Q86W42	ZNF830|Q96NB3	0.97422	textmining
GOT2|P00505	PNLIP|P16233	0.97879	textmining
PTEN|P60484	CXCL12|P48061	0.97379	textmining
SLC30A9|Q6PML9	GMFB|P60983	0.9126	coexpression
NDE1|Q9NXR1	OPN3|Q9H1Y3	0.99992	textmining
LRP8|Q14114	GOLGA2|Q08379	0.99999	textmining
SLC25A3|Q00325	CCT4|P50991	0.94276	experiments
ZSWIM2|Q8NEG5	PRM3|Q9NNZ6	0.99059	coexpression
USP24|Q9UPU5	FBXO11|Q86XK2	0.83375	coexpression
WIPF2|Q8TF74	DDX4|Q9NQI0	0.95219	textmining
UBE2D4|Q9Y2X8	LRRC41|Q15345	0.96734	database
ENO1|P06733	FUCA1|P04066	0.96603	textmining
KAT2B|Q92831	H2AFZ|P0C0S5	0.99982	database;textmining
SPATA20|Q8TB22	C1QBP|Q07021	0.81292	experiments
MLLT1|Q03111	CYLD|Q9NQC7	0.99325	textmining
CABIN1|Q9Y6J0	EHMT2|Q96KQ7	0.95547	textmining
HTRA2|O43464	ROM1|Q03395	0.9982	textmining
BDKRB1|P46663	CCR6|P51684	0.99056	database
KIF15|Q9NS87	COPG1|Q9Y678	0.93958	database
PTGER4|P35408	MUC1|P15941	1	textmining
DNAH8|Q96JB1	CASP12|Q6UXS9	0.58482	textmining
UFD1L|Q92890	NSFL1C|Q9UNZ2	0.99911	experiments;textmining
MRPL15|Q9P015	PSMD14|O00487	0.99986	coexpression
TKTL1|P51854	MAGEB6|Q8N7X4	0.72097	coexpression
SHH|Q15465	GATA1|P15976	0.99969	textmining
LIX1|Q8N485	SSTR3|P32745	0.97892	textmining
ARL6|Q9H0F7	PIFO|Q8TCI5	0.99887	textmining
FBXL19|Q6PCT2	UBE2V2|Q15819	0.99037	database
TMED10|P49755	DYNC2H1|Q8NCM8	0.9564	database
IFI27|P40305	CXCL9|Q07325	0.89211	textmining
PLCB4|Q15147	EDNRB|P24530	0.99763	database
NCAPG|Q9BPX3	FANCD2|Q9BXW9	0.86306	coexpression
DDX23|Q9BUQ8	BSG|P35613	0.9971	experiments
SMYD2|Q9NRG4	GADD45A|P24522	0.99875	textmining
GIF|P27352	EPM2A|O95278	0.80375	textmining
MRPL13|Q9BYD1	RNF135|Q8IUD6	0.96027	experiments
ADAM2|Q99965	ODF2|Q5BJF6	0.98921	coexpression
MST1R|Q04912	CKAP5|Q14008	0.65758	textmining
GJA3|Q9Y6H8	SSRP1|Q08945	0.9683	textmining
NKX2-2|O95096	POU4F1|Q01851	0.80807	textmining
USP9X|Q93008	NKAP|Q8N5F7	0.95151	coexpression
FCHO2|Q0JRZ9	SNX13|Q9Y5W8	0.71491	coexpression
C3orf58|Q8NDZ4	GNB2L1|P63244	0.80491	textmining
CRYZ|Q08257	NFE2L2|Q16236	0.98237	database;textmining
TOR1A|O14656	PRDM10|Q9NQV6	0.97233	textmining
EPX|P11678	NOC2L|Q9Y3T9	0.99997	textmining
COG1|Q8WTW3	RAB43|Q86YS6	0.94654	database
FBXO38|Q6PIJ6	PIK3CG|P48736	0.99133	coexpression
AKT1S1|Q96B36	PRR5L|Q6MZQ0	0.97692	textmining
H2AFZ|P0C0S5	SAP18|O00422	0.99989	database
NDC80|O14777	PRPF6|O94906	1	textmining
CCDC70|Q6NSX1	TSACC|Q96A04	0.88833	coexpression
RTCB|Q9Y3I0	EIF2B3|Q9NR50	0.97879	experiments
TDP2|O95551	DCDC2|Q9UHG0	0.77308	textmining
TLX3|O43711	P2RY8|Q86VZ1	0.96733	textmining
NGFR|P08138	EGR2|P11161	0.98404	textmining
MRP63|Q9BQC6	MRPL43|Q8N983	0.96635	database
RRBP1|Q9P2E9	DIEXF|Q68CQ4	0.96343	textmining
CBLB|Q13191	UBR1|Q8IWV7	0.99928	database
KCNK5|O95279	KCNK15|Q9H427	0.98924	textmining
LTBP3|Q9NS15	NDE1|Q9NXR1	0.98679	textmining
PRKAA1|Q13131	HRH1|P35367	0.9283	textmining
EREG|O14944	TCHH|Q07283	0.99989	textmining
SH3GL1|Q99961	ARHGEF16|Q5VV41	0.9934	textmining
VPS4B|O75351	TMX3|Q96JJ7	0.87623	coexpression
TRIM69|Q86WT6	UBE2V1|Q13404	0.96872	database
SIGIRR|Q6IA17	ITGAM|P11215	0.99812	textmining
ENG|P17813	KIN|O60870	0.99926	textmining
LMX1A|Q8TE12	IGBP1|P78318	0.94749	textmining
IL1B|P01584	CLEC7A|Q9BXN2	0.87709	textmining
SST|P61278	LPAR4|Q99677	0.9984	textmining
HAUS8|Q9BT25	POC5|Q8NA72	0.97613	experiments;textmining
ELN|P15502	NEFH|P12036	0.73279	textmining
KIF1C|O43896	KIF20A|O95235	0.96388	database;textmining
USP5|P45974	HDAC3|O15379	0.99994	textmining
HNRNPU|Q00839	SRRM2|Q9UQ35	0.99826	experiments;database
SOS2|Q07890	BRAF|P15056	0.99957	coexpression;textmining
UBA3|Q8TBC4	PSMD14|O00487	0.99848	textmining
SP7|Q8TDD2	HOMER2|Q9NSB8	0.85101	textmining
COPS7B|Q9H9Q2	ACTR8|Q9H981	0.99999	database
CRB2|Q5IJ48	LIN7A|O14910	0.61862	textmining
GNG4|P50150	PDE6B|P35913	0.82873	database
KLHL20|Q9Y2M5	FBXL7|Q9UJT9	1	database
EEF1A2|Q05639	GJA1|P17302	0.99706	experiments
P2RX3|P56373	KNG1|P01042	0.9511	textmining
ASB3|Q9Y575	TRIM63|Q969Q1	0.97679	database
PRKCQ|Q04759	TLR7|Q9NYK1	0.76337	textmining
TLR8|Q9NR97	FCGR2A|P12318	0.99941	coexpression;textmining
HERC3|Q15034	LTN1|O94822	0.81749	database
EVPL|Q92817	SNTB2|Q13425	0.99974	textmining
CYP27A1|Q02318	CCT6B|Q92526	0.99991	experiments
FBXW2|Q9UKT8	UNKL|Q9H9P5	0.97405	database
IFIH1|Q9BYX4	ADAR|P55265	0.99097	textmining
ADI1|Q9BV57	GBE1|Q04446	0.96575	experiments
ZAP70|P43403	GRAP|Q13588	0.5632	textmining
MRPL40|Q9NQ50	RBMS3|Q6XE24	0.98394	experiments
ELF2|Q15723	ZFC3H1|O60293	0.84541	coexpression
RNF14|Q9UBS8	UBE4A|Q14139	0.8345	database
E2F8|A0AVK6	NEK2|P51955	0.99956	coexpression
IBSP|P21815	CAMK2G|Q13555	0.64767	textmining
ASNS|P08243	XPOT|O43592	0.94241	coexpression
SNAP29|O95721	PTPMT1|Q8WUK0	0.9909	experiments
CIDEB|Q9UHD4	LAMP1|P11279	0.97926	textmining
CTRC|Q99895	ALDH7A1|P49419	0.88766	textmining
CD68|P34810	PIK3CG|P48736	0.97503	textmining
SPIN1|Q9Y657	ERH|P84090	0.86544	textmining
RNF40|O75150	EWSR1|Q01844	0.99899	experiments
EPC1|Q9H2F5	FOXR2|Q6PJQ5	0.9933	experiments
RPL10L|Q96L21	GDPD4|Q6W3E5	0.9864	coexpression
FBXO5|Q9UKT4	PARPBP|Q9NWS1	0.90763	coexpression
SPOPL|Q6IQ16	FBXO11|Q86XK2	0.84697	coexpression
YTHDF2|Q9Y5A9	ALKBH5|Q6P6C2	0.99943	textmining
FAM64A|Q9BSJ6	MTA2|O94776	0.98471	experiments;textmining
HSD17B6|O14756	EWSR1|Q01844	0.99682	textmining
ROPN1|Q9HAT0	AGBL5|Q8NDL9	0.83183	coexpression
ABRA|Q8N0Z2	REST|Q13127	0.63073	textmining
PDHA2|P29803	CCT8L2|Q96SF2	0.96171	coexpression
PMP2|P02689	NDRG1|Q92597	0.99386	textmining
SPACA4|Q8TDM5	NIF3L1|Q9GZT8	0.75268	experiments
VCX3B|Q9H321	ALS2CR11|Q53TS8	0.73643	coexpression
IL18R1|Q13478	SERPINA1|P01009	0.9546	textmining
COMMD10|Q9Y6G5	ANAPC10|Q9UM13	0.95209	coexpression
SF1|Q15637	RPL24|P83731	0.99994	experiments
AP2S1|P53680	AGFG1|P52594	0.92303	database
RNF17|Q9BXT8	TKTL2|Q9H0I9	0.99993	coexpression
GPR174|Q9BXC1	NFATC3|Q12968	0.98913	coexpression
ARFGAP1|Q8N6T3	FCHO2|Q0JRZ9	0.85946	database
SMURF1|Q9HCE7	ASB11|Q8WXH4	0.98161	database
UBE2K|P61086	UBE2E1|P51965	0.99658	database;textmining
ASB12|Q8WXK4	ASB2|Q96Q27	0.99502	database
ASH1L|Q9NR48	SENP7|Q9BQF6	0.96682	coexpression
PON1|P27169	KIFAP3|Q92845	0.9986	textmining
AKT1|P31749	MAP1LC3A|Q9H492	0.99859	textmining
TECR|Q9NZ01	ELANE|P08246	0.99803	textmining
EEA1|Q15075	VPS36|Q86VN1	0.97042	textmining
DDX1|Q92499	RBM4|Q9BWF3	0.92472	experiments
WBP4|O75554	SPATA24|Q86W54	0.99704	textmining
OR2A5|Q96R48	ARRB1|P49407	0.88594	database
OSBPL11|Q9BXB4	LYST|Q99698	0.92632	coexpression
EIF3K|Q9UBQ5	RPL39L|Q96EH5	0.99013	database
ASXL1|Q8IXJ9	RBBP7|Q16576	0.99296	database
SNRNP40|Q96DI7	ALB|P02768	0.99632	textmining
CANX|P27824	SCARB1|Q8WTV0	0.95106	textmining
FBXL14|Q8N1E6	ANAPC13|Q9BS18	0.9992	database
ALB|P02768	FBLN5|Q9UBX5	0.96503	textmining
SPACA1|Q9HBV2	HORMAD1|Q86X24	0.93478	coexpression
SH3RF2|Q8TEC5	PRLR|P16471	0.99348	textmining
MST1R|Q04912	FUZ|Q9BT04	0.99576	textmining
MYH14|Q7Z406	NOS1|P29475	0.95526	textmining
CWF19L2|Q2TBE0	MBNL1|Q9NR56	0.90591	coexpression
GHITM|Q9H3K2	TLR4|O00206	0.97583	textmining
TCP10L|Q8TDR4	GOLGA8DP|Q0D2H9	0.87205	coexpression
USP22|Q9UPT9	HIST1H2BH|Q93079	0.99312	database
ZW10|O43264	YKT6|O15498	0.98228	textmining
ARHGAP26|Q9UNA1	SPTAN1|Q13813	0.99861	textmining
LCE4A|Q5TA78	BSX|Q3C1V8	0.91988	textmining
APOE|P02649	COTL1|Q14019	0.99305	textmining
SSTR1|P30872	ADCY6|O43306	0.95308	database
SST|P61278	NOS3|P29474	1	textmining
AQP3|Q92482	ELAVL1|Q15717	0.99465	experiments
STRN|O43815	RSF1|Q96T23	0.99573	coexpression
HERC3|Q15034	ASB2|Q96Q27	0.96887	database
EGLN3|Q9H6Z9	PNMA2|Q9UL42	0.998	textmining
KEAP1|Q14145	FBXO22|Q8NEZ5	0.98287	database
ATE1|O95260	NTAN1|Q96AB6	0.86428	textmining
IQGAP1|P46940	FAM129A|Q9BZQ8	0.98793	coexpression
ABCG5|Q9H222	MTTP|P55157	0.99457	coexpression;textmining
SEMA4D|Q92854	ENAH|Q8N8S7	0.99913	textmining
KDR|P35968	TLR4|O00206	0.95859	textmining
AKAP10|O43572	AKAP4|Q5JQC9	0.99421	textmining
ARF3|P61204	PGGT1B|P53609	0.99035	textmining
ADRA2A|P08913	ADRA1D|P25100	0.56384	textmining
ASB6|Q9NWX5	SH3RF1|Q7Z6J0	1	database
USP2|O75604	MAP3K7|O43318	0.99733	experiments;database
CCDC36|Q8IYA8	POM121L1P|Q3SYA9	0.97603	coexpression
CHRD|Q9H2X0	EGR2|P11161	0.60539	textmining
ANAPC5|Q9UJX4	HIST1H2BL|Q99880	0.99687	database
APP|P05067	CCR10|P46092	0.99887	database
HIP1R|O75146	AP3B1|O00203	0.99984	database
RPL10L|Q96L21	BOD1L2|Q8IYS8	0.94547	coexpression
HNRNPA2B1|P22626	PGAM4|Q8N0Y7	0.99385	textmining
TEX14|Q8IWB6	RBMXL2|O75526	0.99413	coexpression
IL26|Q9NPH9	CXCL10|P02778	0.99531	textmining
TRAF3IP2|O43734	CD19|P15391	0.96266	textmining
PI3|P19957	IRAK1|P51617	0.97699	textmining
MSL2|Q9HCI7	CDC14A|Q9UNH5	0.83455	coexpression
MECP2|P51608	NR6A1|Q15406	0.91281	textmining
GUCY1B3|Q02153	POLR3GL|Q9BT43	0.91527	database
NOS3|P29474	PDGFB|P01127	0.99983	textmining
SNAPC1|Q16533	CCNT1|O60563	0.99655	database
LCOR|Q96JN0	ITCH|Q96J02	0.97565	coexpression
RASA2|Q15283	TNRC6C|Q9HCJ0	0.98531	coexpression
ADCY6|O43306	POLR3C|Q9BUI4	0.99082	database
BRD4|O60885	KAT2B|Q92831	0.99931	textmining
VASP|P50552	CIRH1A|Q969X6	0.99996	experiments
MAGOHB|Q96A72	NUP188|Q5SRE5	0.93532	database
ENPEP|Q07075	PML|P29590	0.98031	textmining
NEUROG2|Q9H2A3	SOX1|O00570	0.98963	textmining
THBS1|P07996	NOTCH3|Q9UM47	0.99397	textmining
ENO1|P06733	SIAE|Q9HAT2	0.99031	textmining
SERPINE1|P05121	MED31|Q9Y3C7	0.9997	textmining
MCM7|P33993	CDC14A|Q9UNH5	0.81432	textmining
INSL3|P51460	ADRB1|P08588	0.99704	database
DDB1|Q16531	SUMO3|P55854	0.98893	database
C1orf65|Q8N715	PPP3R2|Q96LZ3	0.82584	coexpression
FGF2|P09038	TLR4|O00206	0.98552	textmining
ELAVL1|Q15717	DND1|Q8IYX4	0.99948	textmining
RLIM|Q9NVW2	RNF6|Q9Y252	0.96219	database
CDK2|P24941	SF3B1|O75533	0.99424	textmining
ANKRD7|Q92527	TAF7L|Q5H9L4	0.99907	coexpression
SPA17|Q15506	RNASE11|Q8TAA1	0.99788	coexpression
HIST1H2BD|P58876	HIST3H3|Q16695	0.99614	database
TRIP12|Q14669	UBE2E2|Q96LR5	0.98326	database
TRIM42|Q8IWZ5	ACTL7A|Q9Y615	0.99157	coexpression
ATF7IP|Q6VMQ6	ANKIB1|Q9P2G1	0.99918	coexpression
NUDT9|Q9BW91	PARG|Q86W56	0.73606	textmining
RPL36|Q9Y3U8	EXOSC8|Q96B26	0.99813	database
POLR2G|P62487	ENTPD3|O75355	0.90846	database
ZNF645|Q8N7E2	FBXL14|Q8N1E6	0.99967	database
PAF1|Q8N7H5	MB21D1|Q8N884	0.9997	experiments
BBS2|Q9BXC9	NPHP3|Q7Z494	0.99999	textmining
GORASP2|Q9H8Y8	GOLPH3|Q9H4A6	0.85856	textmining
FOXP1|Q9H334	KDM2A|Q9Y2K7	0.91129	coexpression
SHQ1|Q6PI26	EXOSC4|Q9NPD3	0.976	experiments
RBM8A|Q9Y5S9	CTSE|P14091	0.86921	textmining
CIC|Q96RK0	RORA|P35398	0.96618	textmining
GAPDHS|O14556	CCIN|Q13939	0.93985	coexpression
LDB1|Q86U70	NR6A1|Q15406	0.89705	textmining
CDR2|Q01850	CD86|P42081	0.99993	textmining
LNX1|Q8TBB1	FBXO7|Q9Y3I1	0.99987	database
HELB|Q8NG08	HECA|Q9UBI9	0.9796	coexpression
GLIPR1L1|Q6UWM5	ALOX5|P09917	0.72258	cooccurence
ATOH1|Q92858	FOXG1|P55316	0.99431	textmining
RNF138|Q8WVD3	FBXO4|Q9UKT5	0.99702	database
NEDD4|P46934	GLIS3|Q8NEA6	0.93567	experiments
MON1B|Q7L1V2	EEA1|Q15075	0.94523	textmining
CD79A|P11912	IL23A|Q9NPF7	0.99862	textmining
CFLAR|O15519	PIK3CD|O00329	0.98215	textmining
TRIM36|Q9NQ86	CDC20|Q12834	0.99999	database
APLNR|P35414	SUCNR1|Q9BXA5	0.98853	database
NAGPA|Q9UK23	NRG2|O14511	0.96892	textmining
TAF9|Q16594	TXNDC9|O14530	0.9998	coexpression
FDPS|P14324	PGGT1B|P53609	0.99961	textmining
LRWD1|Q9UFC0	ZMYND12|Q9H0C1	0.92744	coexpression
DDHD2|O94830	GOLGA2|Q08379	0.99636	experiments
PSMG1|O95456	RIPPLY3|P57055	0.93976	textmining
KLHL22|Q53GT1	FBXL14|Q8N1E6	0.99997	database
ARID3A|Q99856	ARID5B|Q14865	0.70945	textmining
GZMA|P12544	SLA|Q13239	0.99854	coexpression
CCER1|Q8TC90	BOD1L2|Q8IYS8	0.90347	coexpression
KIF20B|Q96Q89	LRR1|Q96L50	0.99916	coexpression
RAC2|P15153	RAF1|P04049	0.92866	textmining
UBE2S|Q16763	BTRC|Q9Y297	0.99988	database;textmining
HAT1|O14929	STRAP|Q9Y3F4	1	coexpression
LLGL2|Q6P1M3	ZNF668|Q96K58	0.96301	experiments
SF3A2|Q15428	HRH2|P25021	0.70902	experiments
SULT4A1|Q9BR01	NGDN|Q8NEJ9	0.97462	textmining
CCDC36|Q8IYA8	TOPAZ1|Q8N9V7	0.98847	coexpression
SIRT1|Q96EB6	HNRNPA1L2|Q32P51	0.9883	experiments
ZMYND10|O75800	DDI1|Q8WTU0	0.99889	coexpression
HLF|Q16534	VHL|P40337	0.99992	experiments
IL1B|P01584	CXCL14|O95715	0.98472	textmining
CPNE6|O95741	NOTCH3|Q9UM47	0.98692	experiments
TM9SF1|O15321	TMEM74|Q96NL1	0.82752	textmining
TRPC1|P48995	P2RX4|Q99571	0.99886	textmining
PRKDC|P78527	HIST1H2BH|Q93079	0.9987	database
NMU|P48645	RXFP3|Q9NSD7	0.9975	database
SELPLG|Q14242	CCL19|Q99731	0.95583	textmining
YBX2|Q9Y2T7	CCDC135|Q8IY82	0.81662	coexpression
ABCG1|P45844	ALX3|O95076	0.99998	textmining
WNT3|P56703	HHEX|Q03014	0.9735	textmining
DDX25|Q9UHL0	CCDC116|Q8IYX3	0.91788	coexpression
APLN|Q9ULZ1	LPAR2|Q9HBW0	0.80966	database
KNG1|P01042	ALDH8A1|Q9H2A2	0.68306	coexpression
SELE|P16581	NUMA1|Q14980	0.99915	textmining
LAMB2|P55268	COL4A3|Q01955	0.99172	textmining
ISG15|P05161	IFI35|P80217	0.99904	coexpression;database;textmining
LNPEP|Q9UIQ6	KDM5A|P29375	0.85244	coexpression
SERPINA1|P01009	SDCCAG3|Q96C92	0.99996	textmining
ACTA2|P62736	ANKRD2|Q9GZV1	0.99845	textmining
ZNF679|Q8IYX0	NACA2|Q9H009	0.9937	coexpression
HRG|P04196	SERPINF2|P08697	0.99815	database;textmining
STX18|Q9P2W9	SEC63|Q9UGP8	0.98382	textmining
MT3|P25713	CD86|P42081	0.93526	textmining
UQCRB|P14927	ATPAF2|Q8N5M1	0.99238	textmining
IL4I1|Q96RQ9	PLXNA2|O75051	0.98112	textmining
SART3|Q15020	POLR2H|P52434	0.97862	experiments
FAM20B|O75063	ELAVL1|Q15717	0.86351	experiments
PKD2|Q13563	KRT18|P05783	0.99699	textmining
STON2|Q8WXE9	GAK|O14976	0.99045	experiments;database
COX17|Q14061	TIMM9|Q9Y5J7	0.99603	textmining
MYOD1|P15172	CAV3|P56539	0.99708	textmining
DDX25|Q9UHL0	CST9L|Q9H4G1	0.93955	coexpression
NOG|Q13253	SMURF1|Q9HCE7	0.99963	textmining
PIK3CG|P48736	ABI1|Q8IZP0	0.99662	textmining
PDLIM7|Q9NR12	STK35|Q8TDR2	0.88831	textmining
RRBP1|Q9P2E9	OPN3|Q9H1Y3	0.98736	textmining
SIRT2|Q8IXJ6	DNMT1|P26358	0.6771	textmining
KRTDAP|P60985	WFDC5|Q8TCV5	0.87458	coexpression
MC3R|P41968	LACTB|P83111	0.95842	textmining
CD63|P08962	THY1|P04216	0.99231	textmining
IGBP1|P78318	PPP4R2|Q9NY27	0.99185	experiments
STX6|O43752	GGA1|Q9UJY5	0.99925	textmining
GGT2|P36268	DHFR|P00374	0.81181	textmining
GRIN2B|Q13224	APP|P05067	0.99704	textmining
IL8|P10145	P2RY2|P41231	0.79282	textmining
PHLPP1|O60346	LITAF|Q99732	0.988	textmining
IL10RA|Q13651	ARG1|P05089	0.99093	textmining
ASB7|Q9H672	ZNRF1|Q8ND25	0.95854	database
BRIP1|Q9BX63	FAAP20|Q6NZ36	0.99128	textmining
CD86|P42081	TLR9|Q9NR96	0.98844	textmining
TRIM36|Q9NQ86	LONRF1|Q17RB8	1	database
PLIN3|O60664	VTI1A|Q96AJ9	0.99738	database;textmining
TEX37|Q96LM6	MARCH10|Q8NA82	0.90453	coexpression
ZW10|O43264	TMED3|Q9Y3Q3	0.96818	database
CDH1|P12830	IL8|P10145	0.98643	textmining
VAMP7|P51809	TMCO1|Q9UM00	0.99901	coexpression
NEK2|P51955	TTK|P33981	1	coexpression;textmining
TRIM36|Q9NQ86	LRWD1|Q9UFC0	0.99918	coexpression
LAG3|P18627	CCL5|P13501	0.99923	textmining
TACR2|P21452	CXCL1|P09341	0.99555	textmining
CCT8L2|Q96SF2	FBXO24|O75426	0.97035	coexpression
WDR18|Q9BV38	TBL1XR1|Q9BZK7	0.9553	cooccurence
MNT|Q99583	LXN|Q9BS40	0.74057	textmining
IL11|P20809	CALCA|P01258	0.9983	textmining
RPL15|P61313	EXOSC9|Q06265	0.98119	database
CENPC|Q03188	YTHDC1|Q96MU7	0.99826	coexpression
CCDC80|Q76M96	SRPX|P78539	0.93384	textmining
UBE2G2|P60604	UBR2|Q8IWV8	0.99316	database
CANX|P27824	VTI1B|Q9UEU0	0.99703	textmining
HOXA2|O43364	HIST1H2BB|P33778	0.94551	database
TRIM33|Q9UPN9	MUTYH|Q9UIF7	0.87549	textmining
RNF169|Q8NCN4	C16orf72|Q14CZ0	0.9453	coexpression
GORASP1|Q9BQQ3	ACBD3|Q9H3P7	0.85362	textmining
GAPDHS|O14556	RNF17|Q9BXT8	0.99976	coexpression
SEC61A1|P61619	VDAC1|P21796	0.92107	textmining
NKX2-5|P52952	TREX1|Q9NSU2	0.99994	textmining
RPS27L|Q71UM5	RIOK3|O14730	0.93207	database
EXOC8|Q8IYI6	DENND1B|Q6P3S1	0.95266	coexpression
NRM|Q8IXM6	GREM1|O60565	0.53958	textmining
RPS19BP1|Q86WX3	COL2A1|P02458	0.99922	textmining
ATF7IP|Q6VMQ6	KIAA2018|Q68DE3	0.99912	coexpression
GPSM2|P81274	KLC2|Q9H0B6	0.97407	cooccurence
ATR|Q13535	SMG1|Q96Q15	0.99997	coexpression;textmining
GNG10|P50151	FZD4|Q9ULV1	0.99394	database
NDUFS4|O43181	CYCS|P99999	0.9957	textmining
PSMD14|O00487	STRAP|Q9Y3F4	1	coexpression
FTSJ1|Q9UET6	RPS19BP1|Q86WX3	0.98907	experiments
SPG11|Q96JI7	TAF1|P21675	0.99902	coexpression
DHRS1|Q96LJ7	BRAP|Q7Z569	0.9993	experiments
EXO1|Q9UQ84	CEP55|Q53EZ4	0.9968	coexpression
RNF113B|Q8IZP6	ADCY10|Q96PN6	0.99986	coexpression
EGF|P01133	MAP3K12|Q12852	0.94688	textmining
NECAP1|Q8NC96	YIPF6|Q96EC8	0.96139	database
C20orf173|Q96LM9	NACA2|Q9H009	0.99873	coexpression
SNAPC2|Q13487	GTF2A2|P52657	0.99686	database
PRPF38A|Q8NAV1	EIF4A3|P38919	0.93943	database
CBX8|Q9HC52	UBAP2L|Q14157	0.91765	database
HSPA12B|Q96MM6	NUP214|P35658	0.9197	database
YES1|P07947	MMP9|P14780	0.9548	textmining
CSE1L|P55060	NIF3L1|Q9GZT8	0.98636	coexpression
C9|P02748	SLC22A9|Q8IVM8	0.91978	coexpression
FAM9B|Q8IZU0	FAM9A|Q8IZU1	0.95484	textmining
THEG|Q9P2T0	C1orf94|Q6P1W5	0.87149	coexpression
RNF168|Q8IYW5	ATR|Q13535	0.99956	textmining
SOX10|P56693	CKAP5|Q14008	0.98935	textmining
C1GALT1|Q9NS00	SPAST|Q9UBP0	0.98993	coexpression
PRPH2|P23942	ALB|P02768	0.99999	textmining
NDUFS4|O43181	CD14|P08571	0.99625	experiments
ARL6|Q9H0F7	ARL13B|Q3SXY8	0.99138	textmining
TEP1|Q99973	CARD8|Q9Y2G2	0.88962	coexpression
IL5|P05113	ITGAX|P20702	0.61738	textmining
HECTD1|Q9ULT8	VPRBP|Q9Y4B6	0.99728	database
CD86|P42081	FUT4|P22083	0.98511	textmining
REST|Q13127	PPP6R3|Q5H9R7	0.93691	coexpression
HIP1R|O75146	TXNDC5|Q8NBS9	0.86459	database
OSM|P13725	FGF2|P09038	0.96149	textmining
CTSG|P08311	FCGR3B|O75015	0.85031	textmining
TOPAZ1|Q8N9V7	CGGBP1|Q9UFW8	0.98381	textmining
ALPK1|Q96QP1	BRWD3|Q6RI45	0.99414	coexpression
COQ9|O75208	ATAD1|Q8NBU5	0.97422	experiments
SEMA3A|Q14563	BDNF|P23560	0.99993	textmining
PDGFB|P01127	GLI3|P10071	0.99675	textmining
WAPAL|Q7Z5K2	AURKB|Q96GD4	0.99999	database
ACTL7A|Q9Y615	KLF17|Q5JT82	0.97656	coexpression
MYO5B|Q9ULV0	MYO1A|Q9UBC5	0.98371	textmining
KEAP1|Q14145	ELANE|P08246	0.99994	textmining
RRBP1|Q9P2E9	ETV6|P41212	0.88904	textmining
CCNB1|P14635	E2F1|Q01094	0.97029	database;textmining
RAB4A|P20338	IFT27|Q9BW83	0.98055	cooccurence
MLC1|Q15049	TCEA1|P23193	0.91123	textmining
MYO1A|Q9UBC5	MYO7B|Q6PIF6	0.95817	textmining
DCX|O43602	BCL11B|Q9C0K0	0.98467	textmining
CD74|P04233	SLC34A2|O95436	0.81088	textmining
FABP4|P15090	ADIPOR1|Q96A54	0.95414	textmining
DERL1|Q9BUN8	SURF4|O15260	0.97789	textmining
SLC8A2|Q9UPR5	GATA3|P23771	0.74221	textmining
AIMP2|Q13155	ATP13A2|Q9NQ11	0.99509	textmining
FBXL15|Q9H469	RNF7|Q9UBF6	0.98794	database
CABS1|Q96KC9	ZNF645|Q8N7E2	0.91674	coexpression
SLC16A3|O15427	CBLL1|Q75N03	0.89341	textmining
SPZ1|Q9BXG8	PAPOLB|Q9NRJ5	0.86413	coexpression
CPXCR1|Q8N123	DDI1|Q8WTU0	0.73744	coexpression
SSTR3|P32745	GRM8|O00222	0.81716	database
IFNA1|P01562	INPP5D|Q92835	0.99795	textmining
CFLAR|O15519	SELE|P16581	0.99746	textmining
CTNNB1|P35222	IFRD2|Q12894	0.9922	textmining
SSTR1|P30872	CCR8|P51685	0.95025	database
TPR|P12270	OMD|Q99983	0.99995	textmining
XPO1|O14980	IPO11|Q9UI26	0.99998	experiments;textmining
SCARB1|Q8WTV0	PCSK9|Q8NBP7	0.99929	textmining
RPA4|Q13156	DCP2|Q8IU60	0.99833	coexpression
DCSTAMP|Q9H295	EDN2|P20800	0.99906	textmining
KLRG1|Q96E93	HIST2H2AA3|Q6FI13	0.98404	textmining
MGRN1|O60291	CDC27|P30260	0.98292	database
CTSC|P53634	HLA-DRA|P01903	0.84148	database
ZPBP|Q9BS86	MAEL|Q96JY0	0.91971	coexpression
TRAPPC2L|Q9UL33	LMAN2|Q12907	0.71566	database
COIL|P38432	NUP210L|Q5VU65	0.9038	coexpression
FIZ1|Q96SL8	MAF|O75444	0.94949	textmining
OPRK1|P41145	CCR8|P51685	0.97667	database
HBEGF|Q99075	IGF1R|P08069	0.95237	textmining
FSD1|Q9BTV5	PIK3CG|P48736	0.99393	textmining
COPB1|P53618	HOOK1|Q9UJC3	0.99989	textmining
DSCC1|Q9BVC3	DTL|Q9NZJ0	0.99999	coexpression
WNT3A|P56704	HES5|Q5TA89	0.99997	textmining
GPX6|P59796	TXN|P10599	0.85059	textmining
EBI3|Q14213	CCR7|P32248	0.99456	textmining
IGFBP5|P24593	SIX5|Q8N196	0.99191	textmining
ASB17|Q8WXJ9	UBE2E2|Q96LR5	0.94098	database
DDX1|Q92499	DDX28|Q9NUL7	0.95499	cooccurence
CYTIP|O60759	GPR65|Q8IYL9	0.99988	coexpression
USP5|P45974	RBPJ|Q06330	0.99965	textmining
MFAP2|P55001	EMILIN1|Q9Y6C2	0.99968	textmining
SLC2A4RG|Q9NR83	EXOC7|Q9UPT5	0.98996	textmining
NANOG|Q9H9S0	CDKN1C|P49918	0.99869	textmining
SYN1|P17600	CAMK2B|Q13554	0.86411	coexpression
ACHE|P22303	HTT|P42858	0.98543	textmining
CD27|P26842	DUSP5|Q16690	0.8556	textmining
PPP1CA|P62136	PPP1R12B|O60237	0.99954	database
RBMXL2|O75526	C8orf74|Q6P047	0.96915	coexpression
[truncated: 377,782 more rows]
