# Supplementary material for: Neglog: Homology-Based Negative Data Sampling Method for Genome-Scale Reconstruction of Human Protein–Protein Interaction Networks
Source: Int J Mol Sci. 2019 Oct 12;20(20):5075. doi: 10.3390/ijms20205075 (PMC6829266; doi:10.3390/ijms20205075)
Supplement: Supplementary file 1 [file ijms-20-05075-s001.zip › supplement file/S8.txt]

EXD1|Q8NHP7	CATSPER4|Q7RTX7	-0.99994	coexpression
PRSS55|Q6UWB4	CST9L|Q9H4G1	-0.8832	coexpression
WDTC1|Q8N5D0	CTNS|O60931	-0.9017	textmining
PLCZ1|Q86YW0	ADGB|Q8N7X0	-0.99995	coexpression
LXN|Q9BS40	MTR|Q99707	-0.95782	textmining
ANO2|Q9NQ90	SYNE2|Q8WXH0	-0.85082	textmining
ABCG8|Q9H221	ABCA6|Q8N139	-0.94391	textmining
HYDIN|Q4G0P3	KIAA1751|Q9C0B2	-0.5561	textmining
MBOAT4|Q96T53	LHX6|Q9UPM6	-0.98604	textmining
SLC4A7|Q9Y6M7	SLC12A4|Q9UP95	-0.99688	textmining
IQCF1|Q8N6M8	KDM4D|Q6B0I6	-0.97314	coexpression
PARP15|Q460N3	PARP14|Q460N5	-0.99746	textmining
PLA2G7|Q13093	MUC7|Q8TAX7	-0.56045	textmining
AKAP10|O43572	WDR11|Q9BZH6	-0.97768	coexpression
PFN4|Q8NHR9	TMEM239|Q8WW34	-0.98511	coexpression
SULT2A1|Q06520	ARMS2|P0C7Q2	-0.99181	textmining
AGFG1|P52594	GDI1|P31150	-0.61198	textmining
TRIM38|O00635	IRF9|Q00978	-0.78498	database
PRSS54|Q6PEW0	CCDC155|Q8N6L0	-0.88221	coexpression
SIGLEC9|Q9Y336	KLK13|Q9UKR3	-0.75267	textmining
LCE1F|Q5T754	SYCE1L|A8MT33	-0.59921	textmining
SLC7A14|Q8TBB6	SLC18B1|Q6NT16	-0.94684	textmining
MCM9|Q9NXL9	ZBTB11|O95625	-0.99724	coexpression
ARL11|Q969Q4	ARL10|Q8N8L6	-0.97362	textmining
SLC22A6|Q4U2R8	SLC5A10|A0PJK1	-0.99639	coexpression
EFHC2|Q5JST6	TXLNG|Q9NUQ3	-0.78658	coexpression
APH1B|Q8WW43	SPACA7|Q96KW9	-0.64428	coexpression
OBFC1|Q9H668	CDK2|P24941	-0.77124	textmining
HSCB|Q8IWL3	TIMM22|Q9Y584	-0.87051	database
NKX6-1|P78426	PTF1A|Q7RTS3	-0.9752	textmining
RABL3|Q5HYI8	RAB43|Q86YS6	-0.95205	textmining
KCNN3|Q9UGI6	KCNA1|Q09470	-0.6297	textmining
PSKH1|P11801	IRAK4|Q9NWZ3	-0.77158	cooccurence
SULT2B1|O00204	PEX16|Q9Y5Y5	-0.87946	textmining
TMEM41B|Q5BJD5	KRTAP4-3|Q9BYR4	-0.68029	textmining
SNRK|Q9NRH2	TCEANC|Q8N8B7	-0.70788	coexpression
PHF5A|Q7RTV0	SLC22A12|Q96S37	-0.96901	textmining
VMP1|Q96GC9	HDAC9|Q9UKV0	-0.97348	textmining
OSBPL5|Q9H0X9	OSBPL11|Q9BXB4	-0.9994	textmining
GTPBP6|O43824	PUF60|Q9UHX1	-0.99958	coexpression
MPP5|Q8N3R9	MALL|Q13021	-0.80195	textmining
GHRH|P01286	GPR176|Q14439	-0.99651	database
ZSWIM4|Q9H7M6	ZNF799|Q96GE5	-0.99063	textmining
APOH|P02749	SLC25A47|Q6Q0C1	-0.63342	coexpression
HCAR1|Q9BXC0	CCL20|P78556	-0.74553	database
OR10A3|P58181	METTL4|Q8N3J2	-0.99974	textmining
CRYGC|P07315	OOEP|A6NGQ2	-0.99874	coexpression
MPZL3|Q6UWV2	MBD5|Q9P267	-0.99971	coexpression
FFAR3|O14843	GNAT3|A8MTJ3	-0.99386	textmining
CMKLR1|Q99788	ODAM|A1E959	-0.94742	textmining
HOXC5|Q00444	RING1|Q06587	-0.93139	textmining
INPP5E|Q9NRR6	PI4KAP1|Q8N8J0	-0.99849	database
TAS2R3|Q9NYW6	TAS2R41|P59536	-1	database;textmining
OXTR|P30559	NR6A1|Q15406	-0.78877	textmining
DGKG|P49619	MBOAT2|Q6ZWT7	-0.98852	database
TENM1|Q9UKZ4	SLC5A8|Q8N695	-0.99157	textmining
MBNL1|Q9NR56	ASPRV1|Q53RT3	-0.9998	textmining
TLR5|O60602	TLR6|Q9Y2C9	-0.92856	textmining
SEPT12|Q8IYM1	OR10J1|P30954	-0.99981	coexpression
SPACA1|Q9HBV2	SPATA19|Q7Z5L4	-0.99969	coexpression
NFKB1|P19838	DLEC1|Q9Y238	-0.82238	textmining
ACTR3C|Q9C0K3	MSL1|Q68DK7	-0.73445	textmining
DRD5|P21918	STAC3|Q96MF2	-0.94239	textmining
AKAP4|Q5JQC9	SLC25A52|Q3SY17	-0.99976	coexpression
GABBR2|O75899	TAS2R14|Q9NYV8	-0.99367	database
GOT1L1|Q8NHS2	ZMYND15|Q9H091	-0.93982	coexpression
ABCA9|Q8IUA7	ABCB10|Q9NRK6	-0.9955	textmining
NUDT7|P0C024	CCDC85C|A6NKD9	-0.84799	textmining
MRGPRX4|Q96LA9	RPS6KL1|Q9Y6S9	-0.94956	textmining
TMED9|Q9BVK6	GBF1|Q92538	-0.94378	database
GPR21|Q99679	GPR1|P46091	-0.89215	textmining
KLHL25|Q9H0H3	FBXO40|Q9UH90	-0.81192	database
PLXNA4|Q9HCM2	SEMA5A|Q13591	-0.96329	textmining
TULP1|O00294	GJA3|Q9Y6H8	-0.90594	textmining
YBX2|Q9Y2T7	RTP2|Q5QGT7	-0.99213	coexpression
HDGFRP3|Q9Y3E1	BSCL2|Q96G97	-0.82344	experiments
COL9A1|P20849	COL24A1|Q17RW2	-0.98705	database
MARCH1|Q8TCQ1	SNRK|Q9NRH2	-0.99945	coexpression
NFAT5|O94916	ZNF782|Q6ZMW2	-0.90755	coexpression
HTR1D|P28221	RLN3|Q8WXF3	-0.73349	database
TTC17|Q96AE7	KIAA1109|Q2LD37	-0.96162	coexpression
CCDC33|Q8N5R6	CATSPER4|Q7RTX7	-0.99945	coexpression
PTPN14|Q15678	PTPRT|O14522	-0.84559	textmining
B9D2|Q9BPU9	WDR19|Q8NEZ3	-0.99148	textmining
PMM2|O15305	GMPPA|Q96IJ6	-0.98164	database
DNMT1|P26358	AIM2|O14862	-0.99726	textmining
TBATA|Q96M53	TSPYL6|Q8N831	-0.87146	coexpression
AVEN|Q9NQS1	NR6A1|Q15406	-0.89258	textmining
TOPAZ1|Q8N9V7	SLC6A16|Q9GZN6	-0.99527	coexpression
TAAR5|O14804	PLIN2|Q99541	-0.70668	textmining
INPP4A|Q96PE3	SAFB2|Q14151	-0.81215	coexpression
PRM3|Q9NNZ6	DCDC2C|A8MYV0	-0.86718	coexpression
HELLS|Q9NRZ9	PRC1|O43663	-0.6616	coexpression;textmining
MBOAT4|Q96T53	TAC1|P20366	-0.74443	textmining
DENR|O43583	XRCC4|Q13426	-0.6097	experiments
RABGAP1L|Q5R372	KLF12|Q9Y4X4	-0.99867	coexpression
KRAS|P01116	LDHC|P07864	-0.82885	textmining
RAB33B|Q9H082	RAB34|Q9BZG1	-0.97972	cooccurence
DCSTAMP|Q9H295	HOPX|Q9BPY8	-0.61534	textmining
SULT6B1|Q6IMI4	GK2|Q14410	-0.98339	coexpression
B4GALNT1|Q00973	GALNT2|Q10471	-0.99494	textmining
WDFY2|Q96P53	MYLK|Q15746	-0.90619	textmining
CDK6|Q00534	STK32C|Q86UX6	-0.99987	cooccurence
SPATA8|Q6RVD6	PAPOLB|Q9NRJ5	-0.62422	coexpression
DNAH8|Q96JB1	GATA1|P15976	-0.7638	textmining
EDA|Q92838	ASB11|Q8WXH4	-0.95865	coexpression
HABP2|Q14520	KLK4|Q9Y5K2	-0.99242	cooccurence
ZSWIM2|Q8NEG5	ZNF541|Q9H0D2	-0.973	coexpression
PRSS38|A1L453	CNTD1|Q8N815	-0.99923	coexpression
KCTD19|Q17RG1	H1FNT|Q75WM6	-0.7513	coexpression
EYA1|Q99502	NKX3-2|P78367	-0.76453	textmining
PTER|Q96BW5	MBOAT4|Q96T53	-0.98657	textmining
PHF5A|Q7RTV0	ELOVL6|Q9H5J4	-0.95959	textmining
OIP5|O43482	TICRR|Q7Z2Z1	-0.88768	coexpression
KLRG2|A4D1S0	VKORC1L1|Q8N0U8	-0.76351	textmining
MSR1|P21757	GPR34|Q9UPC5	-0.91372	coexpression
ARFIP2|P53365	RAET1E|Q8TD07	-0.99542	textmining
TAS2R5|Q9NYW4	ADRA2A|P08913	-0.99987	database
DUSP1|P28562	TYMP|P19971	-0.99466	textmining
NPY|P01303	MBOAT4|Q96T53	-0.94179	textmining
SNRK|Q9NRH2	CHD9|Q3L8U1	-0.96542	coexpression
ALLC|Q8N6M5	LDHC|P07864	-0.99951	coexpression
EFCAB9|A8MZ26	RPGRIP1|Q96KN7	-0.99999	coexpression
C1orf111|Q5T0L3	RNF151|Q2KHN1	-0.99532	coexpression
C3orf58|Q8NDZ4	PCDH11X|Q9BZA7	-0.93483	textmining
TRNT1|Q96Q11	BASP1|P80723	-0.7308	experiments
PDE6B|P35913	MFRP|Q9BY79	-0.86738	textmining
ANLN|Q9NQW6	SSH2|Q76I76	-0.99168	experiments
CMTM2|Q8TAZ6	TSSK1B|Q9BXA7	-0.77899	coexpression
GCNT7|Q6ZNI0	MUC15|Q8N387	-0.99907	database
NLRP3|Q96P20	ZC3H8|Q8N5P1	-0.9863	experiments
GLCE|O94923	AKT1|P31749	-0.98828	textmining
PRKACG|P22612	SCP2D1|Q9UJQ7	-0.98093	coexpression
OBP2B|Q9NPH6	OR2J3|O76001	-0.99997	textmining
ENTPD2|Q9Y5L3	TRIM33|Q9UPN9	-0.86455	textmining
TIPIN|Q9BVW5	PDSS1|Q5T2R2	-0.83622	coexpression
GNG2|P59768	GPR20|Q99678	-0.97425	database
SLC7A13|Q8TCU3	SLC25A48|Q6ZT89	-0.82953	textmining
CA10|Q9NS85	CA6|P23280	-0.92785	cooccurence;textmining
MUC20|Q8N307	MUC15|Q8N387	-0.83795	database;textmining
LGALS3BP|Q08380	FAM49B|Q9NUQ9	-0.99851	database
XYLT2|Q9H1B5	GPR180|Q86V85	-0.99407	textmining
ADAM2|Q99965	TGIF2LX|Q8IUE1	-0.84859	coexpression
A4GNT|Q9UNA3	MUC21|Q5SSG8	-0.99988	database
CSHL1|Q14406	PRDM10|Q9NQV6	-0.99942	textmining
DAW1|Q8N136	LRRC72|A6NJI9	-0.94064	coexpression
ZCCHC11|Q5TAX3	DEPDC5|O75140	-0.99781	coexpression
SOX17|Q9H6I2	MESP1|Q9BRJ9	-0.99527	textmining
TTL|Q8NG68	STATH|P02808	-0.99974	textmining
SCP2D1|Q9UJQ7	IGSF11|Q5DX21	-0.83001	coexpression
ZDHHC15|Q96MV8	NXF5|Q9H1B4	-0.73572	textmining
HDAC10|Q969S8	SIRT3|Q9NTG7	-0.83373	textmining
TEX264|Q9Y6I9	TOR4A|Q9NXH8	-0.99925	database
SLC4A7|Q9Y6M7	COX11|Q9Y6N1	-0.98927	textmining
ZNF699|Q32M78	WASH2P|Q6VEQ5	-0.9989	textmining
MEFV|O15553	FPR2|P25090	-0.77523	coexpression
AES|Q08117	DBP|Q10586	-0.65255	textmining
GPX6|P59796	CYP2C8|P10632	-0.99208	database
LRRTM2|O43300	ELFN2|Q5R3F8	-1	textmining
AKT1|P31749	ENTPD5|O75356	-0.76741	textmining
SH3YL1|Q96HL8	ZDHHC6|Q9H6R6	-0.97819	textmining
RNASE11|Q8TAA1	ZCCHC13|Q8WW36	-0.94539	coexpression
BPIFB6|Q8NFQ5	BPIFA1|Q9NP55	-0.8201	textmining
TEX37|Q96LM6	TSSK3|Q96PN8	-0.63644	textmining
GALNTL5|Q7Z4T8	RANBP17|Q9H2T7	-0.88104	textmining
DDX25|Q9UHL0	FAM57B|Q71RH2	-0.97524	coexpression
SDHD|O14521	TLR6|Q9Y2C9	-0.7975	textmining
AP5M1|Q9H0R1	VPS26A|O75436	-0.99968	coexpression
MOGAT2|Q3SYC2	LIPF|P07098	-0.99996	database
CALR3|Q96L12	C15orf60|Q7Z4M0	-0.96864	coexpression
SPACA3|Q8IXA5	SPACA4|Q8TDM5	-0.99727	coexpression;textmining
CCNB2|O95067	AUNIP|Q9H7T9	-0.93036	coexpression
NANOG|Q9H9S0	CXCL12|P48061	-0.98326	textmining
GCNT7|Q6ZNI0	GPCPD1|Q9NPB8	-0.99994	coexpression
CCDC132|Q96JG6	EDEM3|Q9BZQ6	-0.94318	coexpression
OR13A1|Q8NGR1	PRKACG|P22612	-0.99997	database
KRT25|Q7Z3Z0	ODF3|Q96PU9	-0.65529	coexpression
ROPN1B|Q9BZX4	PCP2|Q8IVA1	-0.87271	coexpression
FUT7|Q11130	FUT11|Q495W5	-0.80622	textmining
GSTZ1|O43708	ELTD1|Q9HBW9	-0.99343	textmining
CDK2|P24941	ZNF420|Q8TAQ5	-0.97555	experiments
CSE1L|P55060	WDR75|Q8IWA0	-0.99126	coexpression
SLC9C2|Q5TAH2	VCX3B|Q9H321	-0.99845	coexpression
PPEF1|O14829	CNTD1|Q8N815	-0.98695	coexpression
CNKSR1|Q969H4	MAP3K9|P80192	-0.72239	experiments
TEX14|Q8IWB6	KRT25|Q7Z3Z0	-0.97036	coexpression
SPATA8|Q6RVD6	BRDT|Q58F21	-0.68486	coexpression
APOL4|Q9BPW4	ABCA13|Q86UQ4	-0.99884	textmining
OTOA|Q7RTW8	TSSK1B|Q9BXA7	-0.97157	coexpression
LPIN2|Q92539	N4BP2L2|Q92802	-0.92233	coexpression
GAD1|Q99259	LHX6|Q9UPM6	-0.56674	textmining
GAPDHS|O14556	GPX8|Q8TED1	-0.68447	experiments
ADAM29|Q9UKF5	PRPS1L1|P21108	-0.92211	coexpression
CCDC63|Q8NA47	RNF133|Q8WVZ7	-0.80849	coexpression
ALDH8A1|Q9H2A2	DPP3|Q9NY33	-0.86429	experiments
ALOX12B|O75342	GPANK1|O95872	-0.9184	experiments
PIP|P12273	CST2|P09228	-0.92165	textmining
FIGF|O43915	AHSG|P02765	-0.68201	database
ANO3|Q9BYT9	OR6B3|Q8NGW1	-0.99978	textmining
P2RY2|P41231	P2RX5|Q93086	-0.967	textmining
PRSS54|Q6PEW0	ACSBG2|Q5FVE4	-0.89896	coexpression
CXCL11|O14625	HRH3|Q9Y5N1	-0.99741	database
PRKAA1|Q13131	CDKL4|Q5MAI5	-0.98888	cooccurence
OR56A4|Q8NGH8	PRKACG|P22612	-0.99997	database
RHBDF1|Q96CC6	SNRNP25|Q9BV90	-0.99817	textmining
DIS3L2|Q8IYB7	ATG2B|Q96BY7	-0.95925	coexpression
TTC17|Q96AE7	BRWD1|Q9NSI6	-0.91932	coexpression
SLC39A9|Q9NUM3	SLC39A10|Q9ULF5	-0.96384	textmining
TRPM5|Q9NZQ8	TRPC5|Q9UL62	-0.99969	textmining
DUSP16|Q9BY84	EXT2|Q93063	-0.66162	textmining
GGTLC2|Q14390	GGT6|Q6P531	-0.99624	textmining
MPO|P05164	PLA2G7|Q13093	-0.77439	textmining
C20orf26|Q8NHU2	ZNF445|P59923	-0.99782	textmining
ULK4|Q96C45	C9orf156|Q9BU70	-1	coexpression
NEMF|O60524	DPP8|Q6V1X1	-0.96986	coexpression
GHRH|P01286	GAN|Q9H2C0	-0.69017	textmining
CDY2A|Q9Y6F7	ADAM30|Q9UKF2	-0.9905	coexpression
ZNF688|P0C7X2	ZSCAN2|Q7Z7L9	-0.99918	textmining
AVPR1B|P47901	LTB4R2|Q9NPC1	-0.67992	database
C15orf60|Q7Z4M0	RBMXL3|Q8N7X1	-0.97998	coexpression
CA8|P35219	HOPX|Q9BPY8	-0.64284	textmining
VPS13B|Q7Z7G8	MFAP4|P55083	-0.99984	textmining
CCKAR|P32238	ARHGEF25|Q86VW2	-0.82313	database
STARD6|P59095	ABHD1|Q96SE0	-0.99997	coexpression
NDUFA1|O15239	HMGCL|P35914	-0.99946	textmining
STAG1|Q8WVM7	ZNF506|Q5JVG8	-0.96183	coexpression
TRIM42|Q8IWZ5	C1orf111|Q5T0L3	-0.60154	coexpression
C22orf23|Q9BZE7	SHCBP1L|Q9BZQ2	-0.98801	coexpression
ADIG|Q0VDE8	SLC25A52|Q3SY17	-0.99999	coexpression
SLC22A13|Q9Y226	KL|Q9UEF7	-0.91532	coexpression
QDPR|P09417	ANO5|Q75V66	-0.97928	textmining
SLC25A2|Q9BXI2	CRISP2|P16562	-0.99999	coexpression
CELSR2|Q9HCU4	MLXIPL|Q9NP71	-0.81885	textmining
FUT4|P22083	FUT8|Q9BYC5	-0.98819	textmining
MYH14|Q7Z406	PAK2|Q13177	-0.62146	database;textmining
HAO1|Q9UJM8	RDH16|O75452	-0.99995	coexpression
TTC14|Q96N46	LCOR|Q96JN0	-0.66975	coexpression
IQCF1|Q8N6M8	FBXO39|Q8N4B4	-0.9269	coexpression
KLHL10|Q6JEL2	STARD6|P59095	-0.77577	coexpression
VPS39|Q96JC1	TAOK3|Q9H2K8	-0.99646	coexpression
OPN5|Q6U736	EQTN|Q9NQ60	-0.85989	coexpression
JAG2|Q9Y219	TCEA1|P23193	-0.52506	textmining
PDHB|P11177	ME1|P48163	-0.94574	database
CRISP1|P54107	WFDC10A|Q9H1F0	-0.88762	textmining
ROPN1B|Q9BZX4	SLC2A14|Q8TDB8	-0.85954	coexpression
EEPD1|Q7L9B9	PNCK|Q6P2M8	-0.97378	textmining
LYZL4|Q96KX0	KRT25|Q7Z3Z0	-0.99859	coexpression
FOXA1|P55317	NFIX|Q14938	-0.65228	experiments
ADIPOQ|Q15848	HDAC9|Q9UKV0	-0.97486	textmining
ERBB3|P21860	DUSP6|Q16828	-0.89437	textmining
REM1|O75628	OGN|P20774	-0.64519	textmining
LPIN2|Q92539	ZRANB1|Q9UGI0	-0.7934	coexpression
LCA5L|O95447	TXNDC2|Q86VQ3	-0.99652	coexpression
FLVCR2|Q9UPI3	SLC25A20|O43772	-0.99999	textmining
VPS13B|Q7Z7G8	PTPRJ|Q12913	-0.95438	coexpression
GNB3|P16520	APLN|Q9ULZ1	-0.84361	database
ALLC|Q8N6M5	TSSK2|Q96PF2	-0.98735	coexpression
MT3|P25713	CARD18|P57730	-0.71762	textmining
INHBE|P58166	SP7|Q8TDD2	-0.97094	coexpression;textmining
EOMES|O95936	CER1|O95813	-0.99879	textmining
HRASLS|Q9HDD0	EXD1|Q8NHP7	-0.87306	coexpression
UIMC1|Q96RL1	HIST1H2BL|Q99880	-0.67825	database
ZDHHC19|Q8WVZ1	TBATA|Q96M53	-0.98704	coexpression
GRM8|O00222	TAS2R13|Q9NYV9	-0.99862	database
WDR70|Q9NW82	PARP8|Q8N3A8	-0.96578	textmining
OR10H4|Q8NGA5	CNGA4|Q8IV77	-0.99958	textmining
DYNLRB2|Q8TF09	BANF2|Q9H503	-0.91266	coexpression
CYP51A1|Q16850	CYP4F12|Q9HCS2	-1	cooccurence
SLU7|O95391	PPIL1|Q9Y3C6	-0.96218	database
SALL4|Q9UJQ4	AASS|Q9UDR5	-0.98403	coexpression
KCNK10|P57789	LGALS16|A8MUM7	-0.99596	textmining
TRIM37|O94972	FAM20C|Q8IXL6	-0.78529	textmining
SPAG11B|Q08648	DEFB4A|O15263	-0.82834	textmining
GPR27|Q9NS67	OR2W1|Q9Y3N9	-1	textmining
DNAH8|Q96JB1	NDUFA5|Q16718	-0.84355	textmining
RSG1|Q9BU20	HMX1|Q9NP08	-0.99245	coexpression
BCL6B|Q8N143	SOHLH1|Q5JUK2	-0.95865	textmining
CALR3|Q96L12	BOD1L2|Q8IYS8	-0.77411	coexpression
CCDC103|Q8IW40	OR7E24|Q6IFN5	-0.99999	coexpression
OR4S2|Q8NH73	OR52B4|Q8NGK2	-1	textmining
FGF4|P08620	BARX1|Q9HBU1	-0.91352	textmining
CDC14A|Q9UNH5	TTC39B|Q5VTQ0	-0.93001	coexpression
CNOT6L|Q96LI5	PARP8|Q8N3A8	-0.94058	coexpression
CCNY|Q8ND76	MUC5B|Q9HC84	-0.98459	textmining
TTL|Q8NG68	NRL|P54845	-0.99997	textmining
MDH1B|Q5I0G3	SOHLH1|Q5JUK2	-0.84389	coexpression
CHRND|Q07001	SLC25A26|Q70HW3	-0.99616	textmining
HIST1H2AC|Q93077	SAP30BP|Q9UHR5	-0.74712	database
STS|P08842	ING2|Q9H160	-0.9888	textmining
AP5M1|Q9H0R1	APPL1|Q9UKG1	-0.99994	textmining
KMT2E|Q8IZD2	DOCK5|Q9H7D0	-0.99873	coexpression
CDHR5|Q9HBB8	GUCA2B|Q16661	-0.90437	coexpression
ACAP2|Q15057	SLC12A6|Q9UHW9	-0.89066	coexpression
CDKL5|O76039	FRMPD4|Q14CM0	-0.9379	coexpression
NRN1|Q9NPD7	NLE1|Q9NVX2	-0.88091	textmining
IRGC|Q6NXR0	TXNDC2|Q86VQ3	-0.99999	coexpression
NKX6-2|Q9C056	FOXO1|Q12778	-0.99993	textmining
ZSCAN22|P10073	SPATA21|Q7Z572	-1	textmining
ASZ1|Q8WWH4	TSPY10|P0CW01	-0.9646	coexpression
GARNL3|Q5VVW2	HECTD4|Q9Y4D8	-0.82849	textmining
SUMF2|Q8NBJ7	STX2|P32856	-0.64664	textmining
ENPP4|Q9Y6X5	LDLRAD1|Q5T700	-0.95114	textmining
ZPBP|Q9BS86	CCDC103|Q8IW40	-0.8542	coexpression
TRPM4|Q8TD43	KCNA2|P16389	-0.95334	textmining
ARHGAP15|Q53QZ3	LINS|Q8NG48	-0.94237	coexpression
ETV5|P41161	UST|Q9Y2C2	-0.97786	textmining
GALR3|O60755	HCAR2|Q8TDS4	-0.99955	database
CXCR3|P49682	HCAR2|Q8TDS4	-0.98473	database
SPATA31E1|Q6ZUB1	RGS22|Q8NE09	-0.86078	coexpression
PLD3|Q8IV08	PLA2G4C|Q9UP65	-1	database
CCDC11|Q96M91	GOLGA6L2|Q8N9W4	-0.85975	coexpression
SLC25A1|P53007	TCFL5|Q9UL49	-0.77578	textmining
DDX25|Q9UHL0	PKNOX2|Q96KN3	-0.9638	textmining
CASP14|P31944	PRAMEF2|O60811	-0.86106	textmining
TTC7A|Q9ULT0	NOTO|A8MTQ0	-0.60088	textmining
BTN3A1|O00481	ZNF493|Q6ZR52	-0.99996	coexpression
STK32B|Q9NY57	TSSK1B|Q9BXA7	-0.99996	cooccurence
DDX3Y|O15523	HOPX|Q9BPY8	-0.95761	textmining
KIAA0947|Q9Y2F5	INTS5|Q6P9B9	-0.97094	database
RAET1L|Q5VY80	HR|O43593	-0.8101	textmining
GIF|P27352	LMBRD1|Q9NUN5	-0.97208	textmining
CYP4F22|Q6NT55	CYP2S1|Q96SQ9	-1	cooccurence
SLC24A5|Q71RS6	TGOLN2|O43493	-0.73942	textmining
MPI|P34949	ALG3|Q92685	-0.99677	textmining
YBX2|Q9Y2T7	GTSF1L|Q9H1H1	-0.84323	coexpression
SOX2|P48431	SP8|Q8IXZ3	-0.75022	textmining
ZSWIM2|Q8NEG5	KRT25|Q7Z3Z0	-0.9448	coexpression
HOXA10|P31260	IGF2|P01344	-0.75062	textmining
CDIPT|O14735	CD248|Q9HCU0	-0.99789	textmining
FAM46C|Q5VWP2	MB21D2|Q8IYB1	-0.98694	textmining
PPEF1|O14829	UBE2U|Q5VVX9	-0.78296	coexpression
OR51I2|Q9H344	RNF183|Q96D59	-0.98058	textmining
ZSCAN23|Q3MJ62	ZSCAN20|P17040	-0.98569	experiments
FABP4|P15090	HSD17B6|O14756	-0.96901	textmining
ZBED6CL|Q96FA7	FAM126B|Q8IXS8	-0.83429	textmining
MT3|P25713	KAT8|Q9H7Z6	-0.60605	textmining
SPINT4|Q6UDR6	DEFB128|Q7Z7B8	-0.73282	coexpression
KRT78|Q8N1N4	KRTAP10-8|P60410	-0.71541	textmining
ZNF645|Q8N7E2	AGBL5|Q8NDL9	-0.82454	coexpression
CYP46A1|Q9Y6A2	DGKB|Q9Y6T7	-1	coexpression
CYP51A1|Q16850	COASY|Q13057	-1	textmining
OR52K1|Q8NGK4	ASCL3|Q9NQ33	-0.99137	textmining
PCDH12|Q9NPG4	GJB3|O75712	-0.53484	textmining
GNG13|Q9P2W3	OR5D13|Q8NGL4	-0.8555	database
NLRP9|Q7RTR0	OR51E2|Q9H255	-1	coexpression
HCAR2|Q8TDS4	GPSM1|Q86YR5	-0.99641	database
NLRC5|Q86WI3	BTN3A1|O00481	-0.99974	coexpression
DOCK5|Q9H7D0	SCAF11|Q99590	-0.99637	coexpression
NOP16|Q9Y3C1	GNL3|Q9BVP2	-0.92682	coexpression
PCDHB4|Q9Y5E5	PTPN2|P17706	-0.99955	fusion
TAS2R13|Q9NYV9	CXCL2|P19875	-0.99516	database
ZFP30|Q9Y2G7	ARHGEF10L|Q9HCE6	-0.98449	textmining
DAW1|Q8N136	PAPOLB|Q9NRJ5	-0.97534	coexpression
H1FNT|Q75WM6	PCDH20|Q8N6Y1	-0.99987	coexpression
ATP11C|Q8NB49	KLHL4|Q9C0H6	-0.99996	coexpression
SNAI2|O43623	FLT4|P35916	-0.95046	textmining
SNRK|Q9NRH2	KDM5A|P29375	-0.67306	coexpression
BCHE|P06276	STAC3|Q96MF2	-0.93512	textmining
TEX12|Q9BXU0	SPACA7|Q96KW9	-0.89791	coexpression
NEMF|O60524	DHX15|O43143	-0.87721	experiments
HS3ST1|O14792	HS3ST4|Q9Y661	-0.99962	cooccurence;textmining
TIPARP|Q7Z3E1	QPCT|Q16769	-0.89091	textmining
TAS1R1|Q7RTX1	ADAM30|Q9UKF2	-0.99995	coexpression
SIRT2|Q8IXJ6	PKN1|Q16512	-0.92088	textmining
H2BFS|P57053	HDAC8|Q9BY41	-0.84988	database
CACNG6|Q9BXT2	OR2AG1|Q9H205	-0.99759	textmining
PRDM10|Q9NQV6	ID3|Q02535	-0.8834	textmining
GALNT18|Q6P9A2	SNX24|Q9Y343	-0.99812	textmining
ADIPOQ|Q15848	MED23|Q9ULK4	-0.57334	database;textmining
IRGC|Q6NXR0	DCDC2C|A8MYV0	-1	coexpression
ZCCHC13|Q8WW36	RGPD4|Q7Z3J3	-0.88006	coexpression
NXNL1|Q96CM4	GUCD1|Q96NT3	-0.88209	textmining
TBC1D21|Q8IYX1	FTMT|Q8N4E7	-0.99911	coexpression
HBG1|P69891	NR2F2|P24468	-0.94722	textmining
GPR17|Q13304	RXFP3|Q9NSD7	-0.80658	database
GLB1L|Q6UWU2	COX7B2|Q8TF08	-0.99419	coexpression
SLC17A7|Q9P2U7	FAIM2|Q9BWQ8	-0.94618	coexpression
DNAH8|Q96JB1	DNAH2|Q9P225	-0.93178	database
LDHAL6B|Q9BYZ2	DEFB123|Q8N688	-0.98668	coexpression
MCM9|Q9NXL9	MCM8|Q9UJA3	-0.99172	experiments;database;cooccurence;textmining
CDK20|Q8IZL9	PIM1|P11309	-0.7748	cooccurence
DYNLRB2|Q8TF09	TSSK1B|Q9BXA7	-0.80404	coexpression
POF1B|Q8WVV4	DNAH5|Q8TE73	-0.90141	textmining
QRFPR|Q96P65	GCGR|P47871	-0.99163	database
EXD1|Q8NHP7	EQTN|Q9NQ60	-0.94217	coexpression
CYP46A1|Q9Y6A2	CYP2U1|Q7Z449	-1	cooccurence;textmining
PGAP3|Q96FM1	PIGW|Q7Z7B1	-0.99836	textmining
COL6A2|P12110	HYLS1|Q96M11	-0.95916	textmining
CYTH3|O43739	RASGRP3|Q8IV61	-0.95708	textmining
BTN3A1|O00481	HERC1|Q15751	-0.99565	coexpression
SLC38A2|Q96QD8	DNAH8|Q96JB1	-0.59658	textmining
ACRBP|Q8NEB7	CATSPER3|Q86XQ3	-0.99954	coexpression
GLB1|P16278	ARSH|Q5FYA8	-0.86197	textmining
OTC|P00480	SEC14L2|O76054	-0.93151	textmining
ALG1|Q9BT22	ALG12|Q9BV10	-0.99383	textmining
HIPK4|Q8NE63	CRISP2|P16562	-0.99993	coexpression
SYNGR3|O43761	ZNF230|Q9UIE0	-0.9811	textmining
CLDN6|P56747	CA14|Q9ULX7	-0.8094	coexpression
LETM1|O95202	ILF3|Q12906	-0.99312	experiments
GPR113|Q8IZF5	TAS2R42|Q7RTR8	-1	textmining
DMTF1|Q9Y222	ZNF224|Q9NZL3	-0.95067	coexpression
GPAM|Q9HCL2	AWAT1|Q58HT5	-0.99996	textmining
PRSS38|A1L453	MAGEB6|Q8N7X4	-0.99982	coexpression
MRP63|Q9BQC6	MRPL36|Q9P0J6	-0.55206	database
REST|Q13127	SLTM|Q9NWH9	-0.97324	coexpression
TMOD4|Q9NZQ9	DUPD1|Q68J44	-0.67849	coexpression
BTN3A1|O00481	RNF213|Q63HN8	-0.9976	coexpression
CMKLR1|Q99788	PLEKHM3|Q6ZWE6	-0.99812	textmining
PSG1|P11464	PSG4|Q00888	-0.98354	coexpression;textmining
TRAPPC10|P48553	ULK4|Q96C45	-1	coexpression
RALA|P11233	ALLC|Q8N6M5	-0.99928	textmining
DBP|Q10586	SRPX2|O60687	-0.65499	textmining
SCML2|Q9UQR0	TXLNG|Q9NUQ3	-0.90111	coexpression
STAG2|Q8N3U4	PIP5K1A|Q99755	-0.65993	experiments
WAC|Q9BTA9	DDX4|Q9NQI0	-0.89314	textmining
NPL|Q9BXD5	IK|Q13123	-0.99478	textmining
SEPT12|Q8IYM1	TRIML1|Q8N9V2	-0.97179	coexpression
SCAPER|Q9BY12	EVI5|O60447	-0.81296	coexpression
OSBPL8|Q9BZF1	STXBP3|O00186	-0.95304	coexpression
OCIAD1|Q9NX40	MRPL49|Q13405	-0.93866	textmining
OR2L13|Q8N349	SGCZ|Q96LD1	-0.99604	textmining
OR1Q1|Q15612	TRIM58|Q8NG06	-0.99994	textmining
UGT3A1|Q6NUS8	ACMSD|Q8TDX5	-0.71874	coexpression
SLC5A7|Q9GZV3	SMUG1|Q53HV7	-0.96885	textmining
TCP11|Q8WWU5	GK2|Q14410	-0.99816	coexpression
RNASE11|Q8TAA1	MCMDC2|Q4G0Z9	-0.99164	coexpression
TSSK1B|Q9BXA7	OR7E24|Q6IFN5	-0.99992	coexpression
CLK4|Q9HAZ1	MPPE1|Q53F39	-0.99049	coexpression
LPPR5|Q32ZL2	PET100|P0DJ07	-0.99648	textmining
MGAT4C|Q9UBM8	CD1C|P29017	-0.99996	textmining
ZFP36L2|P47974	ZFP36L1|Q07352	-0.97603	textmining
CYP2C8|P10632	HAO1|Q9UJM8	-0.99998	coexpression
ZNF700|Q9H0M5	CNOT6L|Q96LI5	-0.93261	coexpression
TRIM42|Q8IWZ5	EFCAB3|Q8N7B9	-0.71958	coexpression
E2F2|Q14209	E2F5|Q15329	-0.92617	textmining
GFAP|P14136	OPA1|O60313	-0.95547	textmining
RTP3|Q9BQQ7	SLC25A47|Q6Q0C1	-0.99238	coexpression
SDHC|Q99643	MYOCD|Q8IZQ8	-0.93051	textmining
CIB4|A0PJX0	PCP2|Q8IVA1	-0.98787	coexpression
TMPRSS13|Q9BYE2	KLK11|Q9UBX7	-0.99931	cooccurence
WDFY2|Q96P53	NDUFAF3|Q9BU61	-0.89415	textmining
GIF|P27352	TCN1|P20061	-0.74841	database;textmining
LYZL4|Q96KX0	ZPBP2|Q6X784	-0.97848	coexpression
SPATA4|Q8NEY3	VCX3A|Q9NNX9	-0.9927	coexpression
P2RX3|P56373	P2RY6|Q15077	-0.99931	textmining
NEK7|Q8TDX7	DENND1B|Q6P3S1	-0.94316	textmining
VCX|Q9H320	ARSE|P51690	-0.7764	textmining
C12orf40|Q86WS4	ANHX|E9PGG2	-0.5035	coexpression
TSHB|P01222	SLC20A2|Q08357	-0.81921	textmining
IMPACT|Q9P2X3	BEST1|O76090	-0.94051	textmining
GCNT7|Q6ZNI0	N4BP2L2|Q92802	-0.99595	coexpression
CCT8L2|Q96SF2	OR10J1|P30954	-0.99585	coexpression
GBA|P04062	GBA2|Q9HCG7	-0.93878	database;textmining
CPB2|Q96IY4	PON3|Q15166	-0.98493	coexpression
GSTZ1|O43708	LGI1|O95970	-0.99484	textmining
PRSS55|Q6UWB4	FOXR2|Q6PJQ5	-0.88323	coexpression
MRPL49|Q13405	DDO|Q99489	-0.91479	textmining
KLRB1|Q12918	CXCR3|P49682	-0.96694	textmining
MST1R|Q04912	PRDM10|Q9NQV6	-0.9692	textmining
TEX40|Q9NTU4	DCDC2C|A8MYV0	-0.90411	coexpression
POLR2B|P30876	NTPCR|Q9BSD7	-0.99703	database
MT2A|P02795	MTF1|Q14872	-0.71885	textmining
CCDC63|Q8NA47	BHMG1|C9JSJ3	-0.94615	coexpression
WDR37|Q9Y2I8	NLE1|Q9NVX2	-0.99731	cooccurence
FAM81B|Q96LP2	SPATA6|Q9NWH7	-0.87834	coexpression
SUN3|Q8TAQ9	PRPS1L1|P21108	-0.98571	coexpression
TAS2R4|Q9NYW5	BANP|Q8N9N5	-0.99635	coexpression
NGLY1|Q96IV0	DPAGT1|Q9H3H5	-0.95699	textmining
KERA|O60938	PRDM10|Q9NQV6	-0.9904	textmining
NODAL|Q96S42	DNAH1|Q9P2D7	-0.99782	textmining
EXPH5|Q8NEV8	RPH3A|Q9Y2J0	-0.93568	textmining
ASB17|Q8WXJ9	RGSL1|A5PLK6	-0.91561	coexpression
ZNF497|Q6ZNH5	OR13G1|Q8NGZ3	-0.99997	textmining
GDF9|O60383	HAS2|Q92819	-0.56173	textmining
G6PC|P35575	UCP2|P55851	-0.79858	textmining
UNC5B|Q8IZJ1	NTNG2|Q96CW9	-0.83771	textmining
GLT6D1|Q7Z4J2	OSBPL10|Q9BXB5	-1	textmining
ASGR1|P07306	RDH16|O75452	-0.57657	coexpression
ACSM1|Q08AH1	NLN|Q9BYT8	-0.99995	textmining
ATP6V0A2|Q9Y487	VPS45|Q9NRW7	-0.81431	textmining
TCTN3|Q6NUS6	DDX59|Q5T1V6	-0.99976	textmining
PROK2|Q9HC23	GPR132|Q9UNW8	-0.89104	database
RBMY1C|P0DJD4	THEG|Q9P2T0	-0.99377	coexpression
H1FNT|Q75WM6	C10orf62|Q5T681	-0.92871	coexpression
ASZ1|Q8WWH4	HIPK4|Q8NE63	-0.56065	coexpression
SPEM1|Q8N4L4	DEFB134|Q4QY38	-0.97192	coexpression
CCL27|Q9Y4X3	TAS2R13|Q9NYV9	-0.99121	database
LRFN4|Q6PJG9	RTN3|O95197	-0.99998	database
GPR82|Q96P67	GPR171|O14626	-0.9665	textmining
PSG1|P11464	KRTAP26-1|Q6PEX3	-0.83725	coexpression
XCL2|Q9UBD3	NTSR1|P30989	-0.93468	database
AMICA1|Q86YT9	PIK3CD|O00329	-0.99277	textmining
IRGC|Q6NXR0	AK8|Q96MA6	-1	coexpression
ZNF407|Q9C0G0	EXOC1|Q9NV70	-0.76777	coexpression
TAS2R7|Q9NYW3	GRM7|Q14831	-0.9999	database
GNG13|Q9P2W3	OR5T1|Q8NG75	-0.9654	database
C2orf57|Q53QW1	SLCO6A1|Q86UG4	-0.99128	coexpression
ZNF236|Q9UL36	BRWD1|Q9NSI6	-0.92195	coexpression
ACAP2|Q15057	CPPED1|Q9BRF8	-0.99689	coexpression
APOA5|Q6Q788	ADIPOQ|Q15848	-0.98214	textmining
B4GALNT1|Q00973	EXTL2|Q9UBQ6	-0.99983	textmining
GCNT3|O95395	B3GNT6|Q6ZMB0	-0.9914	database;textmining
HGF|P14210	CXCL12|P48061	-0.71952	textmining
SULF1|Q8IWU6	SUMF1|Q8NBK3	-0.99972	cooccurence
TCF7|P36402	CDX2|Q99626	-0.99772	textmining
SYCP3|Q8IZU3	TEX38|Q6PEX7	-0.9907	coexpression
DAPK3|O43293	NUAK2|Q9H093	-0.8306	cooccurence
HABP2|Q14520	MBOAT4|Q96T53	-0.98531	textmining
COL14A1|Q05707	PAGE1|O75459	-0.63922	textmining
HERC6|Q8IVU3	KLHL21|Q9UJP4	-0.63453	database
SYCP3|Q8IZU3	HIST1H2BH|Q93079	-0.76084	database
DUOXA2|Q1HG44	CHST4|Q8NCG5	-0.97183	coexpression
LRRC4|Q9HBW1	LRRC24|Q50LG9	-0.99507	textmining
VAMP7|P51809	SERINC1|Q9NRX5	-0.98271	coexpression
INTS6|Q9UL03	TAF5|Q15542	-0.78552	database
RBMY1F|Q15415	SLC6A16|Q9GZN6	-0.99923	coexpression
DAW1|Q8N136	BOD1L2|Q8IYS8	-0.97226	coexpression
HACE1|Q8IYU2	FBXO15|Q8NCQ5	-0.91015	database
SLC22A14|Q9Y267	ADIG|Q0VDE8	-0.99875	coexpression
TNFRSF14|Q92956	MMEL1|Q495T6	-0.97376	textmining
KBTBD2|Q8IY47	ZBTB11|O95625	-0.99138	coexpression
TULP2|O00295	TSKS|Q9UJT2	-0.79464	coexpression
KMT2E|Q8IZD2	GPBP1|Q86WP2	-0.99424	coexpression
ZPBP|Q9BS86	C5orf60|A6NFR6	-0.93408	coexpression
SIX5|Q8N196	PRDM10|Q9NQV6	-0.89135	textmining
MTERFD3|Q49AM1	MTERF|Q99551	-0.99925	textmining
ABCG2|Q9UNQ0	HPGDS|O60760	-0.78711	textmining
TAS2R9|Q9NYW1	IL8|P10145	-0.99746	database
STK32B|Q9NY57	PAK3|O75914	-0.99931	cooccurence
ASB17|Q8WXJ9	FBXO32|Q969P5	-0.87011	database
TAS2R8|Q9NYW2	GABBR1|Q9UBS5	-0.98103	database
TTC7A|Q9ULT0	CTSO|P43234	-0.98219	textmining
ZNF407|Q9C0G0	SLFN12L|Q6IEE8	-0.98533	coexpression
NUP93|Q8N1F7	POM121C|A8CG34	-0.73042	database
TRIM9|Q9C026	ASB14|A6NK59	-0.98475	database
BTBD11|A6QL63	OR1J4|Q8NGS1	-0.99994	textmining
CYP2A13|Q16696	CYP27C1|Q4G0S4	-0.99999	cooccurence
PARP2|Q9UGN5	PARP14|Q460N5	-0.93262	textmining
PRSS50|Q9UI38	SYCE3|A1L190	-0.96195	coexpression
SLC15A3|Q8IY34	IGSF6|O95976	-0.99999	coexpression
SLC2A4|P14672	GK3P|Q14409	-0.87436	textmining
PTPN2|P17706	FAM129B|Q96TA1	-0.95151	textmining
MOV10L1|Q9BXT6	FAM46D|Q8NEK8	-0.62039	coexpression
SLC6A16|Q9GZN6	NT5C1B|Q96P26	-0.99658	coexpression
KLF16|Q9BXK1	FOXA3|P55318	-0.97265	experiments
GNG13|Q9P2W3	OR51S1|Q8NGJ8	-0.88857	database
ST3GAL2|Q16842	LGALS7|P47929	-0.83007	textmining
HRH2|P25021	GPBAR1|Q8TDU6	-0.9651	database
HIATL1|Q5SR56	HECTD4|Q9Y4D8	-0.93594	textmining
SPATA8|Q6RVD6	SOHLH1|Q5JUK2	-0.55318	coexpression
ELOVL6|Q9H5J4	DAND5|Q8N907	-0.99833	textmining
HOXA2|O43364	PHOX2B|Q99453	-0.98981	textmining
CD96|P40200	TIGIT|Q495A1	-0.9679	textmining
DHODH|Q02127	PRRX2|Q99811	-0.99021	textmining
KRT2|P35908	KRTAP5-9|P26371	-0.51162	textmining
SCN3A|Q9NY46	SCN3B|Q9NY72	-0.97076	database;textmining
SPAST|Q9UBP0	ACAP2|Q15057	-0.83239	coexpression
CATSPER3|Q86XQ3	IQCF1|Q8N6M8	-0.99819	coexpression
SLC9B1|Q4ZJI4	RNASE11|Q8TAA1	-0.99928	coexpression
GIMAP1|Q8WWP7	GBP5|Q96PP8	-0.99629	coexpression
EPHA1|P21709	TNK2|Q07912	-0.94032	textmining
AGPAT9|Q53EU6	AGPAT4|Q9NRZ5	-0.99964	database;textmining
COMMD8|Q9NX08	MICU2|Q8IYU8	-0.96869	coexpression
HTR3B|O95264	RIC3|Q7Z5B4	-0.97058	textmining
TMEM234|Q8WY98	ZMAT1|Q5H9K5	-0.99957	textmining
USP44|Q9H0E7	LRRN1|Q6UXK5	-0.986	coexpression
P2RY6|Q15077	TACR2|P21452	-0.61903	database
GSC|P56915	LEFTY2|O00292	-0.99997	textmining
MCM7|P33993	GGN|Q86UU5	-0.79723	textmining
DPP9|Q86TI2	ECE2|O60344	-0.99981	cooccurence
SPACA4|Q8TDM5	TEX38|Q6PEX7	-0.91247	coexpression
EPO|P01588	HNF4A|P41235	-0.96133	textmining
KIAA0101|Q15004	WDHD1|O75717	-0.93608	coexpression
SERPINA11|Q86U17	SERPINA12|Q8IW75	-0.97886	cooccurence;textmining
IDH2|P48735	ITPA|Q9BY32	-0.87046	textmining
CATSPER4|Q7RTX7	SOHLH1|Q5JUK2	-0.99908	coexpression
HAS1|Q92839	UST|Q9Y2C2	-0.97167	textmining
TRIM5|Q9C035	IFNB1|P01574	-0.98828	textmining
TIPARP|Q7Z3E1	MBOAT4|Q96T53	-0.98888	textmining
ADAD1|Q96M93	BPY2|O14599	-0.59769	coexpression
WDFY2|Q96P53	CD19|P15391	-0.88414	textmining
SLC39A12|Q504Y0	CPNE9|Q8IYJ1	-1	textmining
ZFP42|Q96MM3	LECT1|O75829	-0.95085	coexpression
MARCH1|Q8TCQ1	USP34|Q70CQ2	-0.99085	coexpression
PCDH11X|Q9BZA7	ZDHHC15|Q96MV8	-0.99152	coexpression
KHK|P50053	SLC2A5|P22732	-0.99996	textmining
TECR|Q9NZ01	CHKA|P35790	-0.83747	textmining
DAW1|Q8N136	KATNB1|Q9BVA0	-0.99047	fusion;cooccurence
DLL4|Q9NR61	DCX|O43602	-0.59012	textmining
PEX11G|Q96HA9	ODF3|Q96PU9	-0.85458	textmining
EDDM3A|Q14507	WFDC9|Q8NEX5	-0.95236	coexpression
PSKH2|Q96QS6	UNC119B|A6NIH7	-0.94754	experiments
HS6ST1|O60243	FGF13|Q92913	-0.91697	textmining
CDIPT|O14735	GML|Q99445	-0.99731	textmining
BCKDK|O14874	ZNF646|O15015	-0.86769	textmining
TEX40|Q9NTU4	C5orf60|A6NFR6	-0.98806	coexpression
YTHDC2|Q9H6S0	BTBD9|Q96Q07	-0.98686	coexpression
IL5|P05113	IL21|Q9HBE4	-0.81435	textmining
MSRB1|Q9NZV6	CLINT1|Q14677	-0.82571	textmining
MYH14|Q7Z406	ARHGAP24|Q8N264	-0.85696	textmining
RORA|P35398	KAT6A|Q92794	-0.69167	coexpression
AREL1|O15033	RNF130|Q86XS8	-0.86323	database
CXCL12|P48061	LPAR2|Q9HBW0	-0.72791	database
TULP2|O00295	TCP11|Q8WWU5	-0.95493	coexpression
ITLN1|Q8WWA0	ITLN2|Q8WWU7	-1	experiments;textmining
ADAMTS2|O95450	ADAMTS8|Q9UP79	-0.99327	database;textmining
ADRBK1|P25098	RGS4|P49798	-0.74295	textmining
ZAP70|P43403	HAVCR2|Q8TDQ0	-0.99199	experiments
MARCH3|Q86UD3	MARCH10|Q8NA82	-0.81683	textmining
CRY1|Q16526	BRDT|Q58F21	-0.96025	textmining
HELQ|Q8TDG4	C2CD5|Q86YS7	-0.98323	coexpression
CDK14|O94921	ULK3|Q6PHR2	-0.98632	cooccurence
TMIE|Q8NEW7	OTOGL|Q3ZCN5	-0.98089	textmining
PPARA|Q07869	GK3P|Q14409	-0.95202	textmining
GPR32|O75388	NPS|P0C0P6	-0.99758	database
ATP1A2|P50993	ASTN2|O75129	-0.99476	textmining
ZNF645|Q8N7E2	THEG|Q9P2T0	-0.89443	coexpression
SLC22A14|Q9Y267	CCDC13|Q8IYE1	-0.85472	textmining
GPR17|Q13304	GNB2|P62879	-0.8453	database
SGK1|O00141	ASPG|Q86U10	-0.82684	experiments
SPG11|Q96JI7	PNPLA6|Q8IY17	-0.54331	textmining
DSPP|Q9NZW4	GATA3|P23771	-0.82784	textmining
CXCL6|P80162	CCL8|P80075	-0.59227	textmining
NDUFA2|O43678	ALDH9A1|P49189	-0.92413	textmining
ARFGEF1|Q9Y6D6	OSBPL11|Q9BXB4	-0.9978	coexpression
CYP24A1|Q07973	MYOD1|P15172	-0.93794	textmining
GSTZ1|O43708	PRPF6|O94906	-0.78412	textmining
BRDT|Q58F21	SMCP|P49901	-0.72139	coexpression
EMX1|Q04741	NKX2-2|O95096	-0.9988	textmining
TRIM56|Q9BRZ2	TRIM22|Q8IYM9	-0.99601	textmining
ZBTB32|Q9Y2Y4	TP63|Q9H3D4	-0.71579	textmining
SERPINH1|P50454	COL6A6|A6NMZ7	-0.96743	database
TEKT5|Q96M29	DEFB134|Q4QY38	-0.95869	coexpression
ATP5H|O75947	DBI|P07108	-0.82941	coexpression
AGPAT3|Q9NRZ7	TSPAN17|Q96FV3	-0.90694	experiments
RNASE11|Q8TAA1	CRISP2|P16562	-0.99994	coexpression
MGEA5|O60502	ZNF484|Q5JVG2	-0.97867	coexpression
MED28|Q9H204	MYH14|Q7Z406	-0.67268	textmining
H1FOO|Q8IZA3	TXNDC8|Q6A555	-0.95394	coexpression
BRINP3|Q76B58	TMEM119|Q4V9L6	-0.99829	textmining
CD109|Q6YHK3	SYNPO|Q8N3V7	-0.80149	experiments
PRDM10|Q9NQV6	NPS|P0C0P6	-0.91298	textmining
TMEM128|Q5BJH2	ZBTB49|Q6ZSB9	-0.90563	textmining
TNR|Q92752	IDH2|P48735	-0.71659	textmining
SULT4A1|Q9BR01	PTPRU|Q92729	-0.8855	textmining
PPWD1|Q96BP3	VPS13C|Q709C8	-0.93966	coexpression
GDPD4|Q6W3E5	DDX53|Q86TM3	-0.97775	coexpression
HUWE1|Q7Z6Z7	FBXW2|Q9UKT8	-0.58938	database
FAM160A2|Q8N612	MFSD12|Q6NUT3	-0.99093	textmining
GIMAP8|Q8ND71	DPYD|Q12882	-0.99999	coexpression
WFDC3|Q8IUB2	RBMY1E|A6NEQ0	-0.66131	coexpression
FBXO39|Q8N4B4	ACRV1|P26436	-0.95523	coexpression
RAB17|Q9H0T7	RAB20|Q9NX57	-0.99901	cooccurence;textmining
ABCB9|Q9NP78	ABCA13|Q86UQ4	-0.99729	textmining
TBCK|Q8TEA7	HELQ|Q8TDG4	-1	coexpression
RAD50|Q92878	SLC26A8|Q96RN1	-0.98085	experiments
SCCPDH|Q8NBX0	APOOL|Q6UXV4	-0.99918	database
CAMK1G|Q96NX5	NEK6|Q9HC98	-0.75103	cooccurence
TAS2R13|Q9NYV9	OR9A4|Q8NGU2	-1	textmining
ODF4|Q2M2E3	ATXN3L|Q9H3M9	-0.92065	coexpression
TUBB1|Q9H4B7	DDX17|Q92841	-0.75151	fusion
RNF213|Q63HN8	FBXO15|Q8NCQ5	-0.82161	database
PRSS55|Q6UWB4	GALNTL5|Q7Z4T8	-0.98631	coexpression
C10orf62|Q5T681	TMPRSS12|Q86WS5	-0.73437	coexpression
PRSS54|Q6PEW0	ERICH2|A1L162	-0.99029	coexpression
TRIM17|Q9Y577	PGM3|O95394	-0.96019	textmining
ZNF506|Q5JVG8	UBR3|Q6ZT12	-0.99125	coexpression
MLEC|Q14165	PRDM10|Q9NQV6	-0.99893	textmining
PLA2G2D|Q9UNK4	PLA2G10|O15496	-0.927	textmining
ADAMTSL3|P82987	B3GALTL|Q6Y288	-1	database
KIDINS220|Q9ULH0	TTC14|Q96N46	-0.8006	coexpression
AKAP7|Q9P0M2	ATP2A2|P16615	-0.99953	textmining
MISP|Q8IVT2	LIMA1|Q9UHB6	-0.98604	experiments
DLL3|Q9NYJ7	CDC42BPA|Q5VT25	-0.99734	textmining
MBOAT4|Q96T53	PTOV1|Q86YD1	-0.95365	textmining
TGIF2LY|Q8IUE0	DEFB123|Q8N688	-0.99674	coexpression
FBXO9|Q9UK97	LRRC41|Q15345	-0.97674	database
CWF19L2|Q2TBE0	ZNF507|Q8TCN5	-0.76673	coexpression
PON1|P27169	DDX41|Q9UJV9	-0.92906	textmining
POF1B|Q8WVV4	ADAMTS19|Q8TE59	-0.98589	textmining
DNER|Q8NFT8	SLC22A12|Q96S37	-0.99809	textmining
REM1|O75628	CECR1|Q9NZK5	-0.95682	textmining
PTGER2|P43116	HAS2|Q92819	-0.96792	textmining
OCA2|Q04671	FAM129B|Q96TA1	-0.99618	textmining
PARL|Q9H300	UBXN11|Q5T124	-0.91058	textmining
ZNF507|Q8TCN5	ACCSL|Q4AC99	-0.95605	textmining
TP63|Q9H3D4	TCF23|Q7RTU1	-0.88258	textmining
FAM65B|Q9Y4F9	MAP3K2|Q9Y2U5	-0.90502	coexpression
ALDH1A2|O94788	PTH|P01270	-0.59101	textmining
CKM|P06732	AK8|Q96MA6	-0.98074	textmining
KBTBD2|Q8IY47	AVL9|Q8NBF6	-0.99486	textmining
TTLL13|A6NNM8	OTOA|Q7RTW8	-1	coexpression
ZNF737|O75373	RNF112|Q9ULX5	-1	textmining
RBMY1F|Q15415	TAF7L|Q5H9L4	-0.70605	coexpression
TCN2|P20062	VGLL1|Q99990	-0.53673	textmining
PLXNA4|Q9HCM2	PIP5K1C|O60331	-0.95754	database
BBS5|Q8N3I7	ARL13B|Q3SXY8	-0.98479	textmining
LYZL4|Q96KX0	SPATA22|Q8NHS9	-0.99771	coexpression
ARPP21|Q9UBL0	TNN|Q9UQP3	-0.99563	textmining
TNFRSF10D|Q9UBN6	DDX41|Q9UJV9	-0.98428	textmining
NDUFB5|O43674	NDUFAF5|Q5TEU4	-0.99963	database
TAS2R4|Q9NYW5	TRAPPC8|Q9Y2L5	-0.99468	coexpression
DOCK5|Q9H7D0	USP32|Q8NFA0	-0.97537	coexpression
SARDH|Q9UL12	FNDC3A|Q9Y2H6	-0.99182	textmining
KDM6B|O15054	HDAC2|Q92769	-0.95983	textmining
NT5C1A|Q9BXI3	RTEL1|Q9NZ71	-0.93594	textmining
ERCC1|P07992	ALK|Q9UM73	-0.63982	textmining
CST9L|Q9H4G1	ADIG|Q0VDE8	-0.63684	coexpression
TYMP|P19971	EPO|P01588	-0.99955	textmining
ITIH4|Q14624	WDFY2|Q96P53	-0.83872	textmining
FABP2|P12104	CYP7A1|P22680	-1	textmining
HHEX|Q03014	ADAM30|Q9UKF2	-0.83626	textmining
ZNF74|Q16587	GTF3A|Q92664	-0.99374	textmining
MYLK4|Q86YV6	PHKG2|P15735	-0.97024	cooccurence
OSBPL8|Q9BZF1	VPS8|Q8N3P4	-0.92141	coexpression
PON3|Q15166	HAO1|Q9UJM8	-1	coexpression
CCAR1|Q8IX12	NTSR1|P30989	-0.69928	textmining
NPL|Q9BXD5	PTMS|P20962	-0.99793	textmining
CHGA|P10645	TSPY1|Q01534	-0.94269	textmining
CSF1R|P07333	LIPC|P11150	-0.6505	textmining
CCDC42|Q96M95	DYNLRB2|Q8TF09	-0.85295	coexpression
SYP|P08247	TRNAU1AP|Q9NX07	-0.90949	textmining
POTEF|A5A3E0	SDHC|Q99643	-0.87362	textmining
STS|P08842	SULT2A1|Q06520	-0.87295	textmining
PLEK|P08567	OSBPL1A|Q9BXW6	-0.9971	textmining
ARHGAP26|Q9UNA1	GIMAP8|Q8ND71	-0.99042	coexpression
ANGPTL6|Q8NI99	ITGA2B|P08514	-0.82349	textmining
SPCS2|Q15005	OMA1|Q96E52	-0.97513	textmining
WDFY2|Q96P53	CSHL1|Q14406	-0.99952	textmining
GNG13|Q9P2W3	OR52E8|Q6IFG1	-0.96293	database
ZNF699|Q32M78	NGDN|Q8NEJ9	-0.91751	textmining
RSF1|Q96T23	SLTM|Q9NWH9	-0.9922	coexpression
CNNM2|Q9H8M5	FNDC3A|Q9Y2H6	-0.91951	textmining
DPAGT1|Q9H3H5	PRDM10|Q9NQV6	-0.99639	textmining
PARP2|Q9UGN5	PRDM10|Q9NQV6	-0.88974	textmining
MTRF1L|Q9UGC7	PTRH1|Q86Y79	-0.85099	cooccurence
TAS2R3|Q9NYW6	KDM5A|P29375	-0.99408	coexpression
TRIM9|Q9C026	FBXW2|Q9UKT8	-0.79702	database
IQCF2|Q8IXL9	LYZL1|Q6UWQ5	-0.9748	coexpression
JAG2|Q9Y219	DLL1|O00548	-0.80234	database;textmining
LTBP3|Q9NS15	ERH|P84090	-0.56887	textmining
H1FOO|Q8IZA3	SIX6OS1|Q8N1H7	-0.72164	coexpression
ZBTB32|Q9Y2Y4	OXTR|P30559	-0.85414	textmining
MIOS|Q9NXC5	AIPL1|Q9NZN9	-0.99001	experiments
TEKT5|Q96M29	SPATA16|Q9BXB7	-0.69261	coexpression
CTSW|P56202	ORM2|P19652	-0.97752	database
DNER|Q8NFT8	LGI1|O95970	-0.98673	textmining
TEX12|Q9BXU0	SLFNL1|Q499Z3	-0.98995	coexpression
APPL2|Q8NEU8	RALGAPB|Q86X10	-0.96632	coexpression
CCDC103|Q8IW40	BOD1L2|Q8IYS8	-0.97255	coexpression
NEFH|P12036	TECRL|Q5HYJ1	-0.95313	textmining
DDHD1|Q8NEL9	GJC2|Q5T442	-0.85737	textmining
PIWIL1|Q96J94	SYCP3|Q8IZU3	-0.87011	textmining
NLRP12|P59046	DCLK3|Q9C098	-0.99902	textmining
RAB8A|P61006	TBC1D20|Q96BZ9	-0.80744	textmining
HOXC10|Q9NYD6	TBR1|Q16650	-0.96429	textmining
EFCAB6|Q5THR3	CCDC136|Q96JN2	-0.97381	coexpression
PRR11|Q96HE9	ZNF189|O75820	-0.99864	experiments
PCOLCE|Q15113	C1S|P09871	-0.78759	textmining
DOCK11|Q5JSL3	USP3|Q9Y6I4	-0.99651	coexpression
MTERFD1|Q96E29	TRMT13|Q9NUP7	-0.7074	coexpression
SUMF2|Q8NBJ7	PHF20|Q9BVI0	-0.99999	textmining
MXRA8|Q9BRK3	ADIRF|Q15847	-0.88543	coexpression
MGA|Q8IWI9	KCNRG|Q8N5I3	-0.75047	coexpression
RAB18|Q9NP72	SLK|Q9H2G2	-0.86655	coexpression
ETNPPL|Q8TBG4	GAD1|Q99259	-0.96892	fusion
C9orf72|Q96LT7	TMEM106B|Q9NUM4	-0.92913	textmining
RAB36|O95755	RAB6C|Q9H0N0	-0.99969	cooccurence
SPATA31E1|Q6ZUB1	EFCAB9|A8MZ26	-0.99998	coexpression
EDEM2|Q9BV94	EFCAB4A|Q8N4Y2	-0.98422	textmining
OSBPL5|Q9H0X9	TOLLIP|Q9H0E2	-0.88492	experiments
ADAMTS5|Q9UNA0	SEMA5B|Q9P283	-0.97238	database
COX10|Q12887	COX19|Q49B96	-0.99284	textmining
H1FOO|Q8IZA3	AGBL5|Q8NDL9	-0.81565	coexpression
OR3A1|P47881	OR52D1|Q9H346	-1	textmining
TRPM1|Q7Z4N2	GNAT3|A8MTJ3	-0.99614	textmining
SCARB2|Q14108	CD3D|P04234	-0.64696	database
DNAJB2|P25686	DNAJC1|Q96KC8	-0.98736	textmining
NEMF|O60524	LCOR|Q96JN0	-0.63831	coexpression
CLEC3B|P05452	EVC2|Q86UK5	-0.77569	textmining
SLC3A1|Q07837	SLC22A13|Q9Y226	-0.9318	coexpression
NLRP4|Q96MN2	SH3BP1|Q9Y3L3	-0.87685	experiments
KRR1|Q13601	OR2T5|Q6IEZ7	-0.99641	textmining
JPH4|Q96JJ6	DDX41|Q9UJV9	-0.92867	textmining
BRWD3|Q6RI45	FGD1|P98174	-0.72559	coexpression
EPB41L5|Q9HCM4	NRXN1|Q9ULB1	-0.80932	database
NPY|P01303	GPR176|Q14439	-0.98881	textmining
CD2AP|Q9Y5K6	NIT1|Q86X76	-0.70509	experiments
NLGN4X|Q8N0W4	HDX|Q7Z353	-0.99674	coexpression
CPEB3|Q8NE35	TRPV1|Q8NER1	-0.99997	textmining
MORC1|Q86VD1	PDHA2|P29803	-0.8512	coexpression
MYH14|Q7Z406	AKT1|P31749	-0.63284	textmining
FLAD1|Q8NFF5	CYP2F1|P24903	-0.99672	textmining
DKKL1|Q9UK85	FTHL17|Q9BXU8	-0.9433	textmining
LDHAL6B|Q9BYZ2	RNF151|Q2KHN1	-0.99908	coexpression
STS|P08842	HOPX|Q9BPY8	-0.99516	textmining
CLEC2A|Q6UVW9	ERVW-1|Q9UQF0	-0.90834	textmining
MMP9|P14780	C5orf42|Q9H799	-0.906	textmining
PPEF1|O14829	FBXO24|O75426	-0.6621	coexpression
KRT25|Q7Z3Z0	H1FNT|Q75WM6	-0.96518	coexpression
ACER2|Q5QJU3	CERS1|P27544	-0.99857	textmining
LPPR2|Q96GM1	TRMT112|Q9UI30	-0.99933	textmining
TRO|Q12816	ADCY10|Q96PN6	-0.83391	textmining
ACR|P10323	C5orf60|A6NFR6	-0.9885	coexpression
DDX43|Q9NXZ2	OOEP|A6NGQ2	-0.99838	coexpression
FOXA1|P55317	FOXF1|Q12946	-0.89709	textmining
ATG4C|Q96DT6	EVL|Q9UI08	-0.98849	textmining
AOC2|O75106	ITLN1|Q8WWA0	-0.99997	textmining
RASA2|Q15283	ZNF493|Q6ZR52	-0.99	coexpression
MT3|P25713	DECR1|Q16698	-0.92092	textmining
DNAJB8|Q8NHS0	CNGA4|Q8IV77	-0.94097	coexpression
NME1|P15531	AK2|P54819	-0.99749	database
ICK|Q9UPZ9	C1orf177|Q3ZCV2	-0.86366	textmining
OR52E2|Q8NGJ4	NXF2|Q9GZY0	-0.99987	textmining
TOPAZ1|Q8N9V7	PRSS50|Q9UI38	-0.98105	coexpression
SPESP1|Q6UW49	RGSL1|A5PLK6	-0.81178	coexpression
HOXB5|P09067	ATP6V0A1|Q93050	-0.79929	experiments
SPCS2|Q15005	SIRPG|Q9P1W8	-0.9684	experiments
CYP24A1|Q07973	NBL1|P41271	-0.99399	textmining
MIP|P30301	AQP11|Q8NBQ7	-0.99748	textmining
LYZL2|Q7Z4W2	BIRC8|Q96P09	-0.83358	coexpression
KRAS|P01116	TSPAN15|O95858	-0.962	experiments
LRRC46|Q96FV0	MARCH11|A6NNE9	-0.99999	coexpression
GPR132|Q9UNW8	GRK5|P34947	-0.97575	database
GSTZ1|O43708	PI3|P19957	-0.97351	textmining
WDR93|Q6P2C0	DMBX1|Q8NFW5	-0.79675	textmining
PPP3R2|Q96LZ3	OTOA|Q7RTW8	-0.88791	coexpression
HPDL|Q96IR7	THNSL1|Q8IYQ7	-0.94078	textmining
DGKG|P49619	AGPAT5|Q9NUQ2	-1	database
ZBTB11|O95625	LTN1|O94822	-0.89351	coexpression
RNF133|Q8WVZ7	SMC1B|Q8NDV3	-0.68108	coexpression
HHEX|Q03014	HLX|Q14774	-0.96088	textmining
MSR1|P21757	IRF8|Q02556	-0.99357	textmining
SLC38A8|A6NNN8	OR10H4|Q8NGA5	-0.99973	textmining
UGT2B17|O75795	HMSD|A8MTL9	-0.99679	textmining
MBOAT4|Q96T53	RPLP0P6|Q8NHW5	-0.9797	textmining
ZFP14|Q9HCL3	ANKRD36C|Q5JPF3	-0.97707	coexpression
SUN5|Q8TC36	MDH1B|Q5I0G3	-0.98156	coexpression
FBXW5|Q969U6	ASB11|Q8WXH4	-0.92006	database
ACSM1|Q08AH1	NOC2L|Q9Y3T9	-0.91319	textmining
GRM7|Q14831	CNR2|P34972	-0.83964	database
AOAH|P28039	HSPBAP1|Q96EW2	-0.92934	coexpression
RBP3|P10745	DDX41|Q9UJV9	-0.826	textmining
C1orf111|Q5T0L3	OR10J1|P30954	-0.99883	coexpression
GALNT7|Q86SF2	GBGT1|Q8N5D6	-0.98003	textmining
EFHC1|Q5JVL4	GABRD|O14764	-0.89891	textmining
KRT9|P35527	KRTAP5-9|P26371	-0.80446	textmining
VWF|P04275	NBEAL2|Q6ZNJ1	-0.81839	textmining
NUBP1|P53384	ITPA|Q9BY32	-0.64879	textmining
ADPRHL2|Q9NX46	SIRT3|Q9NTG7	-0.805	textmining
C1orf43|Q9BWL3	OR2A25|A4D2G3	-0.99999	textmining
RSPH4A|Q5TD94	DNAH1|Q9P2D7	-0.9991	textmining
CCDC182|A6NF36	RBMXL3|Q8N7X1	-0.733	coexpression
ZNF395|Q9H8N7	GTF3A|Q92664	-0.97896	textmining
FCGR1B|Q92637	IRF2|P14316	-0.79572	database
AATF|Q9NY61	ZNF699|Q32M78	-0.92526	textmining
MBOAT4|Q96T53	GCSAM|Q8N6F7	-0.99987	textmining
TSPAN8|P19075	TSPAN31|Q12999	-0.98005	textmining
TTLL1|O95922	TTLL11|Q8NHH1	-1	textmining
MOV10L1|Q9BXT6	SOX30|O94993	-0.70229	coexpression
GNG13|Q9P2W3	OR4A15|Q8NGL6	-0.98232	database
INHBE|P58166	NOTCH4|Q99466	-0.68917	textmining
MSMO1|Q15800	CYB5A|P00167	-0.94075	textmining
CLDN18|P56856	DAZ4|Q86SG3	-0.84877	coexpression
BDKRB1|P46663	TAS2R41|P59536	-0.99907	database
SSH2|Q76I76	EPHB1|P54762	-0.98961	coexpression
SLC39A9|Q9NUM3	SLC30A7|Q8NEW0	-0.96386	textmining
ZMYND15|Q9H091	C5orf60|A6NFR6	-0.99967	coexpression
MAN1A1|P33908	ENGASE|Q8NFI3	-0.90545	textmining
FRMD3|A2A2Y4	CARS|P49589	-0.98367	textmining
TBX3|O15119	NTSR1|P30989	-0.85535	textmining
FGFR1|P11362	NPAS1|Q99742	-0.95445	textmining
MOK|Q9UQ07	CDKL2|Q92772	-0.99992	cooccurence
GCKR|Q14397	FTO|Q9C0B1	-0.98801	textmining
ACADVL|P49748	ACADSB|P45954	-0.98437	cooccurence;textmining
OR4X2|Q8NGF9	ADRBK1|P25098	-0.99575	database
ANLN|Q9NQW6	GMPS|P49915	-0.77607	coexpression
HEATR6|Q6AI08	HPGDS|O60760	-0.9145	textmining
AGXT2|Q9BYV1	ALDH9A1|P49189	-0.99991	database
OXGR1|Q96P68	FPR2|P25090	-0.98087	database
TAS1R2|Q8TE23	TAS2R14|Q9NYV8	-0.99997	textmining
GAN|Q9H2C0	TSPO|P30536	-0.74391	textmining
LSG1|Q9H089	MRTO4|Q9UKD2	-0.9823	textmining
CCT6B|Q92526	BPY2|O14599	-0.82567	coexpression
HMGCS2|P54868	ZBTB17|Q13105	-0.99746	database
RHBDF1|Q96CC6	PSMG1|O95456	-0.99837	experiments
ALDH3B2|P48448	CNDP1|Q96KN2	-0.94263	database
VRK3|Q8IV63	NR2E1|Q9Y466	-0.97887	experiments
PI3|P19957	KRT6A|P02538	-0.82214	coexpression
RIMBP2|O15034	ZDHHC1|Q8WTX9	-0.99365	textmining
PACSIN2|Q9UNF0	CD3G|P09693	-0.83199	database
SLC5A4|Q9NY91	SLC2A7|Q6PXP3	-0.99442	textmining
FPR2|P25090	PAX1|P15863	-0.90036	textmining
SPESP1|Q6UW49	TCHH|Q07283	-0.95193	textmining
ADRBK1|P25098	OR8B2|Q96RD0	-0.99933	database
CYGB|Q8WWM9	PRDM10|Q9NQV6	-0.94026	textmining
F2RL3|Q96RI0	OPN4|Q9UHM6	-0.91768	database
ROPN1L|Q96C74	EFCAB9|A8MZ26	-1	coexpression
FKBP6|O75344	CATSPER3|Q86XQ3	-0.99768	coexpression
HEPHL1|Q6MZM0	POC1B|Q8TC44	-0.99592	textmining
FAF2|Q96CS3	ATP2C1|P98194	-0.97429	experiments
SUN5|Q8TC36	NUPR1L|A6NF83	-0.99322	coexpression
KRT25|Q7Z3Z0	ZNF615|Q8N8J6	-0.99756	textmining
TAS2R4|Q9NYW5	SAMD3|Q8N6K7	-0.99952	coexpression
MRPS23|Q9Y3D9	ZNF707|Q96C28	-0.84241	experiments
ENTPD3|O75355	ENTPD2|Q9Y5L3	-0.94483	database;textmining
GNB3|P16520	GPR20|Q99678	-0.99994	database
GAL|P22466	SLC18A3|Q16572	-0.9994	textmining
SSX4|O60224	MAGEB2|O15479	-0.99953	textmining
DGKE|P52429	AGPAT5|Q9NUQ2	-0.99979	database
PLAC1|Q9HBJ0	EP400|Q96L91	-0.8463	experiments
MEST|Q5EB52	RERE|Q9P2R6	-0.99994	textmining
LRRC8A|Q8IWT6	ACSM2B|Q68CK6	-0.99857	textmining
DEFB118|Q96PH6	OR4C13|Q8NGP0	-1	textmining
RAC3|P60763	PLEKHG2|Q9H7P9	-0.97893	database
CST8|O60676	EPPIN|O95925	-0.89673	textmining
SPACA1|Q9HBV2	VCY|O14598	-0.99304	coexpression
UST|Q9Y2C2	ERMN|Q8TAM6	-0.99879	textmining
ENTPD4|Q9Y227	NT5C1B|Q96P26	-0.99432	database
CPXCR1|Q8N123	TENM1|Q9UKZ4	-0.92571	coexpression
ANKIB1|Q9P2G1	ZNF407|Q9C0G0	-0.90112	coexpression
CEBPZ|Q03701	METTL5|Q9NRN9	-0.82324	coexpression
COX11|Q9Y6N1	COX14|Q96I36	-0.88301	textmining
H1FOO|Q8IZA3	ZNF683|Q8IZ20	-0.9953	coexpression
CA6|P23280	ODAM|A1E959	-0.80657	coexpression
ATP8B1|O43520	CYP8B1|Q9UNU6	-1	textmining
TP63|Q9H3D4	VARS|P26640	-0.96174	textmining
RBMY1C|P0DJD4	C8orf74|Q6P047	-0.97628	coexpression
ARL6|Q9H0F7	RPGRIP1|Q96KN7	-0.77132	textmining
C8orf74|Q6P047	COX6B2|Q6YFQ2	-0.75284	coexpression
TAS2R5|Q9NYW4	GRM7|Q14831	-0.99993	database
TAS2R5|Q9NYW4	ADCY6|O43306	-0.99954	database
OR1K1|Q8NGR3	ZNF502|Q8TBZ5	-0.99997	textmining
SCARB1|Q8WTV0	UCP3|P55916	-0.64882	textmining
SUN5|Q8TC36	SPATA31A1|Q5TZJ5	-0.99128	coexpression
ZNF641|Q96N77	HECA|Q9UBI9	-0.97119	coexpression
CCIN|Q13939	ZMYND15|Q9H091	-0.91283	coexpression
C9orf9|Q96E40	SPEM1|Q8N4L4	-0.93792	coexpression
CCL28|Q9NRJ3	SLC22A12|Q96S37	-0.98856	textmining
HSPB9|Q9BQS6	SLC25A48|Q6ZT89	-0.99919	textmining
FKTN|O75072	GYLTL1B|Q8N3Y3	-1	textmining
HSD17B14|Q9BPX1	DHRS2|Q13268	-0.87123	cooccurence
SLC17A6|Q9P2U8	KISS1|Q15726	-0.99144	textmining
ZNF517|Q6ZMY9	KCNQ3|O43525	-0.86989	textmining
HTT|P42858	ZDHHC9|Q9Y397	-0.73392	textmining
RIN3|Q8TB24	OR6C76|A6NM76	-0.96127	textmining
SGMS1|Q86VZ5	STK38L|Q9Y2H1	-0.97388	textmining
TEX12|Q9BXU0	TBC1D21|Q8IYX1	-0.9815	coexpression
CYB561D2|O14569	OVCH1|Q7RTY7	-0.99248	textmining
OR8H3|Q8N146	OR51T1|Q8NGJ9	-1	coexpression
TEX12|Q9BXU0	ADIG|Q0VDE8	-0.95951	coexpression
ZNF644|Q9H582	GAPVD1|Q14C86	-0.98856	coexpression
EMX2|Q04743	WNT2B|Q93097	-0.88609	textmining
CTRB2|Q6GPI1	CELA3B|P08861	-0.97975	coexpression;cooccurence
TDRD10|Q5VZ19	C17orf104|A2RUB1	-0.95728	coexpression
LPCAT4|Q643R3	AGPAT1|Q99943	-1	textmining
SYCE1|Q8N0S2	ZMYND12|Q9H0C1	-0.69346	coexpression
ZNF679|Q8IYX0	PRKACG|P22612	-0.99986	coexpression
ZNRF4|Q8WWF5	LYZL4|Q96KX0	-0.99336	coexpression
OR4K5|Q8NGD3	OR5W2|Q8NH69	-0.99999	coexpression
APPL2|Q8NEU8	EXOC1|Q9NV70	-0.79263	coexpression
PDCL2|Q8N4E4	RTP2|Q5QGT7	-0.99753	coexpression
CNPY4|Q8N129	ZC3H18|Q86VM9	-0.90067	textmining
RAB9B|Q9NP90	MAP7D3|Q8IWC1	-0.99783	coexpression
RBMY1F|Q15415	SUN5|Q8TC36	-0.99101	coexpression
STK32C|Q86UX6	MAPKAPK2|P49137	-0.99967	cooccurence
CDY1|Q9Y6F8	ECHDC1|Q9NTX5	-0.98074	cooccurence
ERAS|Q7Z444	ALG3|Q92685	-0.99978	textmining
HMGCL|P35914	DNAJC2|Q99543	-0.98549	fusion
TRO|Q12816	ETV5|P41161	-0.61823	textmining
WDR7|Q9Y4E6	KDM7A|Q6ZMT4	-0.93391	coexpression
MAGEB6|Q8N7X4	VCX3A|Q9NNX9	-0.99429	coexpression
TMC8|Q8IU68	MT-RNR2|Q8IVG9	-0.98188	textmining
NXF2|Q9GZY0	GRIK1|P39086	-0.89613	textmining
UBE2Q1|Q7Z7E8	TRIM39|Q9HCM9	-0.89378	database
TKTL2|Q9H0I9	SLC9B1|Q4ZJI4	-0.93731	coexpression
MT3|P25713	DDX4|Q9NQI0	-0.97693	textmining
CHPF|Q8IZ52	CSGALNACT2|Q8N6G5	-0.73256	database;textmining
COL15A1|P39059	COL28A1|Q2UY09	-0.98541	database
GLT6D1|Q7Z4J2	TSSK1B|Q9BXA7	-0.99972	coexpression
LSM7|Q9UK45	ZNF570|Q96NI8	-0.92446	textmining
CMPK2|Q5EBM0	SH3GL1|Q99961	-0.90773	textmining
HELB|Q8NG08	DPYD|Q12882	-0.96964	coexpression
MUCL1|Q96DR8	GALNTL5|Q7Z4T8	-0.83734	database
TBL1X|O60907	NDST1|P52848	-0.96071	textmining
ATP11B|Q9Y2G3	TMEM30B|Q3MIR4	-0.99977	textmining
CHST12|Q9NRB3	EXT2|Q93063	-0.9767	textmining
COL10A1|Q03692	COL9A1|P20849	-0.87561	database;textmining
LYZL4|Q96KX0	TGIF2LX|Q8IUE1	-0.99981	coexpression
STS|P08842	COG4|Q9H9E3	-0.92149	textmining
ACAP2|Q15057	ZNF148|Q9UQR1	-0.81864	coexpression
C11orf73|Q53FT3	TMEM126A|Q9H061	-0.99979	coexpression;textmining
CEACAM6|P40199	KRAS|P01116	-0.62165	textmining
GPR83|Q9NYM4	FOSL2|P15408	-0.60652	textmining
KRT25|Q7Z3Z0	ADIG|Q0VDE8	-0.98987	coexpression
LY96|Q9Y6Y9	RGMA|Q96B86	-0.94618	textmining
ZNF493|Q6ZR52	N4BP2L2|Q92802	-0.99748	coexpression
FAM167A|Q96KS9	TRPM6|Q9BX84	-0.68363	textmining
ARPP21|Q9UBL0	NRN1|Q9NPD7	-0.71595	textmining
GNB4|Q9HAV0	RAMP2|O60895	-0.89186	database
KIAA0196|Q12768	SLC33A1|O00400	-0.9919	textmining
LPAR6|P43657	OPN4|Q9UHM6	-0.92834	database
PSKH2|Q96QS6	MAPK15|Q8TD08	-0.99603	cooccurence
B4GALNT1|Q00973	GJC2|Q5T442	-0.99991	textmining
SULT4A1|Q9BR01	SLC24A2|Q9UI40	-0.99731	coexpression
GZMK|P49863	GBP5|Q96PP8	-0.8423	coexpression
YTHDC2|Q9H6S0	ZNF407|Q9C0G0	-0.91431	coexpression
STK38|Q15208	DEPDC5|O75140	-0.9997	coexpression
PTCRA|Q6ISU1	ACBD3|Q9H3P7	-0.9802	textmining
DHDH|Q9UQ10	CD48|P09326	-0.99868	textmining
CPO|Q8IVL8	SHISA7|A6NL88	-0.97771	textmining
C12orf40|Q86WS4	KRBOX1|C9JBD0	-0.90036	coexpression
RASA2|Q15283	POC1B|Q8TC44	-0.94157	coexpression
SLC9B1|Q4ZJI4	ZCCHC13|Q8WW36	-0.96746	coexpression
ABHD13|Q7L211	SENP6|Q9GZR1	-0.89186	coexpression
FBXO27|Q8NI29	SPSB4|Q96A44	-0.9671	database
FTHL17|Q9BXU8	KRBOX1|C9JBD0	-0.99983	coexpression
SYCN|Q0VAF6	PRDM10|Q9NQV6	-0.99946	textmining
AICDA|Q9GZX7	CXCL12|P48061	-0.91779	textmining
LILRA4|P59901	CD300C|Q08708	-0.99999	textmining
SEPT12|Q8IYM1	RBMY1C|P0DJD4	-0.96968	coexpression
EDEM3|Q9BZQ6	KIAA1033|Q2M389	-0.93049	coexpression
SLC2A3|P11169	SLC2A13|Q96QE2	-0.83111	cooccurence;textmining
ATP8B1|O43520	RCBTB2|O95199	-0.98637	textmining
APOE|P02649	LIPK|Q5VXJ0	-0.8361	textmining
CERS6|Q6ZMG9	SGPP2|Q8IWX5	-0.99955	database;textmining
CCDC106|Q9BWC9	NT5DC1|Q5TFE4	-0.63556	textmining
DNAJC5B|Q9UF47	CCIN|Q13939	-0.96891	coexpression
CCL3|P10147	IFNA1|P01562	-0.94848	textmining
HOXC8|P31273	HOXA10|P31260	-0.86573	textmining
ROPN1B|Q9BZX4	BPIFA3|Q9BQP9	-0.84732	coexpression
SEPT12|Q8IYM1	FBXO39|Q8N4B4	-0.99828	coexpression
GIMAP8|Q8ND71	CD163|Q86VB7	-0.99982	coexpression
MBOAT2|Q6ZWT7	LPCAT4|Q643R3	-0.96164	database;textmining
ACSM5|Q6NUN0	FMO3|P31513	-0.99997	coexpression
NPL|Q9BXD5	GLYATL1|Q969I3	-0.99977	textmining
TSPYL6|Q8N831	SLC25A52|Q3SY17	-0.99999	coexpression
CAMK1|Q14012	NEK7|Q8TDX7	-0.92685	cooccurence
MCM4|P33991	ANLN|Q9NQW6	-0.86072	coexpression
ADRBK1|P25098	OR2W3|Q7Z3T1	-0.99961	database
ZNF679|Q8IYX0	SPATA17|Q96L03	-0.90008	coexpression
RAET1E|Q8TD07	SPTB|P11277	-0.99995	textmining
FBXO39|Q8N4B4	HMGB4|Q8WW32	-0.92854	coexpression
IFNA1|P01562	RNASEH2C|Q8TDP1	-0.7224	textmining
FAM13B|Q9NYF5	SLC4A7|Q9Y6M7	-0.94888	coexpression
OR4C3|Q8NH37	ZNF543|Q08ER8	-0.99996	textmining
PPWD1|Q96BP3	ZNF484|Q5JVG2	-0.99856	coexpression
SSTR2|P30874	TAS2R31|P59538	-0.99978	database
HGF|P14210	TOR4A|Q9NXH8	-0.99824	database
CYTH1|Q15438	DNM1L|O00429	-0.57105	textmining
SRL|Q86TD4	GALK2|Q01415	-0.99928	textmining
GKAP1|Q5VSY0	PRPS1L1|P21108	-0.82008	coexpression
PIH1D3|Q9NQM4	DNAAF1|Q8NEP3	-1	textmining
CALR3|Q96L12	AK8|Q96MA6	-0.99668	coexpression
RNASE11|Q8TAA1	OPN5|Q6U736	-0.91708	coexpression
KMT2E|Q8IZD2	PPM1B|O75688	-0.94248	coexpression
DDX53|Q86TM3	TMEM239|Q8WW34	-0.99939	coexpression
TMOD3|Q9NYL9	MCFD2|Q8NI22	-0.86664	experiments
SPACA3|Q8IXA5	SPESP1|Q6UW49	-0.99442	coexpression
RLBP1|P12271	CNTF|P26441	-0.99361	textmining
ZNF502|Q8TBZ5	CD300LF|Q8TDQ1	-0.86703	textmining
SULT1B1|O43704	TET2|Q6N021	-0.98309	coexpression
OR1J4|Q8NGS1	PRKACG|P22612	-0.99997	database
CDIPT|O14735	PON1|P27169	-0.99013	textmining
SLC6A19|Q695T7	ALX4|Q9H161	-0.98901	textmining
APOA5|Q6Q788	LIPG|Q9Y5X9	-0.98873	textmining
RBMY1C|P0DJD4	H1FOO|Q8IZA3	-0.82958	coexpression
TSGA13|Q96PP4	TSSK1B|Q9BXA7	-0.98958	coexpression
CXADR|P78310	IGSF11|Q5DX21	-0.99655	textmining
TRIM25|Q14258	RSAD2|Q8WXG1	-0.99969	textmining
ZCCHC11|Q5TAX3	ZFP14|Q9HCL3	-0.99558	coexpression
NTSR1|P30989	CYSLTR1|Q9Y271	-0.65326	database
COX11|Q9Y6N1	RPGRIP1|Q96KN7	-0.92067	textmining
COCH|O43405	KCNQ4|P56696	-0.99457	textmining
GDAP1|Q8TB36	MTM1|Q13496	-0.97805	textmining
RNF6|Q9Y252	ASB11|Q8WXH4	-0.94095	database
GATA1|P15976	PROM1|O43490	-0.83668	textmining
GPX2|P18283	TXNRD2|Q9NNW7	-0.98632	textmining
TEKT3|Q9BXF9	TTLL8|A6PVC2	-0.99636	coexpression
MYH14|Q7Z406	HEY1|Q9Y5J3	-0.63442	textmining
ZCCHC13|Q8WW36	OR10J1|P30954	-0.99394	coexpression
FADS2|O95864	HMGCS1|Q01581	-0.99991	textmining
CD68|P34810	CCL8|P80075	-0.89249	textmining
DNASE1L2|Q92874	DICER1|Q9UPY3	-0.87639	textmining
H1FOO|Q8IZA3	PRSS55|Q6UWB4	-0.96688	coexpression
SIK3|Q9Y2K2	GAPVD1|Q14C86	-0.95566	coexpression
SPATA22|Q8NHS9	CCDC103|Q8IW40	-0.97902	coexpression
UCK1|Q9HA47	KBTBD12|Q3ZCT8	-0.98987	textmining
STS|P08842	EXOG|Q9Y2C4	-0.99509	textmining
LFNG|Q8NES3	VMP1|Q96GC9	-0.96123	textmining
LPIN2|Q92539	PRKCB|P05771	-0.93891	database
C6|P13671	SLC17A2|O00624	-0.99859	coexpression
NLN|Q9BYT8	SCN10A|Q9Y5Y9	-0.64188	textmining
APPL2|Q8NEU8	C17orf82|Q86X59	-0.97144	experiments
PCSK4|Q6UW60	MDH1B|Q5I0G3	-0.657	coexpression
DDX18|Q9NVP1	DDX19B|Q9UMR2	-0.69117	cooccurence;textmining
SLC25A32|Q9H2D1	SLC25A33|Q9BSK2	-0.99615	textmining
DAW1|Q8N136	RGPD4|Q7Z3J3	-0.9991	coexpression
TRPA1|O75762	P2RX3|P56373	-0.99836	textmining
GSC2|O15499	VCX3B|Q9H321	-0.90248	coexpression
BACE2|Q9Y5Z0	CTSE|P14091	-0.90654	textmining
MAPK11|Q15759	ULK3|Q6PHR2	-0.97317	cooccurence
C1orf111|Q5T0L3	PCDH20|Q8N6Y1	-0.99859	coexpression
SOAT2|O75908	NR1H3|Q13133	-0.94916	textmining
LIF|P15018	PRDM10|Q9NQV6	-0.97086	textmining
SPATA19|Q7Z5L4	PRSS50|Q9UI38	-0.99996	coexpression
GRIN2B|Q13224	PRDM10|Q9NQV6	-0.72117	textmining
APOL2|Q9BQE5	FAM114A2|Q9NRY5	-0.97334	textmining
CAMK1D|Q8IU85	FTO|Q9C0B1	-0.99988	textmining
MARCH6|O60337	BLZF1|Q9H2G9	-0.92373	textmining
CD151|P48509	PRDM10|Q9NQV6	-0.75062	textmining
POLR2H|P52434	MAFB|Q9Y5Q3	-0.94016	database
SLC13A1|Q9BZW2	MIOX|Q9UGB7	-0.99999	coexpression
NYAP1|Q6ZVC0	LCE1D|Q5T752	-0.51333	textmining
CFH|P08603	NTSR1|P30989	-0.80904	textmining
THY1|P04216	FAM129B|Q96TA1	-0.91083	textmining
CNOT6L|Q96LI5	POU5F2|Q8N7G0	-0.70888	coexpression
TRIM28|Q13263	ZNF528|Q3MIS6	-0.80941	database
CCDC110|Q8TBZ0	STK31|Q9BXU1	-0.76964	coexpression
POMP|Q9Y244	SLIRP|Q9GZT3	-0.97831	coexpression
CHST14|Q8NCH0	TPCN1|Q9ULQ1	-0.99683	textmining
BBS5|Q8N3I7	RPGR|Q92834	-0.97075	textmining
VNN1|O95497	DMRT1|Q9Y5R6	-0.90657	textmining
THEG|Q9P2T0	CCL28|Q9NRJ3	-0.96762	textmining
SOX4|Q06945	ZNF217|O75362	-0.76249	textmining
DCXR|Q7Z4W1	SPTA1|P02549	-0.96521	textmining
IFNG|P01579	RAET1E|Q8TD07	-0.99934	textmining
TAS2R7|Q9NYW3	KNG1|P01042	-0.99757	database
GALNT15|Q8N3T1	KIAA1586|Q9HCI6	-0.95791	textmining
C8orf74|Q6P047	C1orf111|Q5T0L3	-0.74394	coexpression
SPDYE4|A6NLX3	CCT8L2|Q96SF2	-0.96427	coexpression
TEKT3|Q9BXF9	ADAM30|Q9UKF2	-0.95086	coexpression
MCM5|P33992	MBOAT4|Q96T53	-0.9525	textmining
MGST2|Q99735	TXNDC12|O95881	-0.98531	database
ENPP6|Q6UWR7	PLA2G4B|P0C869	-0.99167	database
SLC2A14|Q8TDB8	KIF4B|Q2VIQ3	-0.9582	coexpression
RBM12B|Q8IXT5	ZBTB20|Q9HC78	-0.7638	coexpression
TAB3|Q8N5C8	ATG4A|Q8WYN0	-0.99246	coexpression
TMPRSS6|Q8IU80	HEPH|Q9BQS7	-0.99832	textmining
AKR1D1|P51857	HSD17B8|Q92506	-0.99594	database
ANO8|Q9HCE9	TTYH3|Q9C0H2	-0.99725	textmining
LPCAT3|Q6P1A2	PLD4|Q96BZ4	-0.99588	database
TXNDC8|Q6A555	ADGB|Q8N7X0	-0.99925	coexpression
SCARB1|Q8WTV0	SOAT2|O75908	-0.97606	textmining
MYH14|Q7Z406	MYH15|Q9Y2K3	-0.85402	textmining
ZCCHC11|Q5TAX3	RC3H2|Q9HBD1	-0.95521	coexpression
UCK2|Q9BZX2	ITPA|Q9BY32	-0.9977	database
ODF4|Q2M2E3	TSSK2|Q96PF2	-0.86645	coexpression
CDY2A|Q9Y6F7	BOD1L2|Q8IYS8	-0.81885	coexpression
B3GAT2|Q9NPZ5	CLINT1|Q14677	-0.98079	textmining
SLC52A3|Q9NQ40	MBD1|Q9UIS9	-0.95045	textmining
ALOXE3|Q9BYJ1	GLYR1|Q49A26	-0.98496	experiments
ELOVL6|Q9H5J4	ELOVL2|Q9NXB9	-0.99925	textmining
MBOAT4|Q96T53	CHGB|P05060	-0.89919	textmining
PAG1|Q9NWQ8	ZNF701|Q9NV72	-0.90534	coexpression
PRKACG|P22612	OR4A47|Q6IF82	-0.99986	database
IL5|P05113	CCNB2|O95067	-0.75717	textmining
DOCK11|Q5JSL3	SUMO4|Q6EEV6	-0.99347	coexpression
CRHBP|P24387	NTSR1|P30989	-0.95708	textmining
TXNDC2|Q86VQ3	SPATA31E1|Q6ZUB1	-0.77644	coexpression
TBCK|Q8TEA7	KDM5A|P29375	-0.99924	coexpression
SPATA22|Q8NHS9	RNF151|Q2KHN1	-0.99891	coexpression
TCFL5|Q9UL49	ACOT11|Q8WXI4	-0.98617	textmining
DCDC2B|A2VCK2	DCDC1|P59894	-0.96635	textmining
RBM44|Q6ZP01	CEP55|Q53EZ4	-0.95924	textmining
WDR93|Q6P2C0	ADAM30|Q9UKF2	-0.99005	coexpression
ITGAX|P20702	IFNB1|P01574	-0.87842	textmining
TECR|Q9NZ01	DNER|Q8NFT8	-0.87823	textmining
TAS2R10|Q9NYW0	CCR8|P51685	-0.99779	database
MOV10L1|Q9BXT6	PIWIL3|Q7Z3Z3	-0.94468	textmining
TTLL13|A6NNM8	NUP210L|Q5VU65	-1	coexpression
TBL1X|O60907	TAF5|Q15542	-0.84403	cooccurence
ZNF415|Q09FC8	PCDHGB1|Q9Y5G3	-0.88762	textmining
C10orf62|Q5T681	NT5C1B|Q96P26	-0.69885	coexpression
PRDM10|Q9NQV6	PNMA3|Q9UL41	-0.95325	textmining
SPACA3|Q8IXA5	ZPBP2|Q6X784	-0.99523	coexpression
PSKH1|P11801	PAK3|O75914	-0.77835	cooccurence
DPP8|Q6V1X1	ZNF586|Q9NXT0	-0.99828	coexpression
HEBP1|Q9NRV9	HRH4|Q9H3N8	-0.68736	database
AGBL2|Q5U5Z8	COX6B2|Q6YFQ2	-0.97153	coexpression
THEG|Q9P2T0	NTSR1|P30989	-0.98606	textmining
GRM2|Q14416	S1PR2|O95136	-0.84736	database
AGL|P35573	PARPBP|Q9NWS1	-0.80157	textmining
TAS2R13|Q9NYV9	POU5F2|Q8N7G0	-0.99975	coexpression
IGLL1|P15814	MTR|Q99707	-0.98979	textmining
SSTR1|P30872	LPAR3|Q9UBY5	-0.87994	database
NFKB1|P19838	DUSP1|P28562	-0.65316	textmining
DPP9|Q86TI2	GRIA2|P42262	-0.91322	experiments
RANBP2|P49792	ZNF644|Q9H582	-0.73277	coexpression
UGT1A7|Q9HAW7	HSD17B1|P14061	-1	database
SPAG8|Q99932	HSD17B8|Q92506	-0.54054	textmining
ZDHHC2|Q9UIJ5	C1orf210|Q8IVY1	-0.97677	textmining
SCARB1|Q8WTV0	HAVCR1|Q96D42	-0.97279	textmining
ODF4|Q2M2E3	ZMYND12|Q9H0C1	-0.85741	coexpression
ZNF557|Q8N988	OR2Z1|Q8NG97	-1	textmining
GHRH|P01286	OCA2|Q04671	-0.96187	textmining
LYZL4|Q96KX0	DAW1|Q8N136	-0.99966	coexpression
BLOC1S4|Q9NUP1	DCLK3|Q9C098	-0.99551	textmining
DNAJC5B|Q9UF47	BTBD11|A6QL63	-0.99937	textmining
GATA5|Q9BWX5	SFRP5|Q5T4F7	-0.96547	textmining
CCL2|P13500	PON3|Q15166	-0.97339	textmining
AKR1D1|P51857	ITIH1|P19827	-0.99695	coexpression
MOGAT3|Q86VF5	PNLIPRP3|Q17RR3	-0.99999	database
CAMK4|Q16566	CARF|Q8N187	-0.74732	textmining
CRISP2|P16562	ADAM29|Q9UKF5	-0.99903	coexpression
ADH1A|P07327	IDH2|P48735	-0.98998	textmining
TIGAR|Q9NQ88	ALDH9A1|P49189	-0.99948	textmining
ZNF383|Q8NA42	PTCD1|O75127	-0.99366	textmining
ANKK1|Q8NFD2	GGT6|Q6P531	-0.9981	coexpression
KCNE2|Q9Y6J6	KCNA3|P22001	-0.99866	textmining
ZPBP2|Q6X784	ANHX|E9PGG2	-0.87082	coexpression
LDHC|P07864	SDSL|Q96GA7	-0.89465	database
FOPNL|Q96NB1	OXR1|Q8N573	-0.96176	coexpression
AOC2|O75106	LSR|Q86X29	-0.97013	textmining
TGIF2LX|Q8IUE1	CST9L|Q9H4G1	-0.82518	coexpression
SEP15|O60613	MICU2|Q8IYU8	-0.99745	coexpression
UBXN1|Q04323	ZNF484|Q5JVG2	-0.97425	textmining
PTH2|Q96A98	GPR176|Q14439	-0.96355	database
TTLL2|Q9BWV7	PIH1D2|Q8WWB5	-0.99977	coexpression
OR8S1|Q8NH09	CMIP|Q8IY22	-0.99997	textmining
LYZL4|Q96KX0	MCMDC2|Q4G0Z9	-0.99967	coexpression
ZNF569|Q5MCW4	SLC30A7|Q8NEW0	-0.99785	textmining
PRDM10|Q9NQV6	CYTH2|Q99418	-0.9616	textmining
HOXD3|P31249	HIST3H2BB|Q8N257	-0.85099	database
UBL4B|Q8N7F7	TTLL13|A6NNM8	-0.99952	coexpression
FBXO22|Q8NEZ5	FAM122A|Q96E09	-0.78563	textmining
RAPSN|Q13702	TNNC2|P02585	-0.63665	coexpression
KIAA0141|Q14154	ATG4C|Q96DT6	-0.97833	textmining
ZNF836|Q6ZNA1	ZBTB14|O43829	-0.99693	coexpression
GK3P|Q14409	POLA1|P09884	-0.96637	textmining
ARID3A|Q99856	MOK|Q9UQ07	-0.9785	textmining
KRT10|P13645	ACOT7|O00154	-0.94099	textmining
SNRK|Q9NRH2	GIMAP8|Q8ND71	-0.99988	coexpression
RALA|P11233	NUTM1|Q86Y26	-0.90282	textmining
CHIC2|Q9UKJ5	ABL2|P42684	-0.89879	textmining
P2RY10|O00398	HTR2B|P41595	-0.98626	database
SNRPB2|P08579	PPIL1|Q9Y3C6	-0.89089	database
DDI1|Q8WTU0	RNF151|Q2KHN1	-0.97603	coexpression
SPANXC|Q9NY87	MAGEB2|O15479	-0.9963	textmining
DLEC1|Q9Y238	SMUG1|Q53HV7	-0.99004	textmining
ZC2HC1B|Q5TFG8	CCDC135|Q8IY82	-0.75262	coexpression
CCDC62|Q6P9F0	SPATA9|Q9BWV2	-0.94845	coexpression
EPX|P11678	UST|Q9Y2C2	-0.83303	textmining
PRSS50|Q9UI38	MAGEB4|O15481	-0.99959	coexpression
GOLPH3|Q9H4A6	TMED10|P49755	-0.97364	textmining
RHOXF1|Q8NHV9	VCY|O14598	-0.84001	coexpression
ZNF267|Q14586	SCAF11|Q99590	-0.99887	coexpression
CDK15|Q96Q40	TSSK1B|Q9BXA7	-0.99528	cooccurence
CST8|O60676	ROPN1L|Q96C74	-0.95747	coexpression
SLFNL1|Q499Z3	TSPAN16|Q9UKR8	-0.97716	coexpression
MBNL1|Q9NR56	HERC1|Q15751	-0.97701	coexpression
BOD1L1|Q8NFC6	SNX13|Q9Y5W8	-0.6304	coexpression
CGNL1|Q0VF96	TGOLN2|O43493	-0.99981	textmining
PPARA|Q07869	HADHA|P40939	-0.79233	textmining
ZNF484|Q5JVG2	MON2|Q7Z3U7	-0.99443	coexpression
TRAPPC5|Q8IUR0	SAR1B|Q9Y6B6	-0.97452	database
BRWD3|Q6RI45	ADHFE1|Q8IWW8	-0.97362	textmining
MC3R|P41968	TAAR1|Q96RJ0	-0.99913	database
PROK2|Q9HC23	UTS2B|Q765I0	-0.66743	database
PAK2|Q13177	ZNF493|Q6ZR52	-0.98181	coexpression
PSPH|P78330	TIMM8B|Q9Y5J9	-0.96435	experiments
ZNF211|Q13398	ZNF224|Q9NZL3	-0.99987	coexpression
PDE1A|P54750	ADCY10|Q96PN6	-0.98081	database
GHRH|P01286	ACSM1|Q08AH1	-0.99994	textmining
SNX18|Q96RF0	FCHO2|Q0JRZ9	-0.9497	database
XYLT2|Q9H1B5	ADHFE1|Q8IWW8	-0.99867	textmining
PAPOLB|Q9NRJ5	TTC23L|Q6PF05	-0.55675	coexpression
CORO1A|P31146	LACC1|Q8IV20	-0.99503	textmining
WDR11|Q9BZH6	KDM5A|P29375	-0.99636	coexpression
SLC22A4|Q9H015	SLC22A6|Q4U2R8	-0.9077	cooccurence;textmining
WDR5|P61964	PAK1IP1|Q9NWT1	-0.73009	cooccurence
HES7|Q9BYE0	ZSCAN5D|P0CG00	-0.97053	textmining
TULP2|O00295	SEPT12|Q8IYM1	-0.953	coexpression
USP17L13|C9JLJ4	USP17L11|C9JVI0	-0.87354	database
SLC5A1|P13866	ALPI|P09923	-0.99803	coexpression
SDHC|Q99643	CHD7|Q9P2D1	-0.99254	textmining
STK32C|Q86UX6	MAPK11|Q15759	-0.99991	cooccurence
SLCO1B1|Q9Y6L6	SLC5A4|Q9NY91	-0.99878	textmining
CCAR1|Q8IX12	DDX3Y|O15523	-0.79133	textmining
DDX25|Q9UHL0	TTLL8|A6PVC2	-0.99969	coexpression
MSI2|Q96DH6	ZNF274|Q96GC6	-0.99125	textmining
APLNR|P35414	NPY5R|Q15761	-0.93107	database
CYP26B1|Q9NR63	GBA2|Q9HCG7	-1	cooccurence
OSCP1|Q8WVF1	PTCD1|O75127	-0.98245	textmining
SLC1A2|P43004	AP5B1|Q2VPB7	-0.96532	textmining
UQCRQ|O14949	NDUFA6|P56556	-0.92366	coexpression
ZNF236|Q9UL36	ASH1L|Q9NR48	-0.64344	coexpression
DECR1|Q16698	RDH11|Q8TC12	-0.99677	textmining
ZNF407|Q9C0G0	SLC30A7|Q8NEW0	-0.94842	coexpression
ADIPOQ|Q15848	TUSC5|Q8IXB3	-0.99786	coexpression
STARD5|Q9NSY2	DPP8|Q6V1X1	-1	coexpression
ZNF430|Q9H8G1	LTN1|O94822	-0.99384	coexpression
ERAP1|Q9NZ08	AQPEP|Q6Q4G3	-0.97696	cooccurence
ITGA1|P56199	MYL5|Q02045	-0.76945	database
ZNF699|Q32M78	MAGEE1|Q9HCI5	-0.99964	textmining
SOX30|O94993	PLCZ1|Q86YW0	-0.99335	coexpression
ROPN1L|Q96C74	YPEL1|O60688	-0.99396	coexpression
PDE12|Q6L8Q7	SLIRP|Q9GZT3	-0.98443	textmining
ATP13A1|Q9HD20	ATP1A2|P50993	-0.98304	textmining
YTHDC2|Q9H6S0	KLF12|Q9Y4X4	-0.98736	coexpression
DNAJC5B|Q9UF47	ZC2HC1C|Q53FD0	-0.98369	coexpression
NEMF|O60524	SACM1L|Q9NTJ5	-0.93215	coexpression
DRG1|Q9Y295	HAO1|Q9UJM8	-0.98373	experiments
SLC4A7|Q9Y6M7	ZBTB14|O43829	-0.9765	coexpression
GSTZ1|O43708	COPE|O14579	-0.93534	textmining
DBR1|Q9UK59	DDX46|Q7L014	-0.98726	textmining
TP63|Q9H3D4	DDIT4|Q9NX09	-0.86863	database;textmining
WFDC3|Q8IUB2	RGPD4|Q7Z3J3	-0.99348	coexpression
CSNK1A1L|Q8N752	DOK6|Q6PKX4	-0.6207	textmining
PRKX|P51817	CDK20|Q8IZL9	-0.99275	cooccurence
KRT84|Q9NSB2	OR5P2|Q8WZ92	-0.99967	textmining
LEFTY1|O75610	FGF13|Q92913	-0.99998	textmining
HERC6|Q8IVU3	MYLIP|Q8WY64	-0.59018	database
WDR7|Q9Y4E6	RSF1|Q96T23	-0.88193	textmining
GOLPH3|Q9H4A6	EXOC1|Q9NV70	-0.98099	textmining
THOC2|Q8NI27	GPR112|Q8IZF6	-0.9868	coexpression
MYL5|Q02045	DYSF|O75923	-0.87634	textmining
RAMP3|O60896	DRD5|P21918	-0.92272	database
UTS2R|Q9UKP6	GAST|P01350	-0.79723	database
PYCARD|Q9ULZ3	NLRP6|P59044	-0.58216	textmining
CCDC62|Q6P9F0	C5orf60|A6NFR6	-0.99862	coexpression
SPEM1|Q8N4L4	NUTM1|Q86Y26	-0.85205	coexpression
SPACA1|Q9HBV2	CCDC116|Q8IYX3	-0.8493	coexpression
PPP1R36|Q96LQ0	RNASE11|Q8TAA1	-0.92905	coexpression
SNAPC5|O75971	GTF3A|Q92664	-0.69683	textmining
ANHX|E9PGG2	RNF151|Q2KHN1	-0.99924	coexpression
RAB23|Q9ULC3	RAB37|Q96AX2	-0.97621	cooccurence;textmining
RRBP1|Q9P2E9	C1orf210|Q8IVY1	-0.64248	textmining
GIMAP8|Q8ND71	ACAP2|Q15057	-0.99989	coexpression
SCO1|O75880	TIMM23B|Q5SRD1	-0.99231	textmining
CASP8|Q14790	RNF112|Q9ULX5	-0.99311	textmining
TAS2R10|Q9NYW0	GALR3|O60755	-0.99969	database
ACRBP|Q8NEB7	GK2|Q14410	-0.97803	coexpression
KLF15|Q9UIH9	MCM7|P33993	-0.79267	textmining
DSCR8|Q96T75	TEX38|Q6PEX7	-0.99665	coexpression
GNB4|Q9HAV0	S1PR5|Q9H228	-0.9572	database
CATSPER3|Q86XQ3	H1FOO|Q8IZA3	-0.99974	coexpression
PDCL2|Q8N4E4	DCDC2C|A8MYV0	-0.94607	coexpression
GSTA1|P08263	GSTA4|O15217	-0.84959	experiments;database;cooccurence;textmining
KRTAP11-1|Q8IUC1	KRTAP13-3|Q3SY46	-0.71937	textmining
PON3|Q15166	CSPG5|O95196	-0.99901	textmining
MBOAT4|Q96T53	CNTN6|Q9UQ52	-0.97646	textmining
AGBL5|Q8NDL9	C1orf65|Q8N715	-0.76095	coexpression
FLVCR2|Q9UPI3	HMGCR|P04035	-0.99951	textmining
ZNF699|Q32M78	GAPVD1|Q14C86	-0.9997	coexpression
CCL3|P10147	IFITM1|P13164	-0.93488	textmining
CD74|P04233	CEACAM6|P40199	-0.71247	textmining
ABCA3|Q99758	SFTPC|P11686	-0.98211	textmining
PI3|P19957	SIAE|Q9HAT2	-0.8518	textmining
MSR1|P21757	CCL20|P78556	-0.98552	textmining
TAT|P17735	SLC17A2|O00624	-0.99955	coexpression
ZNF493|Q6ZR52	PICALM|Q13492	-0.99246	coexpression
CDY1|Q9Y6F8	RNF133|Q8WVZ7	-0.87975	coexpression
VSX1|Q9NZR4	PDE6B|P35913	-0.99795	textmining
ITGAX|P20702	PDCD1LG2|Q9BQ51	-0.97189	textmining
LGI1|O95970	CSPG5|O95196	-0.97345	textmining
NPTXR|O95502	FUT4|P22083	-0.9278	textmining
CNFN|Q9BYD5	RNF225|M0QZC1	-0.99997	coexpression
GJD4|Q96KN9	GJA9|P57773	-0.75085	textmining
MORC1|Q86VD1	POM121L1P|Q3SYA9	-0.73064	coexpression
BANP|Q8N9N5	PHF20|Q9BVI0	-0.99988	coexpression
ZACN|Q401N2	KRTAP12-2|P59991	-0.99286	textmining
TAS2R4|Q9NYW5	TAS2R42|Q7RTR8	-1	database;textmining
KRT5|P13647	PDGFRA|P16234	-0.56355	textmining
COX6B2|Q6YFQ2	TEX38|Q6PEX7	-0.72376	coexpression
XYLT2|Q9H1B5	ACSM1|Q08AH1	-0.99999	textmining
ZNF700|Q9H0M5	CASP10|Q92851	-0.73835	coexpression
SLC39A6|Q13433	SLC30A7|Q8NEW0	-0.99883	textmining
MED29|Q9NX70	HSD17B6|O14756	-0.88897	textmining
CALR3|Q96L12	SLC6A16|Q9GZN6	-0.98805	coexpression
ZNF645|Q8N7E2	DSCR8|Q96T75	-0.97539	coexpression
MT3|P25713	VWF|P04275	-0.87834	textmining
ADRA1B|P35368	P2RY6|Q15077	-0.99667	database
PANK3|Q9H999	PPCDC|Q96CD2	-0.75607	database
COL14A1|Q05707	COL23A1|Q86Y22	-0.6753	database
ST8SIA4|Q92187	KIAA1033|Q2M389	-0.78632	coexpression
TRAPPC2L|Q9UL33	PGA4|P0DJD7	-0.91869	textmining
SYNM|O15061	OSTF1|Q92882	-0.88709	textmining
CCDC70|Q6NSX1	SLC25A31|Q9H0C2	-0.93442	coexpression
CHST13|Q8NET6	HS6ST3|Q8IZP7	-0.99765	textmining
GDF15|Q99988	ADCY10|Q96PN6	-0.85767	textmining
CFH|P08603	ERMN|Q8TAM6	-0.99663	textmining
TULP1|O00294	ZMYM2|Q9UBW7	-0.8153	textmining
PIK3C2A|O00443	PIK3C2G|O75747	-0.95387	database
SEP15|O60613	MSRB1|Q9NZV6	-0.99201	textmining
GOLPH3|Q9H4A6	PADI2|Q9Y2J8	-0.99754	textmining
ST14|Q9Y5Y6	TEK|Q02763	-0.79577	textmining
TWISTNB|Q3B726	DUSP16|Q9BY84	-0.92655	textmining
CLEC10A|Q8IUN9	APOBEC3H|Q6NTF7	-0.93177	textmining
SLC12A7|Q9Y666	DNAH8|Q96JB1	-0.99955	textmining
PDCL2|Q8N4E4	TMEM239|Q8WW34	-0.98989	coexpression
ALDOC|P09972	GPT2|Q8TD30	-0.96447	textmining
KDR|P35968	LEFTY1|O75610	-0.99993	textmining
PYDC1|Q8WXC3	VSTM1|Q6UX27	-0.9999	textmining
PRSS38|A1L453	BPY2|O14599	-0.73874	coexpression
MYO15A|Q9UKN7	TMC2|Q8TDI7	-0.99981	textmining
ADRB1|P08588	DDX53|Q86TM3	-0.93988	textmining
ZNF493|Q6ZR52	PHC3|Q8NDX5	-0.99437	coexpression
KLHL10|Q6JEL2	SLC26A8|Q96RN1	-0.98893	coexpression
SPN|P16150	MUC21|Q5SSG8	-0.6203	textmining
TEKT5|Q96M29	THEG|Q9P2T0	-0.93941	coexpression
WFDC2|Q14508	MUC16|Q8WXI7	-0.80702	textmining
CALR3|Q96L12	SPATA19|Q7Z5L4	-0.99497	coexpression
ZNF214|Q9UL59	ASCL2|Q99929	-0.92511	textmining
REG1A|P05451	SCG5|P05408	-0.83613	textmining
DRD5|P21918	TAAR2|Q9P1P5	-0.98432	database
RRBP1|Q9P2E9	HOPX|Q9BPY8	-0.79166	textmining
CDK14|O94921	BRSK2|Q8IWQ3	-0.83432	cooccurence
PHOX2B|Q99453	NOD2|Q9HC29	-0.72223	textmining
RBP1|P09455	PGM3|O95394	-0.68885	textmining
EAPP|Q56P03	C1orf210|Q8IVY1	-0.63661	textmining
LDHC|P07864	DMRTB1|Q96MA1	-0.95075	coexpression
TNFRSF10D|Q9UBN6	PMAIP1|Q13794	-0.72295	textmining
RHBDL1|O75783	AUP1|Q9Y679	-0.95856	textmining
ARFGEF1|Q9Y6D6	ARHGAP1|Q07960	-0.64338	textmining
SCP2D1|Q9UJQ7	NT5C1B|Q96P26	-0.95412	coexpression
LCK|P06239	MST4|Q9P289	-0.91255	cooccurence
PRELID1|Q9Y255	NAGPA|Q9UK23	-0.81266	textmining
CYP46A1|Q9Y6A2	UBQLN1|Q9UMX0	-0.99999	textmining
NDST4|Q9H3R1	HS6ST3|Q8IZP7	-0.99165	textmining
APH1B|Q8WW43	COX7B2|Q8TF08	-0.98922	coexpression
FKBP6|O75344	SLC6A16|Q9GZN6	-0.78187	coexpression
NXPH3|O95157	NPS|P0C0P6	-0.87563	textmining
RASA2|Q15283	ZNF230|Q9UIE0	-0.91279	coexpression
DOCK5|Q9H7D0	SPINK9|Q5DT21	-0.952	coexpression
ATF7IP|Q6VMQ6	ZNF780B|Q9Y6R6	-0.75745	coexpression
MAN2C1|Q9NTJ4	HOPX|Q9BPY8	-0.72254	textmining
UBE2U|Q5VVX9	DDX53|Q86TM3	-0.669	coexpression
S100A12|P80511	CLCA4|Q14CN2	-0.85932	textmining
EIF4A3|P38919	PRDM10|Q9NQV6	-0.73031	textmining
SBK1|Q52WX2	PNCK|Q6P2M8	-0.99851	cooccurence
LDHC|P07864	TFDP3|Q5H9I0	-0.9315	coexpression
NCR3|O14931	ULBP3|Q9BZM4	-0.97717	textmining
SLC22A13|Q9Y226	SLC17A3|O00476	-0.99365	coexpression;textmining
NDUFA10|O95299	KDM1B|Q8NB78	-0.90965	experiments
ZCCHC2|Q9C0B9	LOXHD1|Q8IVV2	-0.91285	textmining
GALR3|O60755	GRM8|O00222	-0.80793	database
TEF|Q10587	NLRP3|Q96P20	-0.84596	textmining
TRHDE|Q9UKU6	ZNF454|Q8N9F8	-0.99789	textmining
RBMY1C|P0DJD4	RBMY1E|A6NEQ0	-0.77836	experiments
LDHAL6B|Q9BYZ2	CATSPER4|Q7RTX7	-0.99998	coexpression
C4orf33|Q8N1A6	CCDC109B|Q9NWR8	-0.99384	textmining
EPT1|Q9C0D9	PPAP2B|O14495	-0.99685	database
SPACA7|Q96KW9	CRISP2|P16562	-0.99985	coexpression
CCDC182|A6NF36	TMEM225|Q6GV28	-0.84345	coexpression
OR4C12|Q96R67	FAM129A|Q9BZQ8	-0.9999	textmining
PHF5A|Q7RTV0	SLC17A5|Q9NRA2	-0.88879	textmining
GABRA6|Q16445	ANKK1|Q8NFD2	-0.90583	textmining
CILP2|Q8IUL8	FADS1|O60427	-1	textmining
SIRT2|Q8IXJ6	DNAH8|Q96JB1	-0.90038	textmining
TTC17|Q96AE7	TMX3|Q96JJ7	-0.75907	coexpression
PDCL2|Q8N4E4	EPHA6|Q9UF33	-0.97532	coexpression
FBXO40|Q9UH90	NLGN1|Q8N2Q7	-0.90632	textmining
SLC25A1|P53007	GAL|P22466	-0.76836	textmining
RBM44|Q6ZP01	ADGB|Q8N7X0	-0.99996	coexpression
GMIP|Q9P107	REM2|Q8IYK8	-0.99972	textmining
VWF|P04275	BHLHE22|Q8NFJ8	-0.85706	textmining
ZNF431|Q8TF32	ZNF587|Q96SQ5	-0.99963	textmining
SOX30|O94993	SUN5|Q8TC36	-0.9146	coexpression
PPP1R3A|Q16821	FAM20C|Q8IXL6	-0.91928	experiments
WDR93|Q6P2C0	TSSK2|Q96PF2	-0.87966	coexpression
WFDC9|Q8NEX5	DEFB104A|Q8WTQ1	-0.99972	coexpression
TEX40|Q9NTU4	KLF17|Q5JT82	-0.80421	coexpression
ACR|P10323	BPIFA3|Q9BQP9	-0.77736	coexpression
RAB35|Q15286	RIT2|Q99578	-0.54592	cooccurence
SLC6A2|P23975	MBOAT4|Q96T53	-0.92778	textmining
NPC1|O15118	ABCG1|P45844	-0.85428	textmining
CXCL6|P80162	GAL|P22466	-0.92431	database
TEX14|Q8IWB6	TCP11|Q8WWU5	-0.77438	coexpression
AKR1B1|P15121	GK3P|Q14409	-0.98502	database
LCA5L|O95447	DNAJB8|Q8NHS0	-0.99479	coexpression
PVALB|P20472	GAL|P22466	-0.99885	textmining
OOEP|A6NGQ2	DMRT1|Q9Y5R6	-0.99777	coexpression
MT3|P25713	NDUFA5|Q16718	-0.92642	textmining
LPAR4|Q99677	ADRA1D|P25100	-0.94023	database
RBMY1F|Q15415	VCX3B|Q9H321	-0.99905	coexpression
TEF|Q10587	STOML3|Q8TAV4	-0.79142	textmining
CCDC182|A6NF36	ZNF541|Q9H0D2	-0.99369	coexpression
JAKMIP3|Q5VZ66	ZBTB9|Q96C00	-0.99999	textmining
SPATA31A1|Q5TZJ5	TTLL8|A6PVC2	-0.99949	coexpression
RBMY1C|P0DJD4	BPIFA3|Q9BQP9	-0.9821	coexpression
HSD17B6|O14756	NDUFAF3|Q9BU61	-0.96222	textmining
RNF133|Q8WVZ7	CCT8L2|Q96SF2	-0.89933	coexpression
RSPO2|Q6UXX9	MLK4|Q5TCX8	-0.97883	textmining
SLC15A3|Q8IY34	PTAFR|P25105	-0.84175	coexpression
RASA2|Q15283	FAM49B|Q9NUQ9	-0.9997	coexpression
BUD13|Q9BRD0	PPWD1|Q96BP3	-0.85203	textmining
SLC5A5|Q92911	IPP|Q9Y573	-0.97138	textmining
RDH8|Q9NYR8	RDH10|Q8IZV5	-0.99999	cooccurence;textmining
ZNRF4|Q8WWF5	GGTLC2|Q14390	-0.91385	coexpression
TAS2R3|Q9NYW6	C2CD3|Q4AC94	-0.98083	coexpression
SCO2|O43819	SETD8|Q9NQR1	-0.98965	textmining
MBOAT4|Q96T53	CCR4|P51679	-0.94898	textmining
SPACA7|Q96KW9	SYCE1|Q8N0S2	-0.93944	coexpression
CHL1|O00533	GALC|P54803	-0.83616	textmining
HELLS|Q9NRZ9	KIAA0101|Q15004	-0.69928	coexpression
IQUB|Q8NA54	ODF2|Q5BJF6	-0.9938	coexpression
PRSS36|Q5K4E3	KRTAP5-8|O75690	-0.91953	coexpression
MAGEA3|P43357	MLANA|Q16655	-0.96563	textmining
EFCAB6|Q5THR3	ZC2HC1C|Q53FD0	-0.8	coexpression
TAS2R9|Q9NYW1	MCHR2|Q969V1	-0.99683	database
RNF25|Q96BH1	ZNF645|Q8N7E2	-0.68427	database
HRASLS5|Q96KN8	MINA|Q8IUF8	-0.95627	textmining
CYP26A1|O43174	RDH5|Q92781	-0.99996	textmining
SPACA1|Q9HBV2	C1orf94|Q6P1W5	-0.86477	coexpression
PARP8|Q8N3A8	OSBPL11|Q9BXB4	-0.99401	coexpression
CDK17|Q00537	BTN3A1|O00481	-0.99962	coexpression
PRKAA2|P54646	PNCK|Q6P2M8	-0.78019	cooccurence
NEK2|P51955	CDKL4|Q5MAI5	-0.98474	cooccurence
ADAMTSL3|P82987	BAZ2B|Q9UIF8	-1	coexpression
C8orf74|Q6P047	RNF32|Q9H0A6	-0.86946	coexpression
PACSIN2|Q9UNF0	SNX9|Q9Y5X1	-0.81564	database;textmining
LRIG2|O94898	ZNF549|Q6P9A3	-0.92363	coexpression
HSD17B6|O14756	PRDM10|Q9NQV6	-0.99519	textmining
FBXO9|Q9UK97	UBE2Q1|Q7Z7E8	-0.99885	database
OSBPL8|Q9BZF1	GIGYF2|Q6Y7W6	-0.65271	coexpression
SYCP3|Q8IZU3	MAGEC1|O60732	-0.99233	coexpression
DKKL1|Q9UK85	OR7E24|Q6IFN5	-0.99953	coexpression
TSPAN16|Q9UKR8	MAGEB4|O15481	-0.76251	coexpression
CHDH|Q8NE62	PLA2G4C|Q9UP65	-0.99066	database
PVALB|P20472	GRIA1|P42261	-0.98816	textmining
SIX6OS1|Q8N1H7	BIRC8|Q96P09	-0.6887	coexpression
TADA1|Q96BN2	TAF5|Q15542	-0.8043	database
NRGN|Q92686	APOL4|Q9BPW4	-0.99767	textmining
ZNF808|Q8N4W9	INO80|Q9ULG1	-0.99701	coexpression
ACAP2|Q15057	NLRC4|Q9NPP4	-0.73097	coexpression
TULP2|O00295	GOT1L1|Q8NHS2	-0.95372	coexpression
LAT2|Q9GZY6	ADHFE1|Q8IWW8	-0.97606	textmining
PDE3B|Q13370	AK8|Q96MA6	-0.99859	database
PI3|P19957	EDA|Q92838	-0.5178	textmining
USB1|Q9BQ65	WRAP53|Q9BUR4	-0.85241	textmining
ABCA9|Q8IUA7	FOCAD|Q5VW36	-0.99771	textmining
LCK|P06239	DLL1|O00548	-0.55099	textmining
AKAP4|Q5JQC9	CPEB1|Q9BZB8	-0.84232	textmining
YBX2|Q9Y2T7	WFDC3|Q8IUB2	-0.86539	coexpression
ZNF645|Q8N7E2	LRRIQ3|A6PVS8	-0.97368	coexpression
SLC17A8|Q8NDX2	TAC1|P20366	-0.98694	textmining
SLC9B1|Q4ZJI4	PAICS|P22234	-0.99474	textmining
CFHR1|Q03591	HAO1|Q9UJM8	-0.99729	coexpression
ANKRD40|Q6AI12	SUMF2|Q8NBJ7	-0.98673	experiments
TAS2R13|Q9NYV9	ADCY5|O95622	-0.98252	database
STK31|Q9BXU1	CATSPER4|Q7RTX7	-0.99999	coexpression
GNG13|Q9P2W3	OR2K2|Q8NGT1	-0.92964	database;textmining
CRYGB|P07316	HSPB3|Q12988	-0.91142	textmining
MDH1B|Q5I0G3	PAPOLB|Q9NRJ5	-0.95881	coexpression
CENPI|Q92674	SNX12|Q9UMY4	-0.98847	coexpression
GLRB|P48167	SLC6A5|Q9Y345	-0.91753	textmining
MRAP|Q8TCY5	PDE6C|P51160	-0.99084	textmining
NPTXR|O95502	DSE|Q9UL01	-0.72572	textmining
GPBP1|Q86WP2	ZNF701|Q9NV72	-0.99681	coexpression
CCDC63|Q8NA47	LIPJ|Q5W064	-0.92294	coexpression
CDO1|Q16878	ZFP3|Q96NJ6	-0.99975	textmining
C5orf60|A6NFR6	RBMXL3|Q8N7X1	-0.99767	coexpression
LDHAL6B|Q9BYZ2	TGIF2LX|Q8IUE1	-0.99014	coexpression
OR4D6|Q8NGJ1	NYAP1|Q6ZVC0	-0.99168	textmining
TCF7L1|Q9HCS4	SLC30A8|Q8IWU4	-0.99935	textmining
GPR84|Q9NQS5	MC5R|P33032	-0.79517	database
TRMT11|Q7Z4G4	PPP6R1|Q9UPN7	-0.66521	textmining
ATXN1|P54253	FAM49B|Q9NUQ9	-0.96826	coexpression
ARL11|Q969Q4	ZNF493|Q6ZR52	-0.99726	textmining
SLC25A47|Q6Q0C1	SEBOX|Q9HB31	-0.97715	coexpression
PARP16|Q8N5Y8	NEDD1|Q8NHV4	-0.9999	experiments
LGALS3BP|Q08380	NHLRC2|Q8NBF2	-0.88445	database
AOC2|O75106	SPTBN1|Q01082	-0.95969	textmining
KRTDAP|P60985	KRT77|Q7Z794	-0.91944	coexpression
DKKL1|Q9UK85	RGPD4|Q7Z3J3	-0.97003	coexpression
IFNG|P01579	GPR132|Q9UNW8	-0.7734	textmining
TMEM239|Q8WW34	CATSPER4|Q7RTX7	-1	coexpression
FUT5|Q11128	B3GNT1|O43505	-0.99918	database
C3orf58|Q8NDZ4	AP1S1|P61966	-0.74555	database
AMBN|Q9NP70	MMP25|Q9NPA2	-0.66953	textmining
ST6GALNAC1|Q9NSC7	GALNT5|Q7Z7M9	-0.83172	database
DKKL1|Q9UK85	DMRTB1|Q96MA1	-0.79979	coexpression
ABHD3|Q8WU67	VCPIP1|Q96JH7	-0.91062	coexpression
FGL2|Q14314	GLIPR2|Q9H4G4	-0.99964	coexpression
HIST2H2AC|Q16777	ADCY10|Q96PN6	-0.6908	textmining
S100A9|P06702	CARD9|Q9H257	-0.83045	textmining
C8orf74|Q6P047	PRSS50|Q9UI38	-0.99903	coexpression
INHBE|P58166	AXIN2|Q9Y2T1	-0.89645	textmining
TXN|P10599	GPX2|P18283	-0.86746	textmining
SNAI2|O43623	AKT1|P31749	-0.75432	textmining
KRBOX1|C9JBD0	OR10J1|P30954	-1	coexpression
P2RY6|Q15077	HCRTR1|O43613	-0.9863	database
SLC5A1|P13866	FABP2|P12104	-0.99994	coexpression;textmining
ZSWIM2|Q8NEG5	PPEF1|O14829	-0.9481	coexpression
BOK|Q9UMX3	BOP|Q7L3V2	-0.95118	textmining
OR4Q3|Q8NH05	LONRF1|Q17RB8	-0.94281	textmining
SLC22A14|Q9Y267	TGM7|Q96PF1	-0.99311	coexpression
UBA5|Q9GZZ9	HERC1|Q15751	-0.83336	database
HSPBAP1|Q96EW2	ZNF506|Q5JVG8	-0.95174	coexpression
C15orf60|Q7Z4M0	BANF2|Q9H503	-0.99664	coexpression
CST8|O60676	NUTM1|Q86Y26	-0.98128	coexpression
GIF|P27352	SLC17A5|Q9NRA2	-0.9169	textmining
CHST9|Q7L1S5	CHST6|Q9GZX3	-0.86164	textmining
CHKA|P35790	CDK3|Q00526	-0.95162	textmining
CECR1|Q9NZK5	ADK|P55263	-1	database
CEPT1|Q9Y6K0	PLA2G10|O15496	-0.91535	database
SLC9C1|Q4G0N8	IL4I1|Q96RQ9	-0.96874	textmining
NUAK1|O60285	MYLK4|Q86YV6	-0.9566	cooccurence
BPIFC|Q8NFQ6	ASPRV1|Q53RT3	-1	coexpression
H1FNT|Q75WM6	VCX3A|Q9NNX9	-0.97094	coexpression
EPM2A|O95278	ADRB1|P08588	-0.89219	textmining
UMPS|P11172	HIBCH|Q6NVY1	-0.63912	experiments
CORO1A|P31146	ASPHD1|Q5U4P2	-0.72844	textmining
OR4K5|Q8NGD3	BMS1|Q14692	-0.90816	textmining
DMRTB1|Q96MA1	EQTN|Q9NQ60	-0.93474	coexpression
GALR1|P47211	HRH3|Q9Y5N1	-0.95905	database
LYZ|P61626	CDR1|P51861	-0.72054	textmining
SNAI2|O43623	MAPK8|P45983	-0.61712	textmining
ACSM1|Q08AH1	CDAN1|Q8IWY9	-0.99874	textmining
LYZL2|Q7Z4W2	RAD21L1|Q9H4I0	-0.92586	coexpression
CLEC7A|Q9BXN2	VNN2|O95498	-0.95607	coexpression
NPFFR1|Q9GZQ6	P2RY6|Q15077	-0.99806	database
PLA2G3|Q9NZ20	OR2L5|Q8NG80	-0.99902	textmining
TRPC6|Q9Y210	HRH1|P35367	-0.67372	textmining
POC1A|Q8NBT0	RNF168|Q8IYW5	-0.79305	experiments
TOPAZ1|Q8N9V7	KRBOX1|C9JBD0	-0.99232	coexpression
TNFAIP6|P98066	CCL20|P78556	-0.89247	textmining
CRISP2|P16562	TDRD10|Q5VZ19	-0.99999	coexpression
TCP11|Q8WWU5	SLC25A52|Q3SY17	-0.99997	coexpression
PKDREJ|Q9NTG1	BRSK2|Q8IWQ3	-0.94386	textmining
RPL10L|Q96L21	TDRD10|Q5VZ19	-0.94728	coexpression
NANOG|Q9H9S0	WSB1|Q9Y6I7	-0.98341	textmining
OSBPL11|Q9BXB4	C2CD5|Q86YS7	-0.97578	coexpression
TTYH1|Q9H313	ZNF414|Q96IQ9	-0.9989	textmining
BAHCC1|Q9P281	ZNF530|Q6P9A1	-0.99778	textmining
ACAP2|Q15057	ZNF230|Q9UIE0	-0.98179	coexpression
HRASLS|Q9HDD0	ZNF541|Q9H0D2	-0.99881	coexpression
MNT|Q99583	SPDEF|O95238	-0.71196	textmining
H1FOO|Q8IZA3	KLF17|Q5JT82	-0.95584	coexpression
SNX29|Q8TEQ0	SNX33|Q8WV41	-1	textmining
RNF32|Q9H0A6	PRKACG|P22612	-0.9855	coexpression
KCNE2|Q9Y6J6	KCNC4|Q03721	-0.99566	textmining
KERA|O60938	MBOAT4|Q96T53	-0.99717	textmining
OR1L1|Q8NH94	PRKACB|P22694	-0.99997	database
ZNF585A|Q6P3V2	USP32|Q8NFA0	-0.99142	textmining
TRIM28|Q13263	ZNF624|Q9P2J8	-0.59251	database
PRDM2|Q13029	MST1R|Q04912	-0.97682	textmining
LRRC46|Q96FV0	CCDC136|Q96JN2	-0.99991	coexpression
ABHD1|Q96SE0	MORN3|Q6PF18	-0.99549	coexpression
HELQ|Q8TDG4	UIMC1|Q96RL1	-0.99556	textmining
NLRP3|Q96P20	ARG1|P05089	-0.81113	textmining
C2CD3|Q4AC94	ZNF808|Q8N4W9	-0.70541	coexpression
DSPP|Q9NZW4	OR6K2|Q8NGY2	-0.98875	coexpression
PCSK1|P29120	TAS1R3|Q7RTX0	-0.68651	textmining
GK2|Q14410	PPEF1|O14829	-0.99924	coexpression
HRASLS|Q9HDD0	ZCCHC13|Q8WW36	-0.78307	coexpression
AHSG|P02765	ORM2|P19652	-0.7448	coexpression;database;textmining
PARP11|Q9NR21	ANKFY1|Q9P2R3	-0.98861	coexpression
CCR7|P32248	HCAR3|P49019	-0.95485	database
ZNF385B|Q569K4	ZNF625|Q96I27	-0.90839	textmining
ACTR3C|Q9C0K3	ATAD3C|Q5T2N8	-0.91808	textmining
STK33|Q9BYT3	CDKL4|Q5MAI5	-0.99984	cooccurence
TTLL2|Q9BWV7	MARCH10|Q8NA82	-1	coexpression
C1QL4|Q86Z23	GPR123|Q86SQ6	-0.96234	textmining
SIM1|P81133	LMX1A|Q8TE12	-0.95197	textmining
RIOK3|O14730	MBNL3|Q9NUK0	-0.98983	coexpression
GK2|Q14410	TDRD10|Q5VZ19	-0.9998	coexpression
EDAR|Q9UNE0	PLEKHM3|Q6ZWE6	-0.96433	textmining
DEFB129|Q9H1M3	DEFB133|Q30KQ1	-0.99799	coexpression;database
MGST2|Q99735	GPX8|Q8TED1	-0.97137	database
PDHA2|P29803	PRSS50|Q9UI38	-0.98034	coexpression
EVI2A|P22794	TIMM22|Q9Y584	-0.96048	textmining
BTBD1|Q9H0C5	ZNF441|Q8N8Z8	-0.97468	textmining
FGL2|Q14314	PCNT|O95613	-0.96157	experiments
NPFFR2|Q9Y5X5	OPN4|Q9UHM6	-0.82305	database
OLFM1|Q99784	PRMT8|Q9NR22	-0.99971	coexpression
BTN3A3|O00478	GRAP2|O75791	-0.9743	coexpression
KRT25|Q7Z3Z0	SPATA8|Q6RVD6	-0.73578	coexpression
TECR|Q9NZ01	ST3GAL5|Q9UNP4	-0.99313	textmining
TTL|Q8NG68	SRI|P30626	-0.99807	textmining
PROK1|P58294	OPN4|Q9UHM6	-0.99006	database
ZNF700|Q9H0M5	GPR52|Q9Y2T5	-0.99999	coexpression
MBOAT4|Q96T53	MUC2|Q02817	-0.94731	textmining
OR6N2|Q8NGY6	TDRD9|Q8NDG6	-0.99986	textmining
DNASE1|P24855	HSD17B6|O14756	-0.90646	textmining
NRARP|Q7Z6K4	ASB11|Q8WXH4	-0.917	cooccurence
SLC9A7|Q96T83	ATP11C|Q8NB49	-0.99903	coexpression
SLC5A5|Q92911	COL17A1|Q9UMD9	-0.99374	textmining
ZNF430|Q9H8G1	ZNF224|Q9NZL3	-0.99992	textmining
CR1|P17927	ALK|Q9UM73	-0.64796	textmining
ACOX1|Q15067	ACSL6|Q9UKU0	-0.9879	database
ADIRF|Q15847	KRT18|P05783	-0.72967	textmining
SPTAN1|Q13813	PCDH19|Q8TAB3	-0.92685	textmining
OR51F2|Q8NH61	OR13C3|Q8NGS6	-1	textmining
RTTN|Q86VV8	LEFTY2|O00292	-1	textmining
OR5F1|O95221	CCDC25|Q86WR0	-0.99717	experiments
TCP10L|Q8TDR4	TRIML1|Q8N9V2	-0.96981	coexpression
DOCK11|Q5JSL3	AGTPBP1|Q9UPW5	-0.99967	coexpression
TAS1R1|Q7RTX1	RNF151|Q2KHN1	-0.99999	coexpression
GABRE|P78334	API5|Q9BZZ5	-0.99897	textmining
NAGPA|Q9UK23	DDX3Y|O15523	-0.85531	textmining
C1orf111|Q5T0L3	GALK2|Q01415	-0.97818	textmining
TIMM50|Q3ZCQ8	CTDNEP1|O95476	-0.99933	textmining
SUN3|Q8TAQ9	PRSS46|E5RG02	-0.98916	coexpression
UCP2|P55851	TULP3|O75386	-0.71828	textmining
SIRT6|Q8N6T7	PARP3|Q9Y6F1	-0.77023	textmining
SPATA31A1|Q5TZJ5	TSPYL6|Q8N831	-0.96553	coexpression
SCGB1A1|P11684	BEST1|O76090	-0.73621	textmining
ACSM1|Q08AH1	PEG10|Q86TG7	-0.9903	textmining
DNAH7|Q8WXX0	CCDC40|Q4G0X9	-0.97818	textmining
NKX2-6|A6NCS4	HYLS1|Q96M11	-0.99379	textmining
CD38|P28907	GATA2|P23769	-0.85609	textmining
IL1B|P01584	DLG5|Q8TDM6	-0.90961	textmining
RBM46|Q8TBY0	SHCBP1L|Q9BZQ2	-0.9634	coexpression
TTPA|P49638	ATP13A2|Q9NQ11	-0.97648	textmining
LAT2|Q9GZY6	GNAL|P38405	-0.99254	textmining
FAM19A4|Q96LR4	LAMA2|P24043	-0.57744	coexpression
TRIM11|Q96F44	KLHL25|Q9H0H3	-0.81752	database
SLC17A5|Q9NRA2	NDP|Q00604	-0.91549	textmining
NEUROD6|Q96NK8	NTSR2|O95665	-0.85427	coexpression
MORC1|Q86VD1	RNF151|Q2KHN1	-0.99801	coexpression
OGFOD3|Q6PK18	ZNF768|Q9H5H4	-0.99726	textmining
OR8B2|Q96RD0	GNG7|O60262	-0.932	database
ZNF679|Q8IYX0	CCDC63|Q8NA47	-0.9874	coexpression
SI|P14410	CDX2|Q99626	-0.81107	textmining
OSBPL5|Q9H0X9	TSSC4|Q9Y5U2	-0.99501	textmining
MST1R|Q04912	HRASLS5|Q96KN8	-0.79388	textmining
MEST|Q5EB52	VIL1|P09327	-0.99997	textmining
FAM129B|Q96TA1	IGF2|P01344	-0.9773	textmining
GK2|Q14410	TGIF2LX|Q8IUE1	-0.99978	coexpression
NEMF|O60524	CACUL1|Q86Y37	-0.72437	coexpression
CYP51A1|Q16850	FDPS|P14324	-1	textmining
N6AMT1|Q9Y5N5	TRMT12|Q53H54	-0.67015	textmining
TADA2A|O75478	TP53AIP1|Q9HCN2	-0.56049	textmining
ZSCAN10|Q96SZ4	UTS2R|Q9UKP6	-0.99993	coexpression
MBOAT4|Q96T53	FOXO4|P98177	-0.62817	textmining
AK8|Q96MA6	ZCCHC13|Q8WW36	-0.95323	coexpression
IL15|P40933	IFNB1|P01574	-0.99829	textmining
KIAA1109|Q2LD37	ZBTB20|Q9HC78	-0.8167	coexpression
MOV10L1|Q9BXT6	C12orf40|Q86WS4	-0.57809	coexpression
AFF4|Q9UHB7	CIAPIN1|Q6FI81	-0.92399	experiments
FLT4|P35916	RCAN1|P53805	-0.79385	textmining
SLC27A5|Q9Y2P5	SERPINA11|Q86U17	-0.78469	coexpression
PDHX|O00330	NPL|Q9BXD5	-0.97643	textmining
CST4|P01036	CTSD|P07339	-0.98851	textmining
UBE2Q1|Q7Z7E8	ASB11|Q8WXH4	-0.99712	database
SSX3|Q99909	SYCE3|A1L190	-0.81165	coexpression
IZUMO1|Q8IYV9	LYZL2|Q7Z4W2	-0.99238	coexpression
PLB1|Q6P1J6	CYP2U1|Q7Z449	-0.95882	database
RIC3|Q7Z5B4	STARD8|Q92502	-0.99719	coexpression
PRDM10|Q9NQV6	TCHH|Q07283	-0.98526	textmining
ZNF215|Q9UL58	S100A8|P05109	-0.66724	textmining
XRCC1|P18887	ENDOV|Q8N8Q3	-0.99926	textmining
NTN1|O95631	PHOX2B|Q99453	-0.93828	textmining
LRP5|O75197	MINA|Q8IUF8	-0.84351	textmining
TAS2R4|Q9NYW5	APAF1|O14727	-0.99514	coexpression
ALLC|Q8N6M5	ZNF541|Q9H0D2	-0.99999	coexpression
GPR150|Q8NGU9	GPR61|Q9BZJ8	-0.9843	textmining
PRDM10|Q9NQV6	CACNA1F|O60840	-0.89185	textmining
NEK10|Q6ZWH5	NEK1|Q96PY6	-0.99995	textmining
KIF4B|Q2VIQ3	TSPYL6|Q8N831	-0.96806	coexpression
CATSPER3|Q86XQ3	FBXO39|Q8N4B4	-1	coexpression
SPATA31A1|Q5TZJ5	BANF2|Q9H503	-0.98037	coexpression
ARPP21|Q9UBL0	DCLK3|Q9C098	-0.99906	textmining
TMC2|Q8TDI7	PDZD7|Q9H5P4	-0.99831	textmining
PRDM14|Q9GZV8	FBXO15|Q8NCQ5	-0.81867	textmining
ATG4D|Q86TL0	ATG4B|Q9Y4P1	-0.9907	textmining
OR13C5|Q8NGS8	GNG7|O60262	-0.9709	database
EXOSC4|Q9NPD3	CAPN10|Q9HC96	-0.99511	textmining
TRIM38|O00635	NLRP3|Q96P20	-0.9888	textmining
PLEKHS1|Q5SXH7	ZNF799|Q96GE5	-0.99952	textmining
SUMF2|Q8NBJ7	ADCY10|Q96PN6	-0.83138	textmining
TTC28|Q96AY4	C5orf63|A6NC05	-0.944	textmining
PCDHAC1|Q9H158	PCDHA2|Q9Y5H9	-0.99998	textmining
TKTL2|Q9H0I9	SSX3|Q99909	-0.73794	coexpression
ALLC|Q8N6M5	NDE1|Q9NXR1	-0.8125	textmining
TAS2R5|Q9NYW4	CXCR6|O00574	-0.99991	database
KLF2|Q9Y5W3	GATA3|P23771	-0.7299	textmining
PROZ|P22891	HHAT|Q5VTY9	-0.99074	textmining
STK31|Q9BXU1	C20orf173|Q96LM9	-0.99531	coexpression
APOBEC4|Q8WW27	C5orf60|A6NFR6	-0.89985	coexpression
TAS2R3|Q9NYW6	ADCY9|O60503	-0.9951	database
CD84|Q9UIB8	DDX41|Q9UJV9	-0.93121	textmining
ARMCX5|Q6P1M9	RPS6KA6|Q9UK32	-0.88451	coexpression
SEPT12|Q8IYM1	CATSPER4|Q7RTX7	-0.99998	coexpression
C16orf89|Q6UX73	GARNL3|Q5VVW2	-0.97819	textmining
NLRP6|P59044	DNAH8|Q96JB1	-0.90595	textmining
ZNF541|Q9H0D2	H1FNT|Q75WM6	-0.99902	coexpression
SLC6A19|Q695T7	RERE|Q9P2R6	-0.98901	textmining
A1BG|P04217	UGT2B4|P06133	-0.98991	coexpression
MTX2|O75431	APOOL|Q6UXV4	-0.94506	experiments;textmining
PARP8|Q8N3A8	DLEU1|O43261	-0.93136	coexpression
KDELR2|P33947	KIF19|Q2TAC6	-0.94317	database
EMX2|Q04743	DMRT1|Q9Y5R6	-0.66459	textmining
B3GNT7|Q8NFL0	CHST5|Q9GZS9	-0.81944	textmining
MBOAT4|Q96T53	TMEM11|P17152	-0.92729	textmining
DNAJC8|O75937	C11orf87|Q6NUJ2	-0.95116	textmining
CDK17|Q00537	USP3|Q9Y6I4	-0.92619	coexpression
ZC2HC1B|Q5TFG8	SPATA16|Q9BXB7	-0.91791	coexpression
SLC9B1|Q4ZJI4	MYCBPAP|Q8TBZ2	-0.97048	coexpression
SOX30|O94993	EQTN|Q9NQ60	-0.77716	coexpression
GIMAP8|Q8ND71	SLC17A5|Q9NRA2	-0.99992	textmining
HOXC12|P31275	HOXA10|P31260	-0.99386	textmining
RPS6KA5|O75582	MAPK9|P45984	-0.60819	textmining
MTHFSD|Q2M296	SYT14|Q8NB59	-0.99551	textmining
CCDC136|Q96JN2	APOBEC4|Q8WW27	-0.9113	coexpression
MDH1B|Q5I0G3	OR7E24|Q6IFN5	-0.99998	coexpression
TCP11|Q8WWU5	SIX6OS1|Q8N1H7	-0.94679	coexpression
RALB|P11234	EXOC1|Q9NV70	-0.62845	textmining
NEUROD6|Q96NK8	SLC24A2|Q9UI40	-0.96502	coexpression
MBNL1|Q9NR56	NRG2|O14511	-0.91928	textmining
SPDYE4|A6NLX3	LYZL2|Q7Z4W2	-0.93312	coexpression
GNB4|Q9HAV0	GPR20|Q99678	-0.99986	database
SPATA9|Q9BWV2	SCP2D1|Q9UJQ7	-0.95285	coexpression
PIK3C2A|O00443	CLTB|P09497	-0.75465	experiments;database
SLC29A3|Q9BZD2	SLC28A3|Q9HAS3	-0.99604	textmining
LGALS13|Q9UHV8	PSG1|P11464	-0.86127	coexpression
H1FNT|Q75WM6	TSPYL6|Q8N831	-0.98366	coexpression
TNFAIP2|Q03169	CCL20|P78556	-0.72327	textmining
TXN2|Q99757	GOLIM4|O00461	-0.95391	experiments
CARD16|Q5EG05	ERMN|Q8TAM6	-0.99979	textmining
LEFTY2|O00292	FBXO15|Q8NCQ5	-0.99999	textmining
DFNB59|Q0ZLH3	CDH23|Q9H251	-0.92887	textmining
ING3|Q9NXR8	NKX2-1|P43699	-0.69788	textmining
ELTD1|Q9HBW9	MRS2|Q9HD23	-0.9641	textmining
HCAR1|Q9BXC0	GPR55|Q9Y2T6	-0.98452	database
TEX40|Q9NTU4	OR10J1|P30954	-0.99865	coexpression
GGN|Q86UU5	BHMG1|C9JSJ3	-0.86967	coexpression
TMPRSS3|P57727	OTOA|Q7RTW8	-0.99496	textmining
DNAH8|Q96JB1	ENTPD5|O75356	-0.95973	textmining
LYZL1|Q6UWQ5	C5orf60|A6NFR6	-0.99799	coexpression
PLAT|P00750	LOXHD1|Q8IVV2	-0.99865	textmining
MEST|Q5EB52	IER3IP1|Q9Y5U9	-0.99999	textmining
VWF|P04275	FIGF|O43915	-0.6397	database;textmining
OR52K2|Q8NGK3	PTTG2|Q9NZH5	-0.99998	coexpression
ATAD2B|Q9ULI0	ATP11B|Q9Y2G3	-0.99113	coexpression
TCP11|Q8WWU5	OR10J1|P30954	-0.99982	coexpression
PRSS50|Q9UI38	SLC9C2|Q5TAH2	-0.99996	coexpression
RNASEH1|O60930	OCA2|Q04671	-0.9152	textmining
DPP8|Q6V1X1	ZNF81|P51508	-0.99651	coexpression
CCDC116|Q8IYX3	SLC2A14|Q8TDB8	-0.58806	coexpression
KRTAP26-1|Q6PEX3	PSG4|Q00888	-0.70644	coexpression
FGL2|Q14314	TYROBP|O43914	-0.93545	coexpression
SLC25A31|Q9H0C2	DDI1|Q8WTU0	-0.93481	coexpression
HMHA1|Q92619	KRT35|Q92764	-0.93442	textmining
HLF|Q16534	ANXA8|P13928	-0.99016	textmining
CHCHD4|Q8N4Q1	TOMM20|Q15388	-0.70513	textmining
OR5M3|Q8NGP4	GSTM4|Q03013	-0.90702	textmining
KLF2|Q9Y5W3	CDX2|Q99626	-0.7607	textmining
GSC2|O15499	GP9|P14770	-0.74179	textmining
SAA4|P35542	PTH|P01270	-0.92418	textmining
SYCP3|Q8IZU3	PPP3R2|Q96LZ3	-0.95356	coexpression
VCY|O14598	PDHA2|P29803	-0.57612	coexpression
GSTZ1|O43708	NTM|Q9P121	-0.95365	textmining
AK8|Q96MA6	KCTD19|Q17RG1	-0.98782	coexpression
ACR|P10323	TTLL8|A6PVC2	-0.9972	coexpression
P2RY4|P51582	GRM2|Q14416	-0.60602	database
ZNF645|Q8N7E2	BRDT|Q58F21	-0.94953	coexpression
TBL2|Q9Y4P3	PRSS55|Q6UWB4	-0.85617	coexpression
MARCH8|Q5T0T0	GSPT1|P15170	-0.82221	coexpression
GPR45|Q9Y5Y3	GPBAR1|Q8TDU6	-0.9484	database
LPAR4|Q99677	GPR3|P46089	-0.99246	textmining
LYZL1|Q6UWQ5	KIF4B|Q2VIQ3	-0.9119	coexpression
POU4F3|Q15319	ATOH1|Q92858	-0.66403	textmining
VCX3B|Q9H321	SPATA22|Q8NHS9	-0.93101	coexpression;textmining
TPSD1|Q9BZJ3	TMPRSS11A|Q6ZMR5	-0.99962	cooccurence
TRAT1|Q6PIZ9	TRIM68|Q6AZZ1	-0.96357	textmining
SMPD2|O60906	ASAH2|Q9NR71	-0.99812	database;textmining
IQCF1|Q8N6M8	TMEM239|Q8WW34	-0.88965	coexpression
FPR2|P25090	PRDM10|Q9NQV6	-0.98619	textmining
WDR7|Q9Y4E6	ARMC8|Q8IUR7	-0.79055	coexpression
CCDC63|Q8NA47	PCDH20|Q8N6Y1	-0.99841	coexpression
DECR1|Q16698	FOSL1|P15407	-0.82211	textmining
FAM71C|Q8NEG0	DDX4|Q9NQI0	-0.98924	coexpression
F7|P08709	KLK11|Q9UBX7	-0.99969	cooccurence
PDE11A|Q9HCR9	PDE10A|Q9Y233	-0.99482	textmining
TCHH|Q07283	HOPX|Q9BPY8	-0.97325	textmining
CETN2|P41208	PADI3|Q9ULW8	-0.8781	cooccurence
TECR|Q9NZ01	OAT|P04181	-0.81619	textmining
PIGN|O95427	N4BP2L2|Q92802	-0.99181	coexpression
SLC6A16|Q9GZN6	MCMDC2|Q4G0Z9	-0.99603	coexpression
ZNF541|Q9H0D2	MYCBPAP|Q8TBZ2	-0.95962	coexpression
RRBP1|Q9P2E9	INSRR|P14616	-0.94542	textmining
ZNF490|Q9ULM2	NUP50|Q9UKX7	-0.76703	coexpression
PLB1|Q6P1J6	PLA2G10|O15496	-0.87993	database
AJUBA|Q96IF1	GFI1|Q99684	-0.69625	textmining
CCDC103|Q8IW40	HMGB4|Q8WW32	-0.59628	coexpression
FMN1|Q68DA7	COL17A1|Q9UMD9	-0.7404	textmining
DAW1|Q8N136	ZMYND15|Q9H091	-0.99703	coexpression
TFDP3|Q5H9I0	PRPS1L1|P21108	-0.8441	coexpression
AOC2|O75106	SMOX|Q9NWM0	-0.98345	database
IGFBP2|P18065	ATP10A|O60312	-0.94328	textmining
IL1A|P01583	COL17A1|Q9UMD9	-0.62778	textmining
DKKL1|Q9UK85	TTLL2|Q9BWV7	-1	coexpression
PKN1|Q16512	PRDM10|Q9NQV6	-0.95825	textmining
TOPAZ1|Q8N9V7	NUP210L|Q5VU65	-0.83782	coexpression
CCBL2|Q6YP21	AFMID|Q63HM1	-0.96064	database
PRSS21|Q9Y6M0	BRD2|P25440	-0.94281	textmining
LDHAL6B|Q9BYZ2	DEFB134|Q4QY38	-0.98854	coexpression
PCSK4|Q6UW60	TMEM225|Q6GV28	-0.69695	coexpression
OR2H1|Q9GZK4	SLC25A52|Q3SY17	-1	coexpression
MYOD1|P15172	PEG3|Q9GZU2	-0.85099	textmining
STK17A|Q9UEE5	PRKAA1|Q13131	-0.84715	cooccurence
SLC17A6|Q9P2U8	SLC17A8|Q8NDX2	-1	database;cooccurence;textmining
CNDP1|Q96KN2	C9orf41|Q8N4J0	-0.97392	database
ZNF645|Q8N7E2	KLHL13|Q9P2N7	-0.61678	database
SUV420H1|Q4FZB7	FNIP1|Q8TF40	-0.98029	coexpression
LCA5L|O95447	SLCO6A1|Q86UG4	-0.9997	coexpression
RNF133|Q8WVZ7	PRPS1L1|P21108	-0.88421	coexpression
LYZ|P61626	ARID3A|Q99856	-0.5502	textmining
MLXIPL|Q9NP71	PPA2|Q9H2U2	-0.64938	textmining
SHCBP1L|Q9BZQ2	DDX4|Q9NQI0	-0.99781	coexpression
GNG13|Q9P2W3	OR2B2|Q9GZK3	-0.99176	database
EPHA1|P21709	SPATA13|Q96N96	-0.91761	textmining
CDCP1|Q9H5V8	OR4F5|Q8NH21	-0.94176	textmining
MARCH1|Q8TCQ1	STXBP3|O00186	-0.76207	coexpression
GDPD4|Q6W3E5	RTP2|Q5QGT7	-0.99031	coexpression
HIPK4|Q8NE63	SYCE1|Q8N0S2	-0.96862	coexpression
GFM2|Q969S9	MTG2|Q9H4K7	-0.94226	cooccurence
EXD1|Q8NHP7	RBMXL3|Q8N7X1	-0.77833	coexpression
DSCR8|Q96T75	KRBOX1|C9JBD0	-0.99994	coexpression
AP4B1|Q9Y6B7	C4orf46|Q504U0	-0.7887	textmining
MESDC2|Q14696	IL4I1|Q96RQ9	-0.94525	textmining
SLC35F6|Q8N357	TMEM55B|Q86T03	-0.99986	textmining
PROX1|Q92786	IL17F|Q96PD4	-0.99355	textmining
DYSF|O75923	HOPX|Q9BPY8	-0.85394	textmining
TAOK1|Q7L7X3	ZBED6|P86452	-0.91606	coexpression
ABCB5|Q2M3G0	ABCA13|Q86UQ4	-0.98695	textmining
MEST|Q5EB52	ZDBF2|Q9HCK1	-0.99998	textmining
DACT1|Q9NYF0	PARD3|Q8TEW0	-0.94509	textmining
GIMAP8|Q8ND71	SCAF11|Q99590	-0.99995	coexpression
TTLL2|Q9BWV7	SLC9B1|Q4ZJI4	-1	coexpression
SPATA13|Q96N96	ZNF493|Q6ZR52	-0.99428	coexpression
SLC47A1|Q96FL8	TDP1|Q9NUW8	-0.99838	fusion
SLCO1B1|Q9Y6L6	MAT1A|Q00266	-0.73469	coexpression
TBATA|Q96M53	MCMDC2|Q4G0Z9	-0.87873	coexpression
BST2|Q10589	IFI44L|Q53G44	-0.99998	coexpression;textmining
HRASLS|Q9HDD0	LRRIQ3|A6PVS8	-0.99769	coexpression
SLC2A3|P11169	SMUG1|Q53HV7	-0.98401	textmining
RBAK|Q9NYW8	KRIT1|O00522	-0.97594	coexpression
TDRD10|Q5VZ19	DEFB134|Q4QY38	-0.999	coexpression
NECAP1|Q8NC96	NECAP2|Q9NVZ3	-0.61172	experiments;database;textmining
GSTZ1|O43708	MST1R|Q04912	-0.98997	textmining
DUSP11|O75319	TPTE2|Q6XPS3	-0.98448	textmining
IRGC|Q6NXR0	CMKLR1|Q99788	-0.99996	textmining
PLOD1|Q02809	CRTAP|O75718	-0.93098	textmining
HDC|P19113	ADAMTS1|Q9UHI8	-0.99699	textmining
MORC1|Q86VD1	TDRD10|Q5VZ19	-0.98096	coexpression
DMGDH|Q9UI17	GLYATL1|Q969I3	-0.99853	coexpression
CMTM6|Q9NX76	SNX13|Q9Y5W8	-0.9876	coexpression
MIOX|Q9UGB7	NTSR1|P30989	-0.99205	textmining
ARAP1|Q96P48	SLC30A8|Q8IWU4	-0.99699	textmining
VN1R4|Q7Z5H5	ZNF567|Q8N184	-0.99452	textmining
TSKS|Q9UJT2	FBXO39|Q8N4B4	-0.99106	coexpression
GALNTL5|Q7Z4T8	ERICH2|A1L162	-0.84736	coexpression
AVEN|Q9NQS1	SHOX2|O60902	-0.98198	textmining
CMPK2|Q5EBM0	CXCR4|P61073	-0.97621	textmining
OIT3|Q8WWZ8	C4BPA|P04003	-0.84114	coexpression
RALB|P11234	RAC3|P60763	-0.97251	cooccurence
LRRC52|Q8N7C0	C20orf195|Q9BVV2	-0.99996	coexpression
NUTM1|Q86Y26	MAGEB4|O15481	-0.98128	coexpression
LOXHD1|Q8IVV2	LRTOMT|Q8WZ04	-0.99892	textmining
CYP4F22|Q6NT55	ALOXE3|Q9BYJ1	-0.99999	textmining
OR8D2|Q9GZM6	GNG7|O60262	-0.94761	database
DBN1|Q16643	RPLP0P6|Q8NHW5	-0.93064	experiments
TTLL8|A6PVC2	DCDC2C|A8MYV0	-0.99991	coexpression
CDK2|P24941	CCNG2|Q16589	-0.61547	textmining
URI1|O94763	HOPX|Q9BPY8	-0.71818	textmining
SYCP3|Q8IZU3	BPIFA3|Q9BQP9	-0.99497	coexpression
CALB2|P22676	AP5B1|Q2VPB7	-0.82317	textmining
ZBTB9|Q96C00	OGFOD2|Q6N063	-0.99917	textmining
FGF2|P09038	ZKSCAN7|Q9P0L1	-0.77956	textmining
SMAD7|O15105	VMP1|Q96GC9	-0.91531	textmining
TNN|Q9UQP3	SLC6A1|P30531	-0.99966	textmining
ZNF644|Q9H582	KLF12|Q9Y4X4	-0.96286	coexpression
PNPLA3|Q9NST1	RETN|Q9HD89	-0.99507	textmining
KRBOX1|C9JBD0	BANF2|Q9H503	-0.99968	coexpression
CCDC116|Q8IYX3	MCMDC2|Q4G0Z9	-0.78943	coexpression
ASB17|Q8WXJ9	FBXO39|Q8N4B4	-0.99735	coexpression
EFTUD1|Q7Z2Z2	KIAA1279|Q96EK5	-0.94975	experiments
MBNL1|Q9NR56	SCAF11|Q99590	-0.99823	coexpression
GPR83|Q9NYM4	CRH|P06850	-0.6153	database
FAM46D|Q8NEK8	CATSPER4|Q7RTX7	-0.99962	coexpression
IRGC|Q6NXR0	RNF148|Q8N7C7	-1	coexpression
OR10G7|Q8NGN6	C1QTNF9|P0C862	-0.99996	textmining
MYO1C|O00159	OPA1|O60313	-0.89955	experiments
TAS2R4|Q9NYW5	ADCY6|O43306	-0.99298	database
TSHB|P01222	DIO3|P55073	-0.99818	textmining
ANKRD54|Q6NXT1	ASB11|Q8WXH4	-0.85976	cooccurence
YBX2|Q9Y2T7	RGSL1|A5PLK6	-0.91309	coexpression
GALNT8|Q9NY28	B4GALNT1|Q00973	-0.99871	textmining
PLCD3|Q8N3E9	OR2D3|Q8NGH3	-0.98335	textmining
FCRL2|Q96LA5	LAIR1|Q6GTX8	-0.95376	textmining
NPL|Q9BXD5	RNH1|P13489	-0.99638	textmining
SP110|Q9HB58	CDK17|Q00537	-0.98479	coexpression
HACE1|Q8IYU2	HERC6|Q8IVU3	-0.94887	database
AAAS|Q9NRG9	C11orf73|Q53FT3	-0.7703	database
RND1|Q92730	C2CD4C|Q8TF44	-0.98532	textmining
SLK|Q9H2G2	CHD7|Q9P2D1	-0.97729	textmining
MUC20|Q8N307	GCNT6|Q5T4J0	-0.94956	database
SPERT|Q8NA61	DCDC2C|A8MYV0	-0.96911	coexpression
DOCK11|Q5JSL3	MON2|Q7Z3U7	-0.99962	coexpression
OTOA|Q7RTW8	PRPS1L1|P21108	-0.95944	coexpression
DYNLRB2|Q8TF09	CCDC153|Q494R4	-0.99906	textmining
ASIC4|Q96FT7	OR4D9|Q8NGE8	-0.99836	textmining
HAS1|Q92839	OXTR|P30559	-0.93713	textmining
PPY|P01298	GNB3|P16520	-0.9803	database
POLM|Q9NP87	MBOAT4|Q96T53	-0.96679	textmining
POLR3GL|Q9BT43	BZW1|Q7L1Q6	-0.91888	textmining
[truncated: 178,849 more rows]
