# Supplementary material for: Neglog: Homology-Based Negative Data Sampling Method for Genome-Scale Reconstruction of Human Protein–Protein Interaction Networks
Source: Int J Mol Sci. 2019 Oct 12;20(20):5075. doi: 10.3390/ijms20205075 (PMC6829266; doi:10.3390/ijms20205075)
Supplement: Supplementary file 1 [file ijms-20-05075-s001.zip › supplement file/supplement file titles.txt]

Additional Information
File S1 Text file contains the positive training data obtained from HPRD and BioGrid. (TXT)
File S2 Text file contains the neglogs inferred from the manually-curated human non-interactions in Negatome. (TXT)
File S3 Text file contains negative training data randomly sampled from the neglog space and random space with the ratio of neglog to random equal to 7:3. (TXT)
File S4 Text file contains the recognized/validated PPIs in IntAct, Reactome and HitPredict. (TXT)
File S5 Text file contains the PPIs in IntAct, Reactome and HitPredict that are validated not to physically interact. (TXT)
File S6 Text file contains the validated protein pairs in the negative independent test data. (TXT)
File S7 Text file contains the recognized/validated PPIs in STRING. (TXT)
File S8 Text file contains the PPIs in STRING that are not validated to physically interact. (TXT)
